# Supplementary material for: CancerHubs: a systematic data mining and elaboration approach for identifying novel cancer-related protein interaction hubs
Source: Brief Bioinform. 2024 Dec 7;26(1):bbae635. doi: 10.1093/bib/bbae635 (PMC11631132; doi:10.1093/bib/bbae635)
Supplement: Table_S1_bribio_bbae635 [file table_s1_bribio_bbae635.xlsx]

## Sheet: MM
Gene	Total_mutations
PTPRD	344
CNTNAP2	329
LRP1B	296
CSMD1	284
PCDH15	281
LRRC4C	280
CADM2	234
CTNNA2	233
GRID2	225
CDH12	219
DLG2	217
CSMD3	216
CNTN5	211
FAM190A	211
MACROD2	201
CDH18	197
OPCML	190
CTNNA3	189
MAGI2	188
DPP10	186
ROBO1	178
AUTS2	176
DMD	175
SGCZ	174
LPHN3	172
KCNIP4	169
NRG3	169
NRXN3	158
GPC5	156
LRRTM4	153
MGAT4C	150
CNTNAP5	145
NTM	145
ODZ2	143
NLGN1	142
GALNTL6	140
GPC6	140
PARK2	140
DCC	139
DPP6	139
NRXN1	137
FHIT	135
CTNND2	133
NKAIN2	133
ROBO2	132
DSCAM	131
PRKG1	129
DAB1	128
AGBL4	127
NRG1	123
PTPRN2	121
ANKS1B	120
IMMP2L	120
USH2A	120
ASTN2	119
GRM7	119
IL1RAPL2	118
MDGA2	118
NEGR1	118
FSTL5	113
NELL1	113
RYR2	113
EPHA6	112
LINGO2	112
NAALADL2	112
CHRM3	111
ZNF385D	110
ERBB4	109
LPP	109
IL1RAPL1	108
PDE4D	108
CNTN4	107
FAT3	107
PARD3B	106
SPAG16	106
NCKAP5	105
SNTG1	104
CDH13	103
CACNA2D1	102
PTPRT	102
RBMS3	101
TRPM3	101
AGBL1	100
DGKB	100
ACCN1	99
MAGI1	98
PCLO	98
RABGAP1L	98
RUNX1	97
CACNA2D3	96
RMND5A	96
TMEM132D	96
WWOX	95
ODZ3	94
AGAP1	92
ESRRG	92
LPHN2	91
LUZP2	91
SDK1	91
WBSCR17	91
CALN1	90
NCAM2	90
SCHIP1	90
PCDH7	89
PTPRM	89
SOX6	89
ATRNL1	86
MLL3	85
SPOCK3	85
FAM155A	84
KCNMA1	84
ERC2	83
DIAPH2	82
INPP4B	82
PLCB1	82
UNC13C	82
GRIK2	81
KALRN	81
CAMTA1	80
NKAIN3	80
NPAS3	80
PCDH9	80
RALYL	80
SORCS1	80
GRM8	79
HYDIN	79
SOX5	79
ST6GALNAC3	79
BAI3	78
GABRG3	77
MARCH1	77
EXOC4	76
HCN1	76
MYT1L	76
PPFIA2	76
SGCD	76
UNC5D	76
ZNF804B	76
RGS7	75
SEMA6D	75
DACH2	74
PPP2R2A	74
RIMS2	74
GRID1	73
PTPRG	73
VPS13B	73
C10orf11	72
DPYD	72
UNC5C	72
CDKAL1	71
PDGFRA	71
DOCK1	70
PCDH11X	70
SEMA5A	70
BNC2	69
ALK	68
BCL6	68
C7orf10	68
KIAA1217	68
C8orf34	67
EPHA3	67
GRM5	67
KIF26B	67
LRRC7	67
ZFPM2	66
FAM5C	65
SLC25A21	65
THSD7B	65
CADPS2	64
HMCN1	64
NBPF9	64
SLIT3	64
ANK2	63
C4orf22	63
FBXL7	63
PPP2R2B	63
PRIM2	63
CDK14	62
DNAH5	62
FMN2	62
GPM6A	62
MCTP1	62
MYO16	62
PCBD2	62
EYS	61
GALNT13	61
GPHN	61
RIT2	61
THSD4	61
C4orf37	60
DLC1	60
HPSE2	60
LHFPL3	60
LSAMP	60
PACRG	60
RORA	60
BCAS3	59
FRMD4A	59
KLHL1	59
TYW1B	59
EBF1	58
FGF12	58
CDH4	57
CNBD1	57
KCNH7	57
LAMA2	57
NDRG3	57
PCSK5	57
RELN	57
THSD7A	57
CLSTN2	56
CPNE4	56
FGF14	56
FOXP1	56
FOXP2	56
KCND2	56
LARGE	56
NOX4	56
RYR3	56
ANK3	55
FAM19A1	55
FAM19A2	55
HDAC9	55
ISPD	55
KCNB2	55
KCNT2	55
KRAS	55
PCDH11Y	55
SEMA3E	55
BANK1	54
CD36	54
CDH8	54
COL21A1	54
DST	54
MYO10	54
PIK3C2G	54
PRKD1	54
TMEM195	54
XIRP2	54
EDIL3	53
EPHA5	53
EXOC6B	53
FAM135B	53
HS6ST3	53
ODZ4	53
PARD3	53
PLXNA4	53
RAD51L1	53
SEMA3A	53
SMYD3	53
ADARB2	52
CA10	52
DOCK3	52
NBEA	52
TIAM1	52
ULK4	52
CACNA1C	51
CACNB2	51
COL25A1	51
DGKI	51
GRIA4	51
PLXDC2	51
PPP1R9A	51
ARHGAP24	50
CADPS	50
DOCK4	50
KHDRBS2	50
KIAA0146	50
PRKCB	50
SORCS3	50
ADAMTSL1	49
ADCY2	49
BAGE2	49
BMPR1B	49
CNTN3	49
DNAH9	49
PDZD2	49
PHACTR1	49
PLCB4	49
SYNE1	49
ZBTB20	49
GMDS	48
KIRREL3	48
NDST4	48
PRKCE	48
DENND1A	47
ELMO1	47
GPR158	47
NR3C2	47
PDE11A	47
PDE1C	47
TMTC2	47
ABCA13	46
CREB5	46
CSMD2	46
DACH1	46
DKK2	46
FHOD3	46
MECOM	46
NAV2	46
PALLD	46
PLD5	46
POU6F2	46
RGS6	46
SCAPER	46
STXBP5L	46
AFF3	45
ASTN1	45
CLEC18C	45
DNM3	45
DYNC1I1	45
FANK1	45
FAT4	45
NTRK3	45
SBF2	45
SHANK2	45
TRAPPC9	45
AKAP13	44
AKAP6	44
ANO3	44
C18orf34	44
KCTD8	44
KDM4C	44
KSR2	44
MIPOL1	44
MPDZ	44
MYO3B	44
TTN	44
BICC1	43
DLGAP1	43
GPR98	43
HECW1	43
IQGAP2	43
NOL4	43
OCA2	43
RANBP17	43
SLC14A2	43
SLIT2	43
SYN3	43
SYT1	43
TMEM117	43
TRDN	43
ZCCHC7	43
ADAM12	42
ADAMTSL3	42
C9orf93	42
CADM1	42
CNTLN	42
CNTN6	42
ENOX1	42
GABRB2	42
GLIS3	42
KCNH8	42
LTBP1	42
MAPK10	42
MAST4	42
MYO1E	42
NT5M	42
OTUD7A	42
PKHD1	42
PTPRK	42
PXDNL	42
TMC1	42
ARL15	41
DOK6	41
DTNA	41
GABRB3	41
L3MBTL4	41
MYRIP	41
NRAS	41
ODZ1	41
OXR1	41
PDGFC	41
PSD3	41
SUMF1	41
ANO2	40
CCDC102B	40
DNER	40
FRMD4B	40
KCNAB1	40
LRBA	40
NCOR1	40
RERE	40
SPOCK1	40
STK32B	40
TEAD1	40
TIAM2	40
TMEM232	40
TRIO	40
XKR4	40
ZNF462	40
COL24A1	39
DNAH11	39
DYNC2H1	39
FGF13	39
KCNH5	39
NTN1	39
PRKCA	39
SNTG2	39
SUPT3H	39
TBC1D5	39
TCF4	39
TLK2	39
ADAMTS17	38
CCND1	38
CDH2	38
CHODL	38
CUX1	38
DCLK1	38
FRAS1	38
GRIN2A	38
GRIN2B	38
GUCY1A2	38
KCNIP1	38
LDLRAD3	38
MBD5	38
NELL2	38
PDE4B	38
PREX2	38
PTH2R	38
RIMS1	38
ROR2	38
SLCO1B3	38
STAG1	38
TLL1	38
TPRG1	38
TRHDE	38
TYW1	38
COL19A1	37
EPHB1	37
FBN2	37
HIVEP3	37
MUC16	37
NEK11	37
PCNXL2	37
RASAL2	37
SYNPR	37
TBC1D4	37
ADAMTS12	36
ASH1L	36
C14orf145	36
CACNA1A	36
CHN2	36
FSTL4	36
MED12L	36
SLC39A11	36
STK3	36
ZNF536	36
ZNF804A	36
AKT3	35
ARHGAP10	35
C9orf3	35
CDH9	35
EDA	35
ERC1	35
ERG	35
FRMD3	35
GLI3	35
GNAQ	35
GTDC1	35
KCNK2	35
KIAA1486	35
MCC	35
MYO1D	35
NFIA	35
PCBP3	35
RIMBP2	35
SCFD2	35
SLC24A3	35
SLC35F3	35
SORCS2	35
TPTE	35
ZFHX4	35
ZMAT4	35
ARHGAP26	34
FBXL17	34
GREM2	34
GULP1	34
HS3ST4	34
INADL	34
MCF2L2	34
NAV3	34
PDE3A	34
PDZRN3	34
PTPN14	34
SLC4A10	34
SLC9A9	34
SORBS2	34
TACC2	34
TBC1D22A	34
THRB	34
TUSC3	34
UTRN	34
WDR70	34
ABLIM1	33
ADK	33
ARHGAP15	33
BRE	33
CAMK1D	33
CCDC46	33
CELF4	33
CHSY3	33
COL22A1	33
FAM172A	33
GRM1	33
ITGA9	33
KAZ	33
LAMA1	33
OLFM3	33
PBX1	33
PDE10A	33
PRUNE2	33
RFTN1	33
TECRL	33
TNNI3K	33
TPK1	33
TRPS1	33
ZNF407	33
ABCB1	32
ACSS3	32
AFF2	32
ANKFN1	32
ANO4	32
APP	32
ASAP1	32
CDH7	32
DCDC1	32
DISC1	32
DSCAML1	32
EFNA5	32
EIF4G3	32
ELAVL2	32
FAF1	32
GALNTL4	32
HHAT	32
KCNH1	32
LAMA3	32
LIMCH1	32
MACF1	32
MSRA	32
NEB	32
NSMCE2	32
NXPH1	32
PDXDC1	32
PIGL	32
PRR16	32
RALGPS2	32
SI	32
SIPA1L3	32
SLC44A5	32
TANC2	32
TMEM132B	32
ZPLD1	32
ASCC3	31
BAZ2B	31
C2orf86	31
CACNA1B	31
CDH10	31
FARS2	31
FGGY	31
GAS7	31
GPR39	31
GRIA1	31
MAML2	31
MEIS2	31
NEBL	31
PLCXD3	31
POTEB	31
RAPGEF6	31
RFX3	31
SH3TC2	31
SLC8A1	31
SNX29	31
SRGAP1	31
SVIL	31
TP63	31
XYLT1	31
ZNF385B	31
ADAMTS6	30
ADCY8	30
APBB2	30
ARHGAP32	30
ATP10A	30
ATXN1	30
C18orf1	30
COG5	30
ELP4	30
FANCC	30
FREM1	30
GABRB1	30
GRIK1	30
GRIK4	30
KCTD16	30
LPPR1	30
MAP4	30
MMP16	30
NALCN	30
PLEKHA5	30
PPM1L	30
RALGAPA2	30
SPATA17	30
SPHKAP	30
ST7	30
SYNE2	30
TSPAN8	30
ZNF609	30
ACACA	29
ARHGEF3	29
ATP8A2	29
BACH2	29
BBS9	29
C10orf90	29
CCPG1	29
CLIP1	29
DDX10	29
FOXN3	29
IGF1R	29
KIF16B	29
METT5D1	29
PLEKHB2	29
PRB4	29
PSG6	29
PTPRR	29
RSRC1	29
SLC24A2	29
SORL1	29
SPATA5	29
ST6GALNAC5	29
STARD13	29
TMTC1	29
ZCCHC16	29
ZNF280D	29
ABCC4	28
C3orf67	28
CAMK2D	28
COBL	28
CPA6	28
CUX2	28
DAPK1	28
DEC1	28
EPB41L3	28
FMNL2	28
FRG1	28
GPC3	28
KIF6	28
LRRIQ1	28
NOS1AP	28
OSBPL10	28
PAPPA	28
PAPPA2	28
PEX5L	28
RAB3C	28
SHROOM3	28
SPON1	28
ST6GAL1	28
TCERG1L	28
TCF12	28
TLE4	28
TNIK	28
XRCC4	28
ACOXL	27
ADAM22	27
ANKRD17	27
C7orf58	27
CCDC141	27
CDC42BPA	27
DCHS2	27
DLGAP2	27
DNAH8	27
EPHA7	27
FER	27
FTO	27
GABBR2	27
GHR	27
GREB1L	27
GRIA2	27
GSG1L	27
IFT80	27
ITGA1	27
ITPR1	27
LDB2	27
MID1	27
MTA3	27
NTRK2	27
PGCP	27
PITPNC1	27
PRKAG2	27
PTGER3	27
PTK2	27
RGNEF	27
SAMD12	27
SLC4A4	27
SLCO3A1	27
SNRPN	27
TMEFF2	27
TMEM135	27
TTC29	27
UVRAG	27
ZNF521	27
ABI3BP	26
ADAMTS16	26
ADAMTS3	26
AMPH	26
ANAPC1	26
C15orf41	26
CDH20	26
DCLK2	26
DNAH7	26
DPY19L2	26
EHBP1	26
EVI5	26
EXT1	26
EYA4	26
FAM46C	26
FSHR	26
GLRA3	26
HCRTR2	26
HMGCLL1	26
KCNMB2	26
KDM3B	26
LEPREL1	26
MCTP2	26
MTUS2	26
MYO18B	26
NFIB	26
NOTCH2	26
PALM2-AKAP2	26
PDE1A	26
POU2F1	26
RNF180	26
SEMA3D	26
SLC30A8	26
TASP1	26
TRPC5	26
UBE2E2	26
UST	26
VAV3	26
ZFHX3	26
ZNF208	26
ACSL6	25
ADAMTS9	25
AK5	25
ANKH	25
ANKIB1	25
ARID1B	25
ATP10B	25
ATP2B2	25
BCL7A	25
BTBD11	25
CACNA1D	25
CCDC148	25
CDH11	25
CYP7B1	25
DIP2B	25
DIS3	25
DOCK8	25
DYSF	25
FAM19A5	25
FARP1	25
FNBP1	25
FRYL	25
IGF2BP3	25
ITSN1	25
JMJD1C	25
KCNQ3	25
KCNQ5	25
KIAA1328	25
MEGF11	25
MGA	25
MGMT	25
MSH2	25
NEDD4	25
PCSK2	25
PDE7B	25
PKNOX2	25
PLEKHA7	25
RAI14	25
RAPGEF4	25
RGS22	25
RORB	25
RUNX1T1	25
SCN9A	25
SGK3	25
SLC10A7	25
SSBP2	25
ST18	25
SV2C	25
TFDP2	25
TMEM131	25
TMEM49	25
TNRC6B	25
USP34	25
ZBTB7C	25
ZNF365	25
ZRANB3	25
AFAP1	24
ANKS1A	24
APBA2	24
ATXN7L1	24
BCAR3	24
C2orf34	24
CA13	24
CCDC129	24
CELF2	24
CHD6	24
COL14A1	24
CPS1	24
CRB1	24
DBC1	24
DIP2C	24
DMXL1	24
DNAH14	24
DNAH3	24
DNAJC1	24
EFCAB6	24
EGFR	24
EPB41L4A	24
ETV1	24
FAT1	24
FRMPD4	24
GABRA3	24
GBE1	24
KIAA1409	24
KIF1B	24
LYST	24
MAD1L1	24
MAML3	24
MICAL3	24
MPPED2	24
MSI2	24
NHS	24
NRCAM	24
OPHN1	24
PCCA	24
PDE8B	24
PPP3CA	24
PTPRJ	24
RBM6	24
ROR1	24
SEMA3C	24
SIK3	24
SLC25A13	24
SLC2A13	24
SLC30A10	24
SSH2	24
STK33	24
SYT14	24
TBXAS1	24
TGFBR3	24
TMEM108	24
TXNDC5	24
VEPH1	24
VPS13C	24
VPS13D	24
WHSC1	24
WWC1	24
ZNF423	24
ARAP2	23
BTBD9	23
C20orf26	23
C6orf138	23
CCDC146	23
CCDC149	23
CCDC91	23
CFTR	23
CLASP2	23
COL11A1	23
CROCC	23
DIAPH3	23
DOCK2	23
FMN1	23
FREM2	23
FRMD5	23
GNGT1	23
GPATCH8	23
GRIP1	23
HECW2	23
IGSF21	23
KANK1	23
KLF12	23
LRP2	23
LRRC16A	23
MAP4K4	23
MED13L	23
MPP7	23
MYO9A	23
NCAM1	23
NEK10	23
NF1	23
NPSR1	23
NTNG1	23
OSBPL1A	23
PAK7	23
PIP5K1B	23
PLD1	23
RGL1	23
SCAI	23
SENP7	23
SETBP1	23
STK39	23
STX8	23
TTBK2	23
VPS13A	23
WDFY3	23
WDR27	23
ABI1	22
ADAMTS19	22
ATM	22
BIRC6	22
C1orf101	22
C21orf29	22
C6orf204	22
CCNY	22
CDYL	22
CLASP1	22
CLVS1	22
CNTN1	22
COL23A1	22
COL6A3	22
COMMD1	22
COX7B2	22
CUBN	22
EHMT1	22
EPB41L5	22
FAM13A	22
FILIP1	22
HTR2C	22
INTS4	22
ITGBL1	22
KIAA0564	22
KIF13A	22
KIF13B	22
KLHL2	22
LRFN5	22
MITF	22
MSRB3	22
MYO3A	22
NCALD	22
PDGFD	22
PHLPP1	22
PLCE1	22
PLCL1	22
RASGRF2	22
RTN1	22
SCN10A	22
SH3RF3	22
SKAP1	22
SLCO6A1	22
SMG1	22
STAU2	22
TYR	22
USP32	22
VIPR2	22
ABCA12	21
AGTPBP1	21
ALCAM	21
ANKRD30B	21
AP3B1	21
APBA1	21
ARHGAP20	21
ATP11B	21
ATP8A1	21
ATP8B4	21
ATP9B	21
BCL2	21
C1orf21	21
CEP170	21
CGNL1	21
COL4A5	21
CORIN	21
CPXM2	21
CSRNP3	21
DDAH1	21
DDR2	21
DGKG	21
DNAH2	21
DOCK5	21
DPF3	21
ELTD1	21
EMID2	21
EPB41	21
ESR1	21
ETV6	21
EVC2	21
FBXL13	21
FNDC3B	21
GALNT14	21
GFRA1	21
GLG1	21
GNA14	21
GPR125	21
GSK3B	21
HERC2	21
HNF4G	21
ITFG1	21
KCNQ1	21
KIF24	21
KLHL13	21
LIPC	21
LMBR1	21
MAP2	21
MAPKAP1	21
MCPH1	21
ME1	21
MLLT10	21
MTHFD1L	21
MYCBP2	21
MYO5B	21
NBAS	21
NPEPPS	21
NPFFR2	21
NSD1	21
OR2L13	21
PDE3B	21
PDE4DIP	21
PDS5A	21
PHACTR3	21
RCAN2	21
SASH1	21
SATB2	21
SCLT1	21
SH3GL2	21
SIL1	21
SLC12A1	21
SNTB1	21
SNTB2	21
TAOK3	21
TBC1D12	21
TEX11	21
TLN2	21
TRIP12	21
TSHZ2	21
TTLL5	21
UBR3	21
VWF	21
WDR72	21
ZFAND3	21
ZNF709	21
ADAMTS2	20
ALMS1	20
ALPK2	20
ANK1	20
ANTXR1	20
ARPP21	20
BMPER	20
BRD8	20
C10orf68	20
C3orf21	20
C6	20
CBARA1	20
CBLB	20
CCDC85A	20
CDH19	20
CECR2	20
CHL1	20
CLIP2	20
CLYBL	20
CNTNAP4	20
CPVL	20
DHX32	20
DOCK7	20
FAM134B	20
FAM160A1	20
FBXL20	20
FGFR2	20
FIGN	20
GABRA2	20
GALNT2	20
GCOM1	20
GOLM1	20
GPATCH2	20
HDAC4	20
HIP1	20
HS6ST2	20
ITPR2	20
JAZF1	20
KCNC2	20
KCNJ6	20
LAMB4	20
LRFN2	20
MAP3K13	20
MOBKL2B	20
MYO5A	20
NCOA1	20
NME7	20
NR5A2	20
NUP210L	20
OSBPL9	20
PAK3	20
PKHD1L1	20
POLA1	20
PTPRZ1	20
PXDN	20
RAP1GDS1	20
SDCCAG1	20
SLC1A2	20
SNX5	20
SRGAP3	20
TAF3	20
TAOK1	20
THADA	20
TMEM163	20
TTC7B	20
TTLL11	20
UBR1	20
UIMC1	20
UNC13B	20
WDR7	20
ACBD6	19
AHI1	19
ANKRD30A	19
ANO10	19
ARHGAP22	19
ARHGAP6	19
ASPH	19
ATG7	19
ATP13A4	19
ATP9A	19
ATPBD4	19
BSN	19
BTRC	19
C15orf33	19
C1orf26	19
C6orf103	19
CACNB4	19
CACNG3	19
CD96	19
CDC42BPB	19
CHST8	19
CIT	19
CNGB3	19
CPEB3	19
CSGALNACT1	19
DPYSL3	19
DTD1	19
DYM	19
EGFLAM	19
FAM107B	19
FAM59A	19
FLRT2	19
FUT8	19
GABRG1	19
GBA3	19
GPR176	19
HELZ	19
HOOK3	19
HS3ST5	19
JARID2	19
KCNJ3	19
KIAA1598	19
LRRIQ3	19
MAGI3	19
MAP2K5	19
MDN1	19
MTAP	19
MYH10	19
NAV1	19
NCOA2	19
NFASC	19
NOVA1	19
NR6A1	19
NRP1	19
NUDT3	19
OSBP2	19
PBRM1	19
PDLIM5	19
PLA2G4A	19
PRMT8	19
PTPN13	19
PTPRO	19
RPTOR	19
RSPO2	19
SAMD4A	19
SEZ6L	19
SHC3	19
SIPA1L1	19
SLC28A3	19
SLC35F1	19
SPATS2	19
SPEF2	19
SRPK2	19
STK32A	19
SUCLG2	19
SUSD1	19
TBCK	19
TBL1XR1	19
TMCC1	19
TMEM74	19
TRIM33	19
TRPC4	19
TSHZ3	19
TSPAN9	19
TTC3	19
UBE4B	19
VTI1A	19
WDFY4	19
XKR6	19
XPR1	19
ZFAT	19
ZMYM4	19
ADAM18	18
ADAM32	18
ADRBK2	18
AKAP9	18
ARHGEF4	18
ARMC4	18
BCHE	18
BTG1	18
C11orf49	18
C3orf59	18
C9orf46	18
CACNA1E	18
CASK	18
CCBE1	18
CCDC73	18
CDH23	18
CDH6	18
COMMD10	18
CSNK1G1	18
CTTNBP2	18
DENND5A	18
DENND5B	18
DEPDC6	18
DNM2	18
DOK5	18
EEPD1	18
EFHC2	18
EYA2	18
FAM169A	18
FBN1	18
FLT1	18
FUT9	18
GNG7	18
GRIA3	18
GRIK3	18
HFM1	18
HS3ST3A1	18
HSPA12A	18
HUNK	18
INVS	18
IPO11	18
ITGA8	18
KDM2A	18
KHDRBS3	18
KIAA0556	18
LIFR	18
LPAR1	18
LRRN3	18
MAST2	18
MERTK	18
MGAM	18
MICAL2	18
MSH3	18
MTR	18
MYBL1	18
MYLK	18
MYOCD	18
MYOF	18
MYOM1	18
NDUFAF2	18
NEDD9	18
NINL	18
NUBPL	18
NUMB	18
PDSS2	18
PHF14	18
PHLDB2	18
PLCL2	18
PLEKHA6	18
PRLR	18
RARB	18
RFX4	18
RUNX2	18
SH3RF1	18
SH3RF2	18
SLAIN2	18
SLC35F2	18
SMARCC1	18
SND1	18
SP3	18
SPATA13	18
SYNPO2	18
SYT9	18
TLE1	18
TNPO3	18
TNR	18
TP53	18
TPO	18
TRAF3	18
TRIM16	18
TRIM5	18
UBE3C	18
VCAN	18
WDR49	18
WWC2	18
WWTR1	18
ZNF618	18
ZNF704	18
AAK1	17
ABCA2	17
ABCB5	17
ADAM23	17
ANGPT1	17
ANKRD44	17
ARID5B	17
ASAP2	17
ASXL3	17
BCKDHB	17
BMPR1A	17
C10orf107	17
C20orf194	17
C2orf67	17
C8orf83	17
C9orf98	17
CASC4	17
CCDC3	17
CCDC30	17
CDC27	17
CENPP	17
CLNK	17
COL4A6	17
CPE	17
CTNNA1	17
CUL3	17
CWC27	17
CYP2A7	17
DENND1B	17
DENND4C	17
DTNB	17
EIF2AK4	17
ENTHD1	17
EPB41L4B	17
EYA1	17
FAM129A	17
FAM190B	17
FCHSD2	17
FER1L6	17
FERMT2	17
FILIP1L	17
FOLH1	17
GAB2	17
GALNTL2	17
GLRB	17
GLT1D1	17
GNAL	17
GRAMD1B	17
GRLF1	17
GYPA	17
HHIP	17
HTT	17
IGSF1	17
INPP5D	17
IQCH	17
JAKMIP2	17
KCNN2	17
KIAA1109	17
KIAA1462	17
KYNU	17
LASS6	17
LRRC49	17
MARCH3	17
MLLT3	17
MTUS1	17
MYH11	17
NCOA3	17
NCOA6	17
NETO1	17
NGLY1	17
NIPBL	17
NWD1	17
OSBPL6	17
OTOP1	17
PARG	17
PARP8	17
PARVA	17
PAX5	17
PCNX	17
PGM5	17
PI4KA	17
PPP1R12B	17
PRDM5	17
PRICKLE2	17
R3HDM1	17
R3HDM2	17
RAB6A	17
RABGAP1	17
RALGPS1	17
RFWD2	17
RHOBTB1	17
RP1	17
RPS6KA2	17
RTTN	17
SGK269	17
SH3GL3	17
SHC4	17
SLC23A2	17
SLC2A9	17
SLC9A11	17
SMG6	17
SMOC2	17
SNAP91	17
SNCAIP	17
SNX24	17
SORBS1	17
SPATA6	17
SPINK5	17
SPIRE1	17
SPTLC3	17
SULF1	17
TECPR2	17
TLK1	17
TOX	17
TRPM6	17
TSGA10	17
VPS41	17
VWA3B	17
YAP1	17
ZNF292	17
ZNRF3	17
ZSCAN5A	17
ZZEF1	17
ABCC9	16
ADAM10	16
ADAM19	16
ARFGEF1	16
ARHGAP18	16
ARSG	16
BDP1	16
C14orf37	16
C15orf27	16
C1orf112	16
C20orf132	16
C20orf94	16
C2CD3	16
C3orf32	16
C6orf142	16
CAP2	16
CCDC39	16
CHCHD3	16
CHD7	16
CHN1	16
CHRM2	16
CHST9	16
COL4A3	16
COL8A1	16
CPAMD8	16
CPNE8	16
CRIM1	16
CUL5	16
DNAH10	16
DNAH6	16
DOCK11	16
EXD3	16
EXOC6	16
F8	16
FBXO36	16
FBXW11	16
FRY	16
GABRG2	16
GATAD2B	16
GIGYF2	16
GOLGB1	16
GRIN3A	16
HTR4	16
IGF2BP2	16
IGSF11	16
IMPG1	16
IQCK	16
ITGA2	16
KAT2B	16
KCNU1	16
KCTD1	16
KIAA0355	16
KIAA1211	16
LACE1	16
LARP1B	16
LHFPL2	16
MAP3K5	16
MEF2A	16
MORC1	16
MYH14	16
MYST4	16
NEO1	16
NHEDC1	16
NUP98	16
PAK1	16
PARN	16
PID1	16
PITPNM2	16
PLB1	16
PLEKHG1	16
PLOD2	16
PRDM11	16
PRKCH	16
PRKDC	16
PROS1	16
PRSS23	16
PTPRB	16
RALGAPA1	16
RAPH1	16
RBL1	16
RCOR1	16
RFX2	16
RNF220	16
RNLS	16
RPRD1B	16
RPS6KA5	16
RYR1	16
SCMH1	16
SDCCAG8	16
SEL1L2	16
SGMS1	16
SNX30	16
SNX4	16
SPAG17	16
SRRM4	16
ST5	16
ST8SIA1	16
ST8SIA5	16
SYCP1	16
TBL1X	16
TMEM2	16
TRIM2	16
TRIM9	16
TSSC1	16
TULP4	16
UBE3A	16
UPP2	16
VPS8	16
WNK1	16
WWP2	16
ZBBX	16
ZBTB16	16
ZNF148	16
ZNF438	16
AASS	15
ABCC6	15
ADCY10	15
AHCYL2	15
ANKRD11	15
ANKRD6	15
ARID4B	15
ASB3	15
ATG10	15
B3GALTL	15
BICD1	15
BMPR2	15
BRAF	15
C10orf122	15
C12orf51	15
C2orf55	15
C3orf20	15
C5orf13	15
C5orf36	15
C9orf171	15
CASC1	15
CAV1	15
CBFA2T2	15
CCND3	15
CDK19	15
CDK6	15
CDYL2	15
CELSR1	15
CEP192	15
CHD2	15
COL12A1	15
COL4A1	15
CREB3L2	15
DCDC2	15
DDX60L	15
DOCK9	15
EBF2	15
EML1	15
EPS15	15
ERBB2IP	15
F13A1	15
FAM125B	15
FAM171A1	15
FAM19A4	15
FCHO2	15
FLNB	15
FSIP1	15
GAS2	15
GNB1	15
GPD2	15
GXYLT2	15
HSD17B12	15
INPP5A	15
JAKMIP1	15
KIAA1267	15
KIAA1797	15
KIF21A	15
KLHL4	15
LAMA4	15
LHFP	15
MAGEC3	15
MAN1A1	15
MBNL1	15
MEMO1	15
MKL1	15
MKLN1	15
MME	15
MPRIP	15
MSR1	15
MUC17	15
MYO6	15
NAA35	15
NDST3	15
NLGN4X	15
NR1H4	15
OBSCN	15
OR9Q1	15
PCDH10	15
PCMTD1	15
PCNT	15
PDE9A	15
PKIB	15
PKP4	15
PLCH1	15
PPAP2A	15
PPP2R5E	15
PRDM16	15
RAB3GAP2	15
RAPGEF5	15
RASGRP3	15
RB1	15
RGS2	15
RNF165	15
RPRD2	15
SCN11A	15
SCN2A	15
SCN8A	15
SEC24A	15
SETD2	15
SH3PXD2B	15
SIPA1L2	15
SLC12A6	15
SLC24A4	15
SLC26A7	15
SLC44A1	15
SLMAP	15
SMCHD1	15
SPATA16	15
SPTBN1	15
ST6GAL2	15
STAG2	15
STK10	15
STXBP4	15
SYBU	15
TBC1D1	15
THEMIS	15
THRAP3	15
TJP1	15
TNFAIP8	15
TRAK1	15
TRPC7	15
UBTD2	15
UHRF1BP1L	15
USP25	15
VAT1L	15
VGLL4	15
WDR17	15
WNK2	15
WSCD2	15
ZCWPW2	15
ZFYVE9	15
ZNF236	15
AHNAK	14
AMBRA1	14
ANKHD1-EIF4EBP3	14
ANKRD55	14
AP4E1	14
ARHGAP28	14
ARNT2	14
C10orf76	14
C12orf42	14
C1orf186	14
C4orf45	14
C5	14
C6orf170	14
C7orf28B	14
C9orf84	14
CAMK4	14
CARD11	14
CASZ1	14
CCDC7	14
CHD9	14
CLTC	14
CNKSR2	14
CNKSR3	14
COL5A3	14
CYTH1	14
DIS3L2	14
DLG1	14
DMXL2	14
EBF3	14
EEA1	14
EFTUD1	14
FAM13C	14
FAM63B	14
FAM83B	14
FBXO34	14
FBXW10	14
FKBP5	14
FOLH1B	14
FRMPD1	14
GALK2	14
GALNT10	14
GDF5	14
GLB1	14
GLI2	14
GNAI1	14
GPR116	14
GPR128	14
GPR155	14
GRB10	14
GRB14	14
GRM3	14
HDX	14
HECTD1	14
HERC1	14
HERC4	14
IDE	14
IPCEF1	14
IRAK2	14
ITGB6	14
ITPK1	14
JAK2	14
KAL1	14
KCNB1	14
KCNK10	14
KIAA0319	14
KIAA0922	14
LARP1	14
LCLAT1	14
LIMA1	14
MAP2K4	14
MAPK8	14
MDM4	14
ME3	14
MEGF10	14
MELK	14
MGAT5	14
MUSK	14
NFE2L2	14
NOS1	14
NUP155	14
NXN	14
OPRM1	14
OTOF	14
PELI2	14
PHC3	14
PIAS2	14
PICALM	14
PPHLN1	14
PPM1E	14
PPP2R3A	14
PRKG2	14
PRTG	14
PSG1	14
PUM1	14
PUM2	14
RAB3GAP1	14
RAP1A	14
RAP1GAP2	14
RASSF3	14
RBM33	14
RBM47	14
RBMS1	14
RGS12	14
RHPN2	14
RNF150	14
RNF216	14
ROS1	14
RPS6KC1	14
RSF1	14
SECISBP2L	14
SH2D4A	14
SH3KBP1	14
SLC12A2	14
SLC12A8	14
SLCO1B1	14
SLCO5A1	14
SNX13	14
SNX27	14
SPANXC	14
SPTBN4	14
STAC	14
STIM1	14
STRN	14
SVEP1	14
TACR3	14
TANC1	14
TBC1D8	14
TCF7L1	14
TDRD3	14
TEK	14
TFPI	14
TG	14
TGFBR2	14
TMEFF1	14
TMEM64	14
TSHR	14
TSPAN5	14
TTC39C	14
UBE2G1	14
UGGT1	14
UNC80	14
UPF2	14
USP13	14
VRK2	14
WRN	14
XRN1	14
ZAK	14
ZNF492	14
ZNF568	14
ZNF573	14
ZNF678	14
ZSWIM5	14
ABCA1	13
ABCC1	13
ACAD10	13
ACAP2	13
ADAR	13
ADCY5	13
ADD3	13
ADNP	13
AGPAT4	13
AGPS	13
ALOX12B	13
ANKRD27	13
ANKRD28	13
ANO1	13
APLP2	13
ASXL2	13
ATP2B4	13
ATR	13
AVEN	13
BBX	13
BCL11B	13
BMP6	13
BRIP1	13
C12orf56	13
C1orf173	13
C5orf41	13
CA8	13
CAPZB	13
CBL	13
CDC73	13
CDK13	13
CDON	13
CFHR4	13
CLDN10	13
CLDN14	13
CMYA5	13
COBLL1	13
CR1L	13
CRADD	13
CRTAC1	13
CSNK1G3	13
CTDSPL	13
CXorf59	13
CYB5R4	13
DAPK2	13
DENND2A	13
DEPDC5	13
DERA	13
DGKH	13
DOCK10	13
DZIP1	13
ECE1	13
ECT2L	13
EPB41L2	13
EPHA4	13
ESR2	13
ETS1	13
FAM120C	13
FAM193A	13
FAM46D	13
FAM82A1	13
FBXO42	13
FKBP9	13
FLJ43860	13
FNIP2	13
GAB1	13
GDA	13
GNAO1	13
GPR107	13
GTF2I	13
HDAC8	13
HEG1	13
IL16	13
IL1RAP	13
INO80	13
INSR	13
IQCF1	13
IQUB	13
ITCH	13
ITGB3BP	13
KCNK1	13
KIAA0368	13
KIAA1324L	13
KIF9	13
KITLG	13
KLHL32	13
KTN1	13
LAMC1	13
LCORL	13
LIN7A	13
LMF1	13
LRP12	13
MAPK4	13
MEIS1	13
MYO9B	13
MYPN	13
NCOR2	13
NDEL1	13
NIN	13
NOS2	13
NPAS2	13
NRK	13
OGDH	13
OR4N4	13
OVCH1	13
PCDH19	13
PCSK6	13
PDE8A	13
PHACTR2	13
PIWIL4	13
PKP2	13
PLCG2	13
PLCZ1	13
PLEKHM3	13
POLR2J3	13
POR	13
POTEC	13
PPFIBP1	13
PPM1H	13
PRDM1	13
PREX1	13
PRICKLE1	13
PSPC1	13
PTN	13
PTPN4	13
RAPGEF1	13
RASGRF1	13
RBM19	13
REV3L	13
RHOBTB3	13
RICTOR	13
RRN3	13
RSU1	13
RTN3	13
SAMD3	13
SCP2	13
SEMA5B	13
SEPT14	13
SETX	13
SGIP1	13
SH3PXD2A	13
SLC8A3	13
SLCO2A1	13
SNX6	13
SOBP	13
SP140	13
SPEN	13
SRBD1	13
STAB2	13
STRN3	13
SYTL2	13
SYTL5	13
TAF4B	13
TDRD5	13
TDRD9	13
TGFB2	13
TMCO7	13
TMEM45A	13
TMOD1	13
TNC	13
TNS1	13
TPST1	13
TRIP11	13
TRIP4	13
TRPM8	13
TRRAP	13
TSC22D1	13
UBE2CBP	13
UGGT2	13
USP40	13
WDR52	13
YSK4	13
ZNF516	13
ZNF626	13
ZNF644	13
ZYG11B	13
ABCC5	12
ABI2	12
ABL2	12
ABLIM2	12
[truncated: 12,563 more rows]

## Sheet: BC
Gene	Total_mutations
TP53	121
PIK3CA	107
TTN	90
RYR2	38
GATA3	33
MUC16	32
MAP3K1	31
SYNE1	28
FLG	27
ESR1	25
DMD	24
OBSCN	24
RYR3	24
USH2A	24
HMCN1	23
ZNF687	23
CACNA1E	21
DST	21
CCDC168	20
CSMD3	20
FSIP2	20
PLEC	20
RYR1	20
ZBED4	20
CDH1	19
NEB	19
SPEN	18
AKT1	17
BZRAP1	17
DNAH6	17
DNAH9	17
FRAS1	17
MUC4	17
PCLO	17
AHNAK	16
ANK3	16
HUWE1	16
KMT2C	16
SPATA3	16
TENM3	16
XIRP2	16
DYNC2H1	15
LRP1	15
MUC2	15
PKHD1L1	15
RELN	15
SCN3A	15
SYNE2	15
AGRN	14
CSMD1	14
DCHS2	14
EYS	14
FAT3	14
HERC1	14
MUC5B	14
MYH4	14
ABCA13	13
AKAP13	13
APOB	13
ATM	13
DNAH10	13
EP300	13
KIAA1755	13
KIF26B	13
LAMA2	13
MAP2K4	13
MGA	13
MYCBP2	13
NAV3	13
NF1	13
SCN5A	13
SDK2	13
SRCAP	13
COL22A1	12
DNAH14	12
ERBB4	12
FAT4	12
FBN2	12
FOXA1	12
GPR98	12
HERC2	12
HYDIN	12
IGSF10	12
KALRN	12
KMT2D	12
LRP1B	12
MDN1	12
NSD1	12
OSBPL3	12
PALM3	12
PKD1L1	12
PKHD1	12
PRRC2C	12
SACS	12
TMEM132D	12
VPS13D	12
ARFGEF1	11
ARID1A	11
BIRC6	11
CBFB	11
CNKSR2	11
COL6A6	11
DMXL1	11
DNAH2	11
DNAH8	11
DYNC1H1	11
EDC4	11
ERBB2	11
FASN	11
FAT1	11
GPR112	11
HSPG2	11
KRT2	11
LRRC7	11
MACF1	11
MYO15A	11
NIPBL	11
NOTCH3	11
NOTCH4	11
NRXN1	11
PRKDC	11
PTEN	11
RB1	11
SI	11
SIPA1L2	11
SPTA1	11
STAB2	11
STAG1	11
TNXB	11
ZFHX4	11
ADAMTS20	10
AHNAK2	10
ANO4	10
ARHGAP6	10
C10orf71	10
CACNA1C	10
CACNA1S	10
CMYA5	10
COL12A1	10
CPAMD8	10
DNAH11	10
DNAH3	10
F5	10
FREM2	10
GOLGA3	10
HECTD4	10
IGFN1	10
MED12	10
MUC17	10
MXRA5	10
MYO16	10
MYO3A	10
NLRP3	10
PCDH15	10
PCDH19	10
PKDREJ	10
RP1	10
TBC1D8B	10
TRPS1	10
UNC13A	10
UNC80	10
UPF1	10
WDR87	10
ZDBF2	10
ADAM19	9
ADAMTS2	9
ALK	9
ASPM	9
ATRX	9
BRCA2	9
CACNA1I	9
CAMSAP1	9
CDH23	9
CHD9	9
CLTCL1	9
COL6A3	9
DCC	9
DOCK11	9
F8	9
FAM186A	9
FAT2	9
FLG2	9
FMN2	9
FRY	9
IRS4	9
ITSN2	9
KIAA1244	9
KMT2A	9
MALRD1	9
MYH7	9
MYH8	9
MYO5A	9
MYO9B	9
NCOR1	9
NES	9
NHS	9
NOTCH2	9
NRXN3	9
PALB2	9
PCNT	9
PDE4D	9
PIEZO2	9
PIK3R1	9
PREX2	9
REV3L	9
RIMS1	9
RNF213	9
RPS6KC1	9
SETD2	9
SPEG	9
SVIL	9
TCHHL1	9
TJP1	9
TRHDE	9
TRPM3	9
TRRAP	9
TSC2	9
UBR1	9
VPS13B	9
WDFY3	9
ZBTB14	9
ADCY4	8
AKAP9	8
ANK2	8
ANKRD11	8
ASH1L	8
ASTN1	8
BOC	8
BPTF	8
CARD11	8
CEP250	8
CEP350	8
CHD7	8
CNOT1	8
COL11A1	8
CUBN	8
CUL7	8
DCHS1	8
DIDO1	8
DSP	8
EML5	8
ERCC6L2	8
FBN3	8
FCRL3	8
FLNA	8
FN1	8
FOXP1	8
GALC	8
GIGYF2	8
GPR124	8
GRIN2A	8
HDLBP	8
HEATR1	8
ITPR3	8
KIAA2018	8
KIF1A	8
LAMA3	8
LPHN2	8
LRRK1	8
LRRK2	8
LYST	8
MAP4K4	8
MAST4	8
MGAM	8
MLL3	8
MPHOSPH8	8
MSH4	8
MTOR	8
MUC19	8
MYH11	8
NASP	8
NAV2	8
NID2	8
NOS3	8
NPAP1	8
P2RX2	8
PAPPA2	8
PCGF2	8
PKD1	8
PLCG1	8
PLXNB2	8
PSD	8
PTCH1	8
PXDNL	8
RIC8A	8
SALL1	8
SCN10A	8
SEMA5B	8
SMARCA4	8
SRRM2	8
STXBP5L	8
SULF1	8
TBX3	8
TDRD6	8
TENM2	8
TET1	8
TET3	8
TG	8
TNC	8
TPR	8
TRIP12	8
TRO	8
TSHZ3	8
USP40	8
VCAN	8
VWF	8
WDFY4	8
WDR64	8
WEE1	8
ZNF592	8
ZSWIM8	8
ABCA4	7
ABCC8	7
ADAMTS16	7
ADAMTSL3	7
ADCY10	7
ALS2CR11	7
AMER3	7
ANKRD17	7
AR	7
ARHGAP5	7
ARHGEF11	7
ARID1B	7
ARMCX4	7
ASXL2	7
ATP10A	7
ATP1A2	7
ATP2B3	7
ATRNL1	7
BAI1	7
BCL11B	7
BMP3	7
CACNA1H	7
CAD	7
CASS4	7
CELSR3	7
CENPE	7
CEP192	7
CFH	7
CHD2	7
CHD3	7
CLIP2	7
COL11A2	7
COL21A1	7
COL4A5	7
COL6A1	7
COL7A1	7
CRB1	7
DNAH5	7
DNHD1	7
DOCK1	7
DOCK4	7
DOPEY2	7
DPP6	7
DPP8	7
EGFR	7
EIF4G3	7
EPHB1	7
FAM208B	7
FAM47C	7
FANCI	7
FBN1	7
FCGBP	7
FLNC	7
FYB	7
GLT6D1	7
GPAA1	7
GRIK3	7
GRM5	7
GTF2IRD1	7
HEATR5A	7
HIST1H3B	7
HIVEP1	7
HIVEP3	7
HMCN2	7
HNRNPU	7
IQGAP1	7
KDM5C	7
KIAA0100	7
KIAA0226	7
KIAA1109	7
KIAA1549L	7
KIAA1731	7
KIT	7
KNDC1	7
LAX1	7
LCT	7
LPHN1	7
MAGI3	7
MAP1B	7
MECOM	7
MED13	7
MKI67	7
MORC1	7
MUC22	7
MYH13	7
MYO10	7
MYO7A	7
NRK	7
NUP205	7
NUP98	7
NWD1	7
PCDHA11	7
PCDHGA10	7
PHF3	7
PLCE1	7
PLEKHH2	7
PLEKHH3	7
PLXNB3	7
PLXND1	7
POLR2A	7
POLR3A	7
PRDM16	7
PTPN13	7
PTPRD	7
PYGL	7
RAB3GAP2	7
RAPGEF2	7
RAPGEF6	7
RB1CC1	7
RGS3	7
RIF1	7
RREB1	7
SALL3	7
SCN11A	7
SCN9A	7
SLC5A6	7
SLITRK2	7
SPHKAP	7
SPTAN1	7
SPTB	7
SRRM4	7
SSPO	7
TCHH	7
TDRD9	7
THSD7B	7
TP53BP1	7
TRERF1	7
TRIOBP	7
TRPM2	7
UBE3A	7
UBR4	7
ULK4	7
WNK3	7
ZAN	7
ZNF536	7
A2M	6
AATK	6
ABCB5	6
ABCC4	6
ACACA	6
ACTN2	6
ADCY2	6
ADCY6	6
AGMO	6
AHDC1	6
AKAP6	6
ALMS1	6
ALS2	6
ANKFY1	6
ANKRD27	6
ANKRD31	6
APAF1	6
AQPEP	6
ARHGEF12	6
ARHGEF18	6
ARID2	6
ARID4A	6
ASXL1	6
ATAD2	6
ATP11A	6
ATP8A2	6
ATR	6
BAI3	6
BAZ2B	6
C11orf30	6
C2CD3	6
CACNA1F	6
CACNA1G	6
CACNA2D3	6
CAMSAP2	6
CAND2	6
CCDC135	6
CCDC93	6
CCNB3	6
CD1E	6
CDCP1	6
CDH18	6
CHD5	6
CHD6	6
CIT	6
CLCN7	6
CLIP1	6
CNGB3	6
CNTN6	6
CNTNAP2	6
CNTRL	6
COL15A1	6
COL18A1	6
COL20A1	6
COL5A1	6
COL6A5	6
CPS1	6
CRTC2	6
CSMD2	6
CTCF	6
CTNNAL1	6
CWF19L2	6
DCLK2	6
DDB1	6
DENND4A	6
DFNB31	6
DMXL2	6
DNAH1	6
DNAH7	6
DOCK7	6
DOT1L	6
EPHA7	6
EPHB3	6
EPPK1	6
ERCC6	6
EVPL	6
EYA1	6
FAM135A	6
FAM135B	6
FAM179B	6
FAM47B	6
FCRLA	6
FER1L6	6
FGD3	6
FKBP15	6
FLJ22184	6
FNDC1	6
FNIP2	6
FRYL	6
GABRR2	6
GARNL3	6
GCN1L1	6
GON4L	6
GPR126	6
GPR179	6
GRIK2	6
GRM1	6
GSPT2	6
HCN1	6
HDAC9	6
HEG1	6
HELZ2	6
IFI16	6
IFT122	6
IGF1R	6
IGSF9	6
IQGAP2	6
ITGAD	6
ITGAL	6
KCNC3	6
KCNT2	6
KDM6B	6
KIAA0430	6
KIAA0922	6
KIAA1210	6
KIAA1551	6
KIF16B	6
KLF4	6
KLHL13	6
KPNA1	6
KRTAP5-5	6
L3MBTL1	6
LAMA1	6
LAMA5	6
LMO7	6
LMTK3	6
LOXHD1	6
LPA	6
LRBA	6
LRRIQ1	6
LRRTM4	6
LTBP1	6
MAGEE1	6
MAML2	6
MAP2	6
MAP3K15	6
MCF2L2	6
MCM3AP	6
MDGA1	6
MED23	6
MEGF6	6
MEGF8	6
MGAT5B	6
MKL2	6
MLLT4	6
MYO5B	6
MYOM3	6
NALCN	6
NDUFAF1	6
NIN	6
NLRC3	6
NLRP11	6
NLRP9	6
NPAS4	6
NPC1L1	6
NPHS1	6
NTRK2	6
NUMA1	6
NUP188	6
OGDHL	6
OPTN	6
OR2T11	6
OTOF	6
PARD3	6
PASK	6
PCDHA1	6
PCDHA12	6
PCDHA3	6
PCDHA5	6
PCDHA7	6
PCDHB15	6
PCF11	6
PCSK5	6
PDE3A	6
PDE4B	6
PDE4DIP	6
PDZD7	6
PHKA1	6
PI4KA	6
PI4KB	6
PIAS2	6
PIGO	6
PLK2	6
PLTP	6
PLXNA1	6
PLXNA3	6
PLXNA4	6
PNPLA3	6
POLQ	6
PPP1R3F	6
PRUNE2	6
PSEN2	6
PSMD2	6
PTCHD3	6
PTPRB	6
RAG1	6
RASA2	6
RASAL2	6
RASGRF1	6
RBBP7	6
RBM10	6
RC3H2	6
RIMS2	6
RPGR	6
RPGRIP1	6
SDK1	6
SEMA5A	6
SENP7	6
SERPINC1	6
SETDB1	6
SHROOM4	6
SIN3A	6
SIRT4	6
SLC38A10	6
SLC7A14	6
SLC8A1	6
SMC4	6
SON	6
SPIRE2	6
SPOCD1	6
SPTBN2	6
SREBF1	6
STAG2	6
STAT4	6
SUPT6H	6
SVEP1	6
SYNM	6
SZT2	6
TAS1R3	6
TBC1D16	6
TEP1	6
TF	6
THADA	6
TICRR	6
TLN2	6
TMEM151A	6
TMTC2	6
TOP2B	6
TP53BP2	6
TRAK2	6
TRIM58	6
TRPC3	6
TRPV5	6
TTC21B	6
TTC28	6
TTC3	6
UBR5	6
UHRF1BP1L	6
UNC5D	6
USP28	6
USP33	6
USP34	6
USP9X	6
UTP20	6
VAC14	6
VCAM1	6
VPS13C	6
VPS8	6
WDR17	6
WWC2	6
YLPM1	6
ZC3H13	6
ZNF292	6
ZNF831	6
ZNFX1	6
ABCA9	5
ABCB1	5
ABCC1	5
ACE2	5
ADAM22	5
ADAM7	5
ADAMTS7	5
ADCY8	5
ADSL	5
AFF2	5
AIFM1	5
AKAP11	5
AKAP12	5
AKNAD1	5
ANTXRL	5
AP2A2	5
APBA1	5
APC	5
AQP1	5
ARHGAP21	5
ARHGAP35	5
ARHGAP9	5
ARHGEF2	5
ATAD5	5
ATG2B	5
ATG9A	5
ATP2B2	5
ATXN7L2	5
B4GALNT4	5
BACE2	5
BAG6	5
BARD1	5
BCORL1	5
BLM	5
BMP2	5
BRAF	5
BRCA1	5
BRD8	5
BSN	5
BTAF1	5
C5orf42	5
C7	5
CAND1	5
CASC1	5
CASC5	5
CATSPERD	5
CCDC102B	5
CCDC108	5
CCDC114	5
CCDC173	5
CCDC88A	5
CD163L1	5
CD1A	5
CD2AP	5
CDC45	5
CELSR2	5
CENPF	5
CEP170	5
CEP290	5
CFP	5
CHD4	5
CHD8	5
CHRNA4	5
CHRNB2	5
CILP2	5
CNTNAP5	5
COL4A4	5
COL4A6	5
COL5A2	5
CPA6	5
CPD	5
CPNE9	5
CPT1C	5
CRY2	5
CRYBG3	5
CSPG4	5
CTNNA2	5
CTNNA3	5
CTR9	5
CTTNBP2	5
CYP3A4	5
CYP4A11	5
CYP4F12	5
DAGLB	5
DAPK1	5
DCAF12	5
DDX60	5
DDX60L	5
DGKK	5
DHX16	5
DIS3L2	5
DLG5	5
DLGAP4	5
DNAH12	5
DNAH17	5
DNAJC5B	5
DOCK2	5
DOCK3	5
DOCK8	5
DOPEY1	5
DSCAML1	5
DSEL	5
DZIP1	5
DZIP3	5
ECT2L	5
EFCC1	5
EML3	5
EMR3	5
EPRS	5
EPS8L2	5
ERBB3	5
EXOSC10	5
F13A1	5
FAM129A	5
FAM171A1	5
FAM83H	5
FBLN2	5
FBXW7	5
FER1L5	5
FHOD3	5
FREM1	5
FREM3	5
FSHR	5
FZD2	5
GAB4	5
GAS2L2	5
GJA10	5
GJA8	5
GLRA3	5
GPR158	5
GPR50	5
GPRC6A	5
GTF3C1	5
GUCY1B3	5
HCFC1	5
HDGFRP2	5
HEATR5B	5
HECW2	5
HEPH	5
HEPHL1	5
HIPK1	5
HIST1H1E	5
HIST1H2BD	5
HMMR	5
HOOK3	5
HTATSF1	5
HTT	5
IBTK	5
IFT172	5
IGF2R	5
IL17RA	5
IL23R	5
INSR	5
IQSEC2	5
IQSEC3	5
ITGB4	5
ITPR1	5
JAK1	5
JAK2	5
KCNA4	5
KCNH5	5
KCNH8	5
KCNV1	5
KDM6A	5
KEAP1	5
KIAA0196	5
KIAA0368	5
KIAA0556	5
KIAA0586	5
KIAA2022	5
KIF2B	5
KL	5
KLHDC7A	5
KLHL18	5
L3MBTL2	5
LAMA4	5
LAS1L	5
LEKR1	5
LHCGR	5
LIPI	5
LPHN3	5
LRP2	5
LRRC1	5
LRRC16B	5
LTBP3	5
LZTR1	5
LZTS1	5
MAGEL2	5
MAP1A	5
MAP4K3	5
MAST2	5
MCTP2	5
MED12L	5
MED24	5
MEFV	5
MFAP3L	5
MIA3	5
MICAL3	5
MID1	5
MMP16	5
MMRN1	5
MTMR14	5
MTRR	5
MUC6	5
MYBPC1	5
MYH14	5
MYH15	5
MYLK3	5
MYO7B	5
MYOCD	5
MYOM2	5
MYT1	5
NBAS	5
NBEA	5
NBEAL2	5
NCOA1	5
NCOA4	5
NDUFS1	5
NEFM	5
NFE2L3	5
NFIC	5
NFKBIZ	5
NLN	5
NLRP4	5
NLRP5	5
NLRP7	5
NOD2	5
NOL4	5
NPC1	5
NR3C2	5
NRDE2	5
NRG1	5
NRXN2	5
NUP210L	5
NWD2	5
OLFML2B	5
OR51T1	5
OR5M9	5
OR5W2	5
OR8B12	5
OR8I2	5
OTOA	5
OTOP1	5
PAPD7	5
PCDHA8	5
PCDHB2	5
PCDHB4	5
PCDHGA3	5
PCDHGA9	5
PCDHGB1	5
PCDHGB6	5
PDZD2	5
PEG3	5
PHACTR3	5
PHC2	5
PHKA2	5
PHLDB1	5
PHLDB2	5
PHRF1	5
PIGR	5
PIK3R4	5
PIP5K1C	5
PLEKHH1	5
PLXNB1	5
PMEL	5
PNLDC1	5
PODN	5
POGZ	5
POU2F1	5
PPARGC1B	5
PPL	5
PRAME	5
PRDM14	5
PRDM9	5
PRG4	5
PRKCB	5
PRPF3	5
PRR14L	5
PTGS2	5
PTPRG	5
PTPRQ	5
PZP	5
RASGRP2	5
RFX4	5
RHPN2	5
RIC1	5
RNF31	5
ROBO3	5
ROR1	5
SAGE1	5
SCAF4	5
SCARA5	5
SCLT1	5
SCN1A	5
SCN2A	5
SCNN1A	5
SDPR	5
SEC23IP	5
SEMA3D	5
SEMA6C	5
SETD1B	5
SETX	5
SF3B1	5
SGK196	5
SHANK1	5
SIGLEC12	5
SIM1	5
SLC12A3	5
SLC22A10	5
SLC22A2	5
SLC26A7	5
SLC39A6	5
SLC44A2	5
SLC45A3	5
SLC4A11	5
SLC6A15	5
SLC7A13	5
SLCO1C1	5
SLU7	5
SMC1A	5
SMG1	5
SMG7	5
SMO	5
SORCS1	5
SP100	5
SPATA13	5
SQSTM1	5
SRC	5
SREBF2	5
SSH1	5
SSRP1	5
ST3GAL6	5
STARD9	5
STK10	5
SUCO	5
SYBU	5
SYCP2	5
TAF1	5
TAF1L	5
TAOK3	5
TARBP2	5
TBC1D12	5
TBC1D8	5
TBC1D9B	5
TBCD	5
TCIRG1	5
TECPR1	5
TECTA	5
TENM1	5
TEX15	5
TFCP2L1	5
THOC2	5
TIE1	5
TMLHE	5
TMTC1	5
TNFRSF11A	5
TNFRSF21	5
TNRC18	5
TNRC6C	5
TOPAZ1	5
TRANK1	5
TRIM42	5
TRIP11	5
TRPM8	5
TSC1	5
TSC22D1	5
TSHZ2	5
TUBD1	5
TUBGCP5	5
UACA	5
UBN1	5
UHRF1BP1	5
UNC13B	5
UNC13D	5
UNC45B	5
USP13	5
USP42	5
UTRN	5
VARS2	5
VN1R5	5
VRK2	5
VWA3A	5
WDR13	5
WDR24	5
WDR47	5
WDR91	5
WNK1	5
WSCD2	5
YTHDC2	5
YY2	5
ZBTB11	5
ZCCHC6	5
ZEB2	5
ZFHX3	5
ZFPM2	5
ZFYVE9	5
ZMYND8	5
ZNF174	5
ZNF236	5
ZNF304	5
ZNF423	5
ZNF462	5
ZNF469	5
ZNF512	5
ZNF516	5
ZNF541	5
ZNF549	5
ZNF600	5
ZNF671	5
ZNF672	5
ZNF814	5
AASDH	4
ABAT	4
ABCA1	4
ABCA12	4
ABCA2	4
ABCA3	4
ABCA5	4
ABCA7	4
ABCB7	4
ABCC2	4
ABCF1	4
ABI1	4
ABL2	4
ACAD10	4
ACCSL	4
ACTRT1	4
ADAM29	4
ADAM32	4
ADAMTS13	4
ADAMTS5	4
ADAMTS9	4
ADAR	4
ADCY1	4
ADCY9	4
AFG3L2	4
AGBL2	4
AGGF1	4
AGTR1	4
AIM1	4
ALDH1L1	4
ALOXE3	4
ALPP	4
ANAPC2	4
ANKEF1	4
ANKRD12	4
ANKRD30A	4
ANKRD32	4
ANKRD6	4
ANKRD63	4
ANO1	4
ANO3	4
AP1G2	4
AP2A1	4
AP3B1	4
AP5B1	4
APBA2	4
APEX2	4
APOBR	4
APP	4
ARFGEF2	4
ARHGAP31	4
ARHGEF28	4
ARID3C	4
ARPP21	4
ARRDC2	4
ARX	4
ASB2	4
ATAD2B	4
ATP13A3	4
ATP7A	4
ATP8A1	4
ATP8B1	4
ATP8B2	4
ATP8B4	4
ATXN1	4
ATXN7	4
AVIL	4
BAI2	4
BCAR1	4
BCAS3	4
BCL11A	4
BCL9	4
BEST3	4
BIVM-ERCC5	4
BMP2K	4
BMPR2	4
BNC2	4
BRD1	4
BRINP1	4
BRWD3	4
BTBD11	4
BUB3	4
C10orf2	4
C1orf101	4
C1R	4
C20orf194	4
C2orf16	4
C3	4
CA14	4
CA4	4
CACNA1B	4
CAPN12	4
CAPN8	4
CARD14	4
CASR	4
CASZ1	4
CCDC141	4
CCDC148	4
CCDC178	4
CCDC37	4
CCDC80	4
CCDC82	4
CCDC88B	4
CCHCR1	4
CD180	4
CD1D	4
CD248	4
CD37	4
CD93	4
CDH12	4
CDH2	4
CDH9	4
CDK11B	4
CDK12	4
CDK18	4
CDKN2A	4
CEBPZ	4
CELSR1	4
CEP120	4
CFAP43	4
CFAP44	4
CHEK2	4
CHM	4
CHRNB4	4
CHST6	4
CKAP5	4
CLCN5	4
CLDN18	4
CLIP3	4
CLMN	4
CNTN1	4
CNTN5	4
CNTNAP4	4
COL13A1	4
COL14A1	4
COL17A1	4
COL1A2	4
COL27A1	4
COL9A1	4
COPB1	4
CORIN	4
CP	4
CRISPLD1	4
CRX	4
CSRNP2	4
CTNND2	4
CTSD	4
CTTN	4
CUL4A	4
CUL9	4
CUX1	4
CYBB	4
CYP17A1	4
CYP26C1	4
CYP3A7-CYP3AP1	4
CYP4A22	4
DAAM2	4
DARS	4
DCAF12L2	4
DCAF6	4
DCAF8L1	4
DCST2	4
DDB2	4
DDHD1	4
DDR1	4
DDR2	4
DDX11	4
DDX23	4
DDX52	4
DDX53	4
DDX54	4
DENND5B	4
DEPDC5	4
DGKI	4
DIAPH1	4
DIP2B	4
DISC1	4
DISP2	4
DLC1	4
DLK1	4
DLL1	4
DMGDH	4
DNAI2	4
DNAJC13	4
DNAJC2	4
DNAJC6	4
DNM1	4
DNM1L	4
DOCK10	4
DPPA2	4
DPYD	4
DSE	4
DSG2	4
DTX4	4
DXO	4
DYNC1I1	4
DYNC1I2	4
DYSF	4
E2F4	4
EDA2R	4
EDNRB	4
EEF1A1	4
EFHC1	4
EFTUD1	4
EGFL6	4
EGFL8	4
EHBP1L1	4
EHD1	4
EIF4A1	4
EIF4G1	4
ELMOD1	4
EMILIN2	4
EML6	4
ENAM	4
ENPEP	4
EOMES	4
EPC1	4
EPHB2	4
EPS15L1	4
ERBB2IP	4
ERC1	4
ERN1	4
ERO1LB	4
ESPL1	4
ESYT1	4
ESYT3	4
EXOC1	4
EXOC4	4
FAM118B	4
FAM126B	4
FAM129C	4
FAM160B1	4
FAM161B	4
FAM184A	4
FAM187B	4
FAM198B	4
FAM214A	4
FAM47A	4
FAM65B	4
FAM65C	4
FAM71E2	4
FAM83B	4
FAM83D	4
FAM83G	4
FANCA	4
FANCD2	4
FANCF	4
FBLN1	4
FBXL7	4
FBXO18	4
FBXO47	4
FCRL5	4
FEM1B	4
FERMT2	4
FGD6	4
FGF23	4
FGF5	4
FILIP1	4
FLNB	4
FLRT1	4
FLT1	4
FLT4	4
FMNL3	4
FMO2	4
FNBP1	4
FNBP4	4
FOLH1	4
FOXO4	4
FRMPD4	4
FSTL4	4
FZD8	4
GABRA1	4
GABRG1	4
GALNT13	4
GCC2	4
GDF6	4
GEMIN5	4
GGNBP2	4
GLI2	4
GMCL1	4
GNE	4
GOLGA5	4
GOLGB1	4
GP6	4
GPLD1	4
GPR111	4
GPR128	4
GPR133	4
GPR161	4
GREB1	4
GREB1L	4
GRIN3A	4
GRM3	4
GRM7	4
GRM8	4
GSX2	4
GTPBP3	4
GYS2	4
HCN3	4
HCN4	4
HDAC7	4
HDX	4
HECTD1	4
HECW1	4
HELZ	4
HIPK2	4
HIPK3	4
HIST1H3G	4
HIST2H2AB	4
HIST2H2AC	4
HK2	4
HK3	4
HLA-A	4
HSP90AA1	4
HSPB8	4
IDE	4
IFIH1	4
IFIT2	4
IFT80	4
IGF2BP2	4
IGF2BP3	4
IGHMBP2	4
IGSF3	4
IKBKB	4
IL12RB1	4
IL15RA	4
IL18R1	4
IL1RAPL1	4
IMPDH1	4
INPP4A	4
INTS1	4
INTS7	4
IPO7	4
IPO8	4
IQGAP3	4
IQUB	4
IREB2	4
IRX6	4
ITGAM	4
ITGAX	4
ITIH2	4
ITIH3	4
ITIH5	4
ITIH6	4
ITPR2	4
JAKMIP3	4
JARID2	4
JMJD1C	4
JMJD7-PLA2G4B	4
JUNB	4
KCNA5	4
KCNB2	4
KCNC2	4
KCND3	4
KCNH4	4
KCNK10	4
KCNU1	4
KCNV2	4
KCP	4
KDF1	4
KDM2A	4
KDM4A	4
KDM4B	4
KDR	4
KIAA1024	4
KIAA1217	4
KIAA1377	4
KIAA1429	4
KIAA1522	4
KIAA1586	4
KIAA1614	4
KIAA1841	4
KIAA2026	4
KIF13A	4
KIF15	4
KIF1C	4
KIF21A	4
KIF25	4
KIF5A	4
KIF5C	4
KIF9	4
KIFAP3	4
KIFC1	4
KLC2	4
KLKB1	4
KMT2B	4
KMT2E	4
KRT76	4
LAMB4	4
LAMC1	4
LCORL	4
LDB1	4
LEMD3	4
LGALS9	4
LGI1	4
LGI4	4
LHX9	4
LLGL2	4
LRIT3	4
LRP4	4
LRPPRC	4
LRRC24	4
LRRC8B	4
LRRC8C	4
LTBP2	4
LUZP1	4
LY75-CD302	4
MACC1	4
MAGED1	4
MAGED2	4
MAGI1	4
MAN1B1	4
MAP2K7	4
MAP3K13	4
MAP3K7	4
MAPK1	4
MARCH10	4
MARK1	4
MAS1L	4
MASP1	4
MBD6	4
MCF2L	4
MED1	4
MED25	4
METTL25	4
MLH1	4
MLLT6	4
MME	4
MMP1	4
MMP2	4
MMP24	4
MMP8	4
MON2	4
MOV10L1	4
MPO	4
MPP5	4
MRGPRX4	4
MROH8	4
MTUS2	4
MUSK	4
MYB	4
MYCBPAP	4
MYH1	4
MYH6	4
MYLK	4
MYO18B	4
MYO1A	4
MYO3B	4
MYO9A	4
MYOM1	4
MZF1	4
NACA	4
NACAD	4
NACC1	4
NAV1	4
NBEAL1	4
NCF2	4
NCKAP1	4
NCOA6	4
NDC80	4
NDN	4
NDST3	4
NEBL	4
NFATC2	4
NFX1	4
NISCH	4
NKAP	4
NKTR	4
NLGN3	4
NLRP12	4
NLRP6	4
NOSIP	4
NOTCH1	4
NOTUM	4
NOVA2	4
NPFFR2	4
NR2E3	4
NRAP	4
NRF1	4
NTRK3	4
NYNRIN	4
OAS2	4
OPRM1	4
OR10H2	4
OR10Z1	4
OR8K3	4
ORC1	4
OSBP	4
OSBPL1A	4
OSBPL8	4
OTOGL	4
OXR1	4
PAK2	4
PARP14	4
PAX3	4
PAX5	4
PBRM1	4
PC	4
PCDH11X	4
PCDH12	4
PCDHA10	4
PCDHB11	4
PCDHB12	4
PCDHB3	4
PCDHB9	4
PCDHGA8	4
PCDHGC5	4
PCM1	4
PCNXL3	4
PDCD11	4
PDE7A	4
PDE8A	4
PDE8B	4
PDS5A	4
PDXK	4
PEG10	4
PFKP	4
PGM2L1	4
PHACTR2	4
PHF8	4
PHKB	4
PHTF1	4
PID1	4
PIEZO1	4
PIK3C2B	4
PIK3C2G	4
PIK3CG	4
PITRM1	4
PKD1L2	4
PKD2	4
PLCH1	4
PLCZ1	4
PLD5	4
PLEKHA5	4
PLEKHA6	4
PLEKHG4B	4
PLEKHM2	4
PLG	4
PLK4	4
PLS3	4
PLXNA2	4
PMFBP1	4
PMS1	4
POLD3	4
POLE	4
POLR1A	4
POR	4
PPAPDC1B	4
PPFIA2	4
PPP1R15A	4
PPP1R15B	4
PRDM2	4
PRDM6	4
PRKD2	4
PRKG1	4
PRKRIR	4
PROS1	4
PRPF6	4
PRR12	4
PRSS36	4
PTCHD1	4
PTK2B	4
PTPRF	4
PTPRH	4
PTPRJ	4
PTPRN2	4
PTPRZ1	4
PVRL3	4
PXDN	4
PYROXD2	4
QPCT	4
R3HDM1	4
RAB11FIP1	4
RAD51AP2	4
RAD54B	4
RAI1	4
RAI2	4
RALGAPA1	4
RALGAPB	4
RANBP2	4
RANBP6	4
RAPGEF1	4
RAPGEF4	4
RASA3	4
RASEF	4
RASIP1	4
RASL10A	4
RBAK	4
RBBP8	4
RBM11	4
RBM25	4
RBM26	4
RBMXL3	4
RCOR3	4
RLIM	4
RLTPR	4
RNF219	4
ROBO1	4
ROCK2	4
RPN2	4
RPRD2	4
RPUSD2	4
RRAS2	4
RSAD1	4
RSBN1L	4
RTL1	4
RUNX1T1	4
RUVBL1	4
RXFP1	4
SALL2	4
SAMD9	4
SATB2	4
SCAMP5	4
SCAPER	4
SCMH1	4
SCN7A	4
SCRIB	4
SDC1	4
SEC24A	4
SECISBP2	4
SEMA4B	4
SETBP1	4
SEZ6L	4
SFI1	4
SHROOM1	4
SHROOM2	4
SHROOM3	4
SIGLEC10	4
SIK3	4
SKIV2L	4
SKIV2L2	4
SLC12A5	4
SLC12A9	4
SLC19A3	4
SLC1A6	4
SLC25A12	4
SLC37A1	4
SLC38A8	4
SLC4A2	4
SLC4A5	4
SLC6A17	4
SLFN13	4
SLK	4
SMAD4	4
SMARCA1	4
SMARCA2	4
SMARCC2	4
SMC5	4
SMURF1	4
SND1	4
SNRK	4
SNRNP200	4
SNX16	4
SNX31	4
SOS1	4
SPAG8	4
SPATS2	4
SPEF2	4
SPON1	4
SPP1	4
SPRR3	4
SPTBN4	4
SRGAP1	4
SRPK3	4
SRPX	4
SSFA2	4
ST8SIA2	4
STAB1	4
STARD8	4
STK31	4
STK36	4
STRA6	4
STS	4
STT3B	4
SUPT16H	4
SUPT3H	4
SUPT5H	4
SYNGAP1	4
SYNPO	4
SYT10	4
TAF11	4
TAF5	4
TAPBPL	4
TAS1R2	4
TBCCD1	4
TBX22	4
TCEB3B	4
TCF12	4
TCF20	4
TCF7L2	4
TCOF1	4
TDP1	4
TDP2	4
TDRD1	4
TENM4	4
TEX13A	4
TEX2	4
TFG	4
TGM1	4
TGM3	4
THAP7	4
TLN1	4
TMC3	4
TMEM121	4
TMEM132C	4
TMEM232	4
TNIP1	4
TNRC6B	4
TNS3	4
TOB1	4
TONSL	4
TPI1	4
TPO	4
TPTE	4
TRABD	4
TRAPPC12	4
TRIB1	4
TRIO	4
TRPC4	4
TRPC5	4
TRPC6	4
TRPC7	4
TRPM6	4
TRPM7	4
TTBK1	4
TTBK2	4
TTC14	4
TTC9B	4
TTF2	4
TTLL9	4
TUBA1A	4
TUFT1	4
TYK2	4
UBE4A	4
UGT2B10	4
UGT2B7	4
UHMK1	4
UNC5B	4
UPF2	4
USP11	4
USP48	4
VARS	4
VPS11	4
VPS13A	4
VPS9D1	4
VSIG10	4
VTN	4
VWA5B1	4
WDR11	4
WDR36	4
WDR44	4
WDR65	4
WDR7	4
WHSC1L1	4
WIZ	4
XKR4	4
XPO1	4
XPO7	4
XYLT1	4
YEATS2	4
YME1L1	4
ZBED9	4
ZCCHC11	4
ZFAND3	4
ZFAT	4
ZFHX2	4
ZFP36L1	4
ZFP64	4
ZFP92	4
ZFYVE16	4
ZFYVE26	4
ZHX2	4
ZIC3	4
ZKSCAN1	4
ZMYM6	4
ZMYND11	4
ZNF200	4
ZNF300	4
ZNF317	4
ZNF335	4
ZNF345	4
ZNF383	4
ZNF552	4
ZNF587	4
ZNF638	4
ZNF646	4
ZNF648	4
ZNF676	4
ZNF711	4
ZNF737	4
ZNF768	4
ZNF770	4
ZNF91	4
ZSCAN29	4
ZSWIM4	4
ZZEF1	4
A1BG	3
A2ML1	3
AARS2	3
ABCA8	3
ABCB6	3
ABCC10	3
ABCC9	3
ABCD2	3
ABCD4	3
ABCG2	3
ABCG8	3
ABLIM2	3
ABR	3
ABRA	3
ACADS	3
ACAN	3
ACAT1	3
ACE	3
ACHE	3
ACIN1	3
ACLY	3
ACOT11	3
ACSBG2	3
ACSL3	3
ACTA1	3
ACTB	3
ACTL8	3
ACTR5	3
ACTR8	3
ACVR1B	3
ADAMTS15	3
ADAMTS3	3
ADAMTS6	3
ADAMTSL1	3
ADAMTSL4	3
ADARB1	3
ADARB2	3
ADCK1	3
ADCY3	3
ADIPOR1	3
ADNP	3
ADRA1D	3
ADRA2B	3
ADRB1	3
AFF1	3
AFF3	3
AFM	3
AGBL1	3
AGBL4	3
AGO2	3
AGTR2	3
AHCTF1	3
AHRR	3
AJUBA	3
AK9	3
AKAP3	3
AKAP4	3
AKR1A1	3
AKR1C3	3
AKR1C4	3
AKT2	3
ALB	3
ALDH1A3	3
ALDH9A1	3
ALG13	3
ALG6	3
ALG8	3
ALOX5	3
ALPK2	3
ALS2CL	3
AMFR	3
AMMECR1L	3
ANAPC1	3
ANAPC4	3
ANGPT1	3
ANGPT4	3
ANGPTL1	3
ANK1	3
ANKHD1	3
ANKLE2	3
ANKRD26	3
[truncated: 10,031 more rows]

## Sheet: PrC
Gene	Total_mutations
TTN	283
TP53	197
MUC16	173
SYNE1	133
HMCN1	94
KMT2C	94
SPOP	93
OBSCN	90
KMT2D	83
CSMD3	82
LRP1B	82
DST	79
RYR2	79
FOXA1	74
SPTA1	73
FAT4	72
ABCA13	71
AHNAK	68
RYR1	66
FAT3	65
USH2A	65
AR	64
CSMD1	63
DCHS2	61
AHNAK2	60
ZFHX3	60
ANK2	57
MUC4	55
MUC5B	55
RYR3	55
FLG	54
PLEC	54
CDK12	53
PCLO	53
MUC17	52
MYO15A	52
VPS13B	52
XIRP2	52
CACNA1E	51
HERC2	50
TNXB	50
LRRK2	48
DNAH3	47
MACF1	47
NEB	47
PTEN	47
ATM	46
DNAH17	46
FREM2	46
GPR98	46
LRP1	46
LRP2	46
PKHD1L1	46
ZFHX4	46
PCDH15	45
SYNE2	45
BSN	44
COL11A1	43
CSMD2	43
FAT1	43
ZNF208	43
ANK3	42
COL12A1	42
RP1	42
FAT2	41
SPEN	41
VCAN	41
DYNC1H1	40
FCGBP	40
FLG2	40
HSPG2	40
RELN	40
RNF213	40
SCN5A	40
WDFY3	40
CELSR3	39
DNAH2	39
DNAH8	39
EPPK1	39
HERC1	39
SVEP1	39
BCLAF1	38
COL5A1	38
DNAH1	38
GRIN2A	38
PKHD1	38
PREX2	38
PRKDC	38
SPEG	38
APC	37
DNAH9	37
ROBO2	37
BRCA2	36
CNTNAP5	36
DNAH7	36
FBN3	36
LAMA5	36
NAV2	36
PIK3CA	36
CUBN	35
KDM6A	35
LPA	35
SACS	35
APOB	34
CACNA1A	34
MYO18B	34
NBPF3	34
THSD7B	34
TRRAP	34
COL6A3	33
FLNB	33
NCOR1	33
SPHKAP	33
STAB2	33
VPS13D	33
ZNF107	33
BAI1	32
COL7A1	32
CTNNB1	32
DMBT1	32
FRAS1	32
NF1	32
PDE4DIP	32
PKD1L1	32
TG	32
ZNF536	32
ZNF99	32
ASPM	31
DCHS1	31
FBN1	31
FLNC	31
KMT2A	31
LAMA1	31
LAMA2	31
MUC2	31
MYH6	31
SEC16A	31
SORCS1	31
TACC2	31
TAF1L	31
CAD	30
CASZ1	30
COL22A1	30
DNAH10	30
DNAH11	30
DOCK2	30
FMN2	30
FNDC1	30
LPHN3	30
MDN1	30
MXRA5	30
NCOR2	30
RIMS2	30
SCN11A	30
SIGLEC1	30
TECTA	30
TRIO	30
ZNF91	30
ANK1	29
ANKHD1	29
ANKRD11	29
CACNA1H	29
CHD6	29
CREBBP	29
FSIP2	29
HRNR	29
KALRN	29
KIAA1109	29
LAMA4	29
MED12	29
MGA	29
NALCN	29
SDK1	29
SI	29
UBR4	29
ZNF831	29
ABCA4	28
CELSR2	28
CHD4	28
CTNNA2	28
DMD	28
DYNC2H1	28
FBN2	28
GPR158	28
IGSF10	28
LAMA3	28
MTOR	28
MYH4	28
MYO3A	28
NBEAL2	28
PTPRD	28
ARID1B	27
BAI3	27
C1orf173	27
CELSR1	27
CNTN6	27
MED13	27
MKI67	27
MYH7	27
PXDNL	27
SCN1A	27
STAB1	27
TLE1	27
USP34	27
UTP20	27
VPS13C	27
ZNF521	27
ZNF85	27
CACNA1C	26
CACNA1G	26
CDC27	26
CFH	26
CHD5	26
CHD8	26
COL14A1	26
COL27A1	26
DHX30	26
DIDO1	26
EP400	26
FAM135B	26
MGAM	26
MYCBP2	26
NWD1	26
PCDHA13	26
PCNT	26
PHIP	26
PTPRC	26
ROS1	26
RP1L1	26
SPTBN2	26
TNRC18	26
VWF	26
ZNF493	26
AKAP9	25
ARID2	25
BIRC6	25
CACNA1S	25
CADPS	25
CAMTA1	25
CEP350	25
CNTNAP4	25
DOCK10	25
GAD2	25
GRIA1	25
HECW1	25
IGF2R	25
ITPR1	25
JAK1	25
MEGF8	25
MYH8	25
PCNX	25
PLXNA1	25
SETX	25
SHANK2	25
SVIL	25
TRPM6	25
UBR5	25
UTRN	25
ZFYVE26	25
ADAMTS20	24
ALMS1	24
ARPP21	24
ATP10A	24
CDH11	24
CNOT1	24
COL4A2	24
COL5A3	24
DNAH5	24
EPB41L3	24
EYS	24
GRM3	24
HUWE1	24
ITGAX	24
KIAA1244	24
KIF16B	24
MYH11	24
MYH13	24
MYH2	24
MYO7B	24
NBAS	24
NEURL4	24
RANBP2	24
SETD2	24
SHANK1	24
SIPA1L3	24
SRCAP	24
TLN2	24
TRPS1	24
ZNF254	24
ZNF257	24
ZNF43	24
ZNF708	24
ABCA2	23
ARID1A	23
ATXN2	23
CHD1	23
CHD3	23
COL4A1	23
CPAMD8	23
DOCK4	23
ERBB4	23
ERF	23
FRY	23
GLI3	23
GNAS	23
HCN1	23
KCNT2	23
KIF1A	23
LAMB1	23
LCT	23
MDGA2	23
NOTCH1	23
NUP188	23
NUP210	23
NUP210L	23
PCDHA10	23
PCDHA3	23
PCDHA8	23
PCNXL2	23
PDZD2	23
PIKFYVE	23
PRPF8	23
PRUNE2	23
PTPRS	23
SALL1	23
SLIT3	23
TLN1	23
TMEM132B	23
WRN	23
ZFPM2	23
ABCA1	22
CACNA1B	22
CCDC88C	22
CHL1	22
CPS1	22
CUL9	22
DEPDC5	22
DLC1	22
DMXL1	22
DNAJC13	22
DSCAML1	22
GCN1L1	22
GRM1	22
HYDIN	22
IKBKAP	22
ITPR3	22
KIF21A	22
LRRIQ1	22
LTBP3	22
MTUS2	22
MYH1	22
MYH14	22
NBPF1	22
NCAN	22
NPC1L1	22
PEG3	22
PKD1	22
PLXNA2	22
ROBO1	22
SALL3	22
SPTAN1	22
TNN	22
TRIOBP	22
TSC2	22
UNC13C	22
VPS13A	22
WNK1	22
XIRP1	22
ZNF253	22
ABCA7	21
ABCC9	21
ACACB	21
AFF3	21
ASH1L	21
ASTN1	21
BAZ2B	21
CCDC108	21
CMYA5	21
CNTNAP1	21
COL16A1	21
COL19A1	21
COL6A6	21
CUX1	21
DNHD1	21
DOCK6	21
DOCK7	21
DSCAM	21
DSP	21
FAM83H	21
FCRL5	21
FLNA	21
GLI2	21
GRID2	21
GRIK3	21
HECTD1	21
HIPK2	21
HIVEP2	21
HTT	21
KCNH5	21
KCNH7	21
KDR	21
KRTAP13-3	21
LIMCH1	21
LMTK3	21
LYST	21
MAGEC1	21
MED12L	21
MED13L	21
MLLT4	21
MYLK	21
MYO9A	21
NAV3	21
NUMA1	21
PCDHA5	21
PCDHA6	21
PCDHB7	21
PLCB4	21
PTPRZ1	21
RADIL	21
RBP3	21
SBF1	21
SCN4A	21
SCN9A	21
SDK2	21
SEMA5A	21
SORL1	21
SPTB	21
SPTBN4	21
ZDBF2	21
ZNF292	21
ZNF431	21
ZNF462	21
ZNF721	21
ZZEF1	21
A1CF	20
ACAN	20
ADAMTS16	20
ADAMTS9	20
ADCY6	20
ADCY8	20
AIM1	20
BPTF	20
C3	20
CACNA1D	20
CAND2	20
CARD11	20
CCDC80	20
CDH8	20
CIT	20
COL15A1	20
DAAM2	20
DCC	20
DMXL2	20
DOCK3	20
EVPL	20
F5	20
FASN	20
FN1	20
FREM1	20
GPR112	20
GPR179	20
GRM4	20
GRM8	20
ITPR2	20
KDM5A	20
KIAA1211	20
KIF1B	20
KIF21B	20
KIF26B	20
KIF2B	20
KMT2B	20
LMTK2	20
LPHN2	20
LRBA	20
LRP4	20
MMP16	20
MYO9B	20
NIPBL	20
NOS1	20
OTOF	20
PCDH17	20
PCDHA1	20
PCDHA11	20
PIK3CG	20
PITPNM1	20
PLCH1	20
POLE	20
POLR2A	20
RAI1	20
SCN10A	20
SETD5	20
SLC6A5	20
SLIT2	20
SLITRK3	20
SMG1	20
TEX15	20
THSD7A	20
TRANK1	20
TRPA1	20
TRPM1	20
WDR72	20
WDR90	20
ZNF93	20
ABCB1	19
ACACA	19
ADAM29	19
ADAMTS10	19
ADAMTS12	19
ALPK3	19
ANKAR	19
AQR	19
ARHGEF10	19
ASXL1	19
CACNA1I	19
CDC42BPB	19
CDH23	19
CENPE	19
CHD2	19
CTTNBP2	19
DDX60	19
DOPEY1	19
DYSF	19
EFCAB6	19
EIF4G1	19
EPHA3	19
EPHB1	19
EPRS	19
FGA	19
FILIP1	19
FLT1	19
GBF1	19
GRIA2	19
GRIN2B	19
GRM5	19
INSRR	19
JAG2	19
JMJD1C	19
KCNB2	19
KIAA1468	19
KIRREL	19
KNDC1	19
LRRK1	19
MAST4	19
MORC1	19
MYH10	19
MYO16	19
MYOM3	19
NCKAP5	19
NDST4	19
NOD1	19
NRXN3	19
NYNRIN	19
PCDH10	19
PCDHA12	19
PCDHA4	19
PCDHA9	19
PCDHB6	19
PCNXL3	19
PLEKHG1	19
POM121L12	19
PRDM8	19
PREX1	19
PRSS48	19
PTCHD2	19
PTPRG	19
PTPRK	19
RB1	19
RIMBP2	19
SCN8A	19
SIPA1L2	19
SNRNP200	19
SON	19
SPTBN1	19
SSH2	19
TLL1	19
TMPRSS15	19
TRPM2	19
TRPM4	19
UNC13A	19
USP28	19
ZMYND8	19
ZNF407	19
ZNF429	19
ZNF516	19
ABCC8	18
ADCY5	18
AKAP6	18
ANKRD17	18
ANKRD30A	18
ANO5	18
APC2	18
ASXL2	18
ATF7IP	18
ATG2A	18
ATP11A	18
ATP9A	18
B4GALNT4	18
BAI2	18
BCL11A	18
BRAF	18
BZRAP1	18
CAMSAP1	18
CDHR2	18
CEP192	18
CEP250	18
CHD7	18
COL11A2	18
COL1A1	18
COL24A1	18
CPSF1	18
CPXM2	18
DAPK1	18
DGKI	18
DOCK8	18
DOT1L	18
ERBB2	18
FAM47A	18
FLRT2	18
FRYL	18
GAK	18
GPR124	18
GTF3C1	18
HFM1	18
IGSF9B	18
INADL	18
INO80	18
ITSN1	18
KDM2B	18
KIAA1549	18
LAMB2	18
LAMB4	18
LAMC1	18
LINGO2	18
LTBP2	18
MAP1A	18
MASP1	18
MCM3AP	18
MOV10L1	18
MUC6	18
MYBPC2	18
MYH7B	18
MYH9	18
MYO18A	18
MYOF	18
NCOA6	18
NFATC1	18
NINL	18
NOTCH3	18
NOTCH4	18
NRG1	18
NUP214	18
OR4C6	18
PAPPA	18
PBRM1	18
PCSK5	18
PER1	18
PLCE1	18
PLCH2	18
PLXND1	18
PPL	18
PTPRF	18
RGS7	18
ROBO4	18
SAMD9	18
SARDH	18
SCN3A	18
SCN7A	18
SEMA6A	18
SH2D3C	18
SLC12A7	18
SLC45A4	18
SLC4A2	18
SLC5A12	18
SLITRK2	18
SMCHD1	18
SNAPC4	18
SRRM2	18
TBCD	18
TENC1	18
THBS2	18
TSHZ3	18
ZEB2	18
ZNF611	18
ZNF682	18
ZNFX1	18
ABCA5	17
ACIN1	17
ANKS1B	17
ARFGEF2	17
ARHGAP32	17
ARID5B	17
ATP13A4	17
ATP2B4	17
ATR	17
AUTS2	17
BRWD1	17
BTBD11	17
CDH9	17
CDKN1B	17
CENPF	17
CHRD	17
CNTNAP2	17
COL21A1	17
COL4A3	17
COL5A2	17
CSPG4	17
CUL3	17
DGKB	17
DHX34	17
DHX57	17
DIP2B	17
DIP2C	17
DNMBP	17
DNMT3B	17
DPP10	17
DUOX2	17
ECE2	17
EPHA1	17
EPHA10	17
EPHA8	17
ESPL1	17
EXOSC10	17
EYA1	17
FKBP15	17
FRMPD1	17
FZD2	17
GOLGB1	17
GPR113	17
GRIP1	17
GUCY1A2	17
HECTD3	17
JPH3	17
KCNH2	17
KIAA0430	17
KSR2	17
LIFR	17
LILRB1	17
LRP5	17
LTBP4	17
MAGI1	17
MAPK8IP3	17
MET	17
MIA3	17
MICAL3	17
MN1	17
MON2	17
MPDZ	17
MRGPRX1	17
MYH3	17
MYO1H	17
MYOM2	17
NLRP4	17
NPHS1	17
NUP205	17
NUP98	17
PCDH18	17
PCDHA2	17
PCDHA7	17
PKDREJ	17
PLCG2	17
PLXNA4	17
POLQ	17
PRICKLE2	17
PTCH2	17
PTPRO	17
QRICH2	17
REV3L	17
RNF43	17
SIPA1L1	17
SLC12A5	17
SLCO6A1	17
SMARCA2	17
SORCS3	17
TAF1	17
TCHH	17
THBS3	17
TNC	17
TNR	17
TNS1	17
TOP2A	17
TPR	17
TPTE	17
TRIM37	17
TRIP12	17
TRPM5	17
UBE3B	17
WDR17	17
WDR6	17
WDR81	17
ZC3HAV1	17
ZMYM3	17
ZNF236	17
ZNF28	17
ZNF468	17
ZNF681	17
A2M	16
ADARB2	16
ADCY7	16
AFF2	16
ALPK2	16
AMZ1	16
ANKRD12	16
ARHGAP22	16
ARHGAP39	16
ARHGEF12	16
ARHGEF17	16
ARMC5	16
ATG2B	16
ATP13A5	16
ATP2B3	16
ATRX	16
BCL11B	16
BCL9	16
BRPF1	16
C5orf42	16
C6	16
CABIN1	16
CDH22	16
CDH6	16
CDK13	16
CHD9	16
CRYBG3	16
DCAF4L2	16
DLG5	16
DPP6	16
DUOX1	16
EML5	16
ERG	16
F13B	16
GOLGA3	16
GRM7	16
HCN4	16
HSPA1L	16
IGF1R	16
IL16	16
IL6ST	16
INPPL1	16
IRS2	16
ISLR2	16
ITGA4	16
KCNH8	16
KCNMA1	16
KDM4B	16
KIAA2018	16
KIF13A	16
LAMB3	16
LENG8	16
LIG1	16
LRRC16A	16
LTBP1	16
MCF2L	16
MST1R	16
MTMR4	16
MYBBP1A	16
MYO10	16
MYO6	16
MYO7A	16
MYPN	16
NID2	16
NOS2	16
NOS3	16
NOTCH2	16
NSD1	16
PCDHB15	16
PCSK2	16
PDE10A	16
PDZRN3	16
PDZRN4	16
PHF3	16
PHRF1	16
PLXNB2	16
PNPLA7	16
PSME4	16
PTK7	16
PTPN21	16
RABGAP1	16
RAG1	16
RALGAPA2	16
RLTPR	16
SBNO2	16
SCN2A	16
SIK3	16
SPTBN5	16
SSTR4	16
ST18	16
SYMPK	16
TCF20	16
TECPR2	16
TMPRSS2	16
TNKS	16
TNRC6B	16
TNS3	16
TPO	16
TRAPPC10	16
TRIM33	16
TRIM42	16
TRIP11	16
TRPC4	16
TSHZ2	16
TTBK1	16
UHRF1BP1L	16
ULK4	16
USP7	16
WDR7	16
WHSC1	16
XKR4	16
ZFYVE28	16
ZIC1	16
ZNF492	16
ZNF638	16
ABCA6	15
ABCC12	15
ABI3BP	15
ADAMTS1	15
ADAMTS2	15
ADAMTSL1	15
ADAR	15
ADCY10	15
AHDC1	15
AHRR	15
AKAP12	15
AKAP13	15
ANKRD13A	15
ANO4	15
APBA1	15
ARAP3	15
ASAP1	15
ATP10B	15
ATP2B2	15
BCAS3	15
BCL9L	15
CACNA2D1	15
CACNA2D4	15
CAPN11	15
CC2D1A	15
CCKBR	15
CDC42BPG	15
CDH4	15
CDK5RAP2	15
CECR2	15
CLIP1	15
CNGA4	15
CNOT3	15
CNTN1	15
COL18A1	15
COL20A1	15
COL4A4	15
COL6A1	15
CRB2	15
CROCC	15
CYFIP1	15
CYFIP2	15
DHTKD1	15
DNAH12	15
DOCK9	15
EHHADH	15
EPHA5	15
ERC1	15
FBLN2	15
FGD5	15
FLT4	15
FNIP2	15
FOXP2	15
FRMD4A	15
FSTL5	15
GMIP	15
GPR123	15
GPR125	15
GRIA4	15
HEATR1	15
HEATR6	15
HSPA8	15
INTS1	15
ITGAM	15
JPH2	15
KCNJ12	15
KCNQ3	15
KCNT1	15
KDM3B	15
KIAA1217	15
KIAA1462	15
KMT2E	15
L3MBTL4	15
LARP1	15
LGR6	15
LRRC37A3	15
LRRC4B	15
LRRC4C	15
LRRC7	15
LRRTM1	15
MAST2	15
MATN4	15
MSH6	15
MYO1A	15
MYOM1	15
NELL1	15
NFASC	15
NIN	15
NLRP3	15
NPR1	15
NR3C2	15
NRAP	15
NRG3	15
NTRK1	15
NTRK3	15
OGDH	15
PARD3B	15
PARK2	15
PCDHAC2	15
PCDHGA1	15
PCDHGB1	15
PHACTR1	15
PIK3C2B	15
PKN2	15
PLG	15
PLXNB1	15
POLR2B	15
PRDM16	15
PRG4	15
PRR12	15
PTPN13	15
PTPN14	15
PTPRM	15
PTPRU	15
PYGB	15
PZP	15
RERE	15
RIF1	15
RUNX1T1	15
SCUBE1	15
SEMA4G	15
SETBP1	15
SETDB1	15
SF3B1	15
SH3PXD2A	15
SIPA1	15
SLC44A5	15
SPG11	15
SPINK5	15
STAT3	15
STXBP5L	15
SULF1	15
SULF2	15
TANC1	15
TBC1D2	15
TEP1	15
TET3	15
TLE3	15
TNIK	15
TNRC6A	15
TRPM3	15
UBR2	15
UGGT1	15
UHRF2	15
USP9X	15
WDR49	15
WDR62	15
WDR66	15
WFS1	15
XAB2	15
XPO4	15
XPO6	15
XRN1	15
ZFAT	15
ZMIZ2	15
ZNF100	15
ZNF117	15
ZNF142	15
ZNF486	15
ZNF675	15
ZNF680	15
ZNF765	15
ZNF808	15
A2ML1	14
AADACL4	14
ABCB11	14
ABCC11	14
ABCC3	14
ACE	14
ADAM23	14
ADAMTS17	14
ADAMTS18	14
ADCY9	14
AMBRA1	14
AMY2B	14
ANKRD35	14
ANKS1A	14
AOX1	14
APBB1IP	14
ARAP1	14
ARFGEF1	14
ARHGEF18	14
ARHGEF2	14
ARID4A	14
ASTN2	14
ATP13A3	14
ATP1A2	14
ATP8A2	14
ATP8B2	14
ATP8B3	14
B4GALNT3	14
BCAR3	14
BICD1	14
BMS1	14
BRD8	14
C9orf84	14
CACHD1	14
CADPS2	14
CARD14	14
CCDC66	14
CD163L1	14
CDH12	14
CEP170	14
CHRNA4	14
CLASP1	14
CLASP2	14
CLEC16A	14
CLTC	14
CLTCL1	14
CNTN2	14
COG2	14
COL1A2	14
COL6A2	14
COL9A1	14
CP	14
CRTAC1	14
CSF1R	14
CSPP1	14
CUL7	14
DAAM1	14
DAB2IP	14
DCLK1	14
DENND4B	14
DGKH	14
DLEC1	14
DLGAP3	14
DOCK11	14
DTX1	14
EIF4G3	14
ELMO1	14
EP300	14
ERCC6	14
EYA2	14
FAM171A1	14
FAM179A	14
FAM47B	14
FAM83B	14
FMN1	14
FSHR	14
FZD10	14
GABRB1	14
GABRG1	14
GIGYF2	14
GNPTAB	14
GRID1	14
IFT122	14
IKZF1	14
IQSEC3	14
ITGA10	14
ITGB4	14
ITIH2	14
ITSN2	14
KCND2	14
KCNK10	14
KIAA0196	14
KIAA0753	14
KIAA1429	14
KIF20B	14
KIT	14
L1CAM	14
LPHN1	14
LRRC16B	14
LRRC66	14
MAN2B1	14
MAP2	14
MCC	14
MECOM	14
MED24	14
MEGF6	14
MSH3	14
MYBPC3	14
MYT1L	14
NBEA	14
NLRP10	14
NLRP9	14
NOVA1	14
NPAS4	14
NPHP4	14
NRP2	14
NRXN2	14
NUP107	14
NUP160	14
PAPPA2	14
PCDH11Y	14
PCDHB12	14
PCDHGA10	14
PDCD11	14
PIK3CD	14
PIK3R4	14
PITPNM2	14
PKD2L1	14
PLA2G4A	14
PLEKHG4B	14
PLXNC1	14
POLR1A	14
POLR3A	14
PPP1R13B	14
PPP1R3A	14
PPP4R1	14
PSG3	14
PSG4	14
PTGFRN	14
PTPRJ	14
PXDN	14
REV1	14
RICTOR	14
ROCK1	14
ROR2	14
RPRD2	14
SAFB	14
SALL4	14
SAMD9L	14
SAMM50	14
SBNO1	14
SEMA3D	14
SHPRH	14
SHROOM3	14
SLC12A4	14
SLC38A10	14
SLC44A4	14
SLC6A15	14
SLCO3A1	14
SLCO4C1	14
SLIT1	14
SMC4	14
SMC5	14
SNTG1	14
SOX5	14
SOX6	14
SP8	14
SPAG17	14
STARD8	14
STK11IP	14
SUPT16H	14
SUSD2	14
TBX18	14
TDRD6	14
TIAM1	14
TMPRSS9	14
TP53BP1	14
TPTE2	14
TRDN	14
TRPC7	14
TTC16	14
TTC3	14
ULK2	14
UMODL1	14
UNC5B	14
UNK	14
USP6	14
ZC3H4	14
ZCCHC14	14
ZIC4	14
ZNF267	14
ZNF454	14
ZNF600	14
ZNF616	14
ZNF676	14
ZNF827	14
ABCA8	13
ABCC4	13
ACSBG1	13
ACTN2	13
ADAMTS14	13
ADAMTS19	13
ADAMTS5	13
ADAMTS8	13
ADCY2	13
ADD2	13
AFF1	13
AGAP3	13
AGL	13
ALDH1L1	13
ANKRD26	13
ANKRD44	13
ANKRD52	13
AP3D1	13
APBB2	13
ARHGAP21	13
ARHGAP31	13
ATAD2	13
ATP1A4	13
ATP9B	13
ATRN	13
BAZ1B	13
BAZ2A	13
BICD2	13
BMP2	13
BRCA1	13
C2orf71	13
C4orf21	13
CACNA2D2	13
CACNA2D3	13
CACNB2	13
CBLB	13
CBX4	13
CCDC85A	13
CD109	13
CDH19	13
CGN	13
CIITA	13
CKAP5	13
CLCN6	13
CNTN3	13
COL4A5	13
CUX2	13
CYP11B1	13
DBH	13
DCAF12L1	13
DDX23	13
DDX46	13
DICER1	13
DIP2A	13
DLG2	13
DLGAP1	13
DNMT3A	13
DOPEY2	13
DZIP3	13
EHBP1	13
ENPEP	13
ENPP2	13
EPB41L2	13
EPHB2	13
ERBB3	13
FANCM	13
FARP2	13
FIP1L1	13
FNDC3A	13
GLI1	13
GLTSCR1	13
GOLGA4	13
GON4L	13
GPLD1	13
GPR115	13
GPR126	13
GPRC5B	13
GSN	13
GUCY2C	13
GYS1	13
HDAC5	13
HDLBP	13
HEATR5A	13
HEG1	13
HELB	13
HGS	13
HIPK1	13
HIVEP3	13
HR	13
HSD17B4	13
IFI16	13
IFT140	13
IFT172	13
IGFN1	13
IL17RD	13
ITGA2	13
ITGA2B	13
ITGA7	13
ITGAD	13
ITGAL	13
ITGB2	13
ITPRIP	13
IWS1	13
KCNB1	13
KCNU1	13
KCNV1	13
KDM6B	13
KIAA0100	13
KIAA0319	13
KIAA0368	13
KIAA0586	13
KIAA0922	13
KIAA1522	13
KIAA1598	13
KIAA2026	13
KIF11	13
KIF15	13
KIF4B	13
KIF5A	13
KIF7	13
KRT25	13
LAMC3	13
LETM1	13
LOXL2	13
LRIG1	13
LRPPRC	13
LTF	13
MAD1L1	13
MAN2A1	13
MAP3K1	13
MAP3K5	13
MAP3K9	13
MAST1	13
MICAL2	13
MLLT10	13
MMP9	13
MOXD1	13
MPHOSPH9	13
MRC2	13
MTMR3	13
MYO19	13
MYO1F	13
MYO5C	13
NACA	13
NCKAP5L	13
NGEF	13
NLGN4X	13
NLRC5	13
NLRP12	13
NLRP5	13
NPAS3	13
NPR2	13
NRCAM	13
NRXN1	13
OR5AS1	13
PAPLN	13
PARP14	13
PASK	13
PAXIP1	13
PC	13
PCDHB3	13
PCDHB5	13
PCDHGA3	13
PCDHGB3	13
PDE3A	13
PDS5A	13
PHF15	13
PHLPP1	13
PHTF2	13
PIK3C3	13
PIK3CB	13
PIWIL1	13
PLCL1	13
PLEKHG3	13
PML	13
PNPLA6	13
POLR3B	13
POLRMT	13
PPFIA2	13
PPFIA3	13
PPFIBP2	13
PRDM10	13
PRDM2	13
PRDM5	13
PRX	13
PTPRB	13
PTPRH	13
PTPRN	13
PTPRT	13
RAPGEF1	13
RASAL1	13
RBM27	13
RBM47	13
RNF20	13
RRBP1	13
RREB1	13
RSPH4A	13
SCAF1	13
SEMA5B	13
SEPT9	13
SIM1	13
SLC12A3	13
SLC14A2	13
SLC5A10	13
SLC8A1	13
SMOX	13
SORCS2	13
SRRT	13
SUPT5H	13
SV2A	13
SYT14	13
TARBP1	13
TAS1R2	13
TBC1D4	13
TEK	13
THBS4	13
THEMIS	13
TIAM2	13
TLK1	13
TMC1	13
TMEM131	13
TMEM132D	13
TMEM8A	13
TMF1	13
TXNRD1	13
UBR1	13
UNC13D	13
USP24	13
USP32	13
USP40	13
WDR19	13
WDR3	13
ZAP70	13
ZC3H13	13
ZEB1	13
ZFC3H1	13
ZMIZ1	13
ZNF442	13
ZNF512B	13
ZNF592	13
ZNF646	13
ZNF668	13
ZNF695	13
ZNF714	13
ZNF768	13
ZNF777	13
ZNF813	13
ABCA3	12
ABCB5	12
ABCC1	12
ADAM19	12
ADAM9	12
ADAMTS13	12
ADCY3	12
ADCY4	12
AFG3L2	12
AK7	12
ANKFN1	12
ANKRD27	12
ANKRD50	12
APAF1	12
ARHGAP25	12
ARHGEF10L	12
ARRDC4	12
ASNS	12
ASXL3	12
ATAD5	12
ATP11B	12
ATP2B1	12
AXL	12
BAIAP3	12
BDKRB1	12
BDP1	12
BNC2	12
C16orf62	12
C19orf26	12
C1orf101	12
C20orf26	12
C2CD3	12
CACNB1	12
CCDC141	12
CCDC18	12
CCDC88B	12
CCT8L2	12
CD1E	12
CDC45	12
CDH1	12
CDH24	12
CDH5	12
CGNL1	12
CLCNKB	12
CNTN4	12
COL3A1	12
COL4A6	12
CPT1A	12
CRAMP1L	12
CRB1	12
CRMP1	12
CTCF	12
CTNND2	12
CYTIP	12
DDHD1	12
DDR1	12
DNER	12
DOCK1	12
DOCK5	12
DPP3	12
E2F8	12
EEF2	12
EFCAB5	12
EGF	12
EGFR	12
EHBP1L1	12
EMILIN1	12
EVC2	12
EXOC3	12
F13A1	12
FAM178A	12
FAM65C	12
FCRL3	12
FER1L6	12
FHOD1	12
FNBP1	12
FOXP1	12
GABBR2	12
GABRB2	12
GAPVD1	12
GATAD2A	12
GCC2	12
GIGYF1	12
GJA8	12
GLIS3	12
GP5	12
GPATCH8	12
GPR37	12
GRIK5	12
GRM2	12
HEATR5B	12
HECW2	12
HGF	12
HIP1	12
HIVEP1	12
HKDC1	12
HNRNPH1	12
HSPA12A	12
HSPA4	12
IDH1	12
IL2RB	12
IL3RA	12
IQCA1	12
IQGAP1	12
ITGA1	12
ITGAV	12
ITPKB	12
KCNK2	12
KIAA0195	12
KIAA0319L	12
KIAA1614	12
KIF26A	12
KIRREL2	12
KPRP	12
KSR1	12
LGR5	12
LILRB5	12
LLGL1	12
LPO	12
LZTR1	12
MAP3K12	12
MAP4K3	12
MBTPS1	12
MCM8	12
MEGF10	12
MEOX2	12
MFHAS1	12
MGAT5B	12
MIA2	12
MIB2	12
MLH3	12
MMRN2	12
MTTP	12
MYO5B	12
NAV1	12
NCAPD3	12
NCOA2	12
NDST2	12
NEK1	12
NEK8	12
NID1	12
NLRP14	12
NOD2	12
NOL4	12
NOX3	12
NPAS2	12
NPC1	12
NRIP1	12
NRK	12
NT5C2	12
NTM	12
NTSR1	12
OAS3	12
OGDHL	12
OPLAH	12
OR10G8	12
OR10Z1	12
OR5L2	12
P4HA2	12
PAM	12
PARD3	12
PARP4	12
PAX6	12
PCDH7	12
PCDHB1	12
PCDHB2	12
PCDHB4	12
PCDHGA2	12
PCDHGB6	12
PDE5A	12
PDGFRB	12
PDS5B	12
PEX1	12
PHACTR4	12
PHF2	12
PI4KA	12
PIGG	12
PIK3R2	12
PIK3R5	12
PLCG1	12
PLCZ1	12
PLEKHG5	12
PPARGC1B	12
PPIP5K2	12
PRDM14	12
PTGS2	12
PTPN23	12
PTPRE	12
PTPRR	12
PYGL	12
PYHIN1	12
RAI14	12
RALGAPA1	12
RALGAPB	12
RANBP17	12
RAPGEF6	12
RBM15	12
RBM25	12
RFC1	12
RGL1	12
RGS12	12
RHBDF1	12
RIPK4	12
RPS6KA2	12
RSPH6A	12
RTL1	12
RTTN	12
SALL2	12
SBF2	12
SCMH1	12
SCUBE2	12
SEC31A	12
SEMA6D	12
SGK223	12
SIDT2	12
SLC3A1	12
SLC4A1	12
SLC4A7	12
SLC8A2	12
SLC9A3	12
SLCO2B1	12
SLITRK5	12
SMARCA1	12
SNED1	12
SOBP	12
SPATA18	12
SPOCD1	12
SSH1	12
SSRP1	12
ST6GAL2	12
STAG1	12
STT3A	12
SUPT6H	12
SYNM	12
SYNPO	12
SYT3	12
TANC2	12
TARS2	12
TBX3	12
TCERG1	12
TECPR1	12
THADA	12
THBS1	12
THSD4	12
TJP1	12
TJP2	12
TJP3	12
TMEM132E	12
TMEM2	12
TMPRSS6	12
TOPBP1	12
TP53BP2	12
TP63	12
TRAK1	12
TRIM15	12
TRIM3	12
TRPC6	12
TSHZ1	12
TTC21A	12
TTC21B	12
TTC7A	12
TTC7B	12
TULP4	12
UHRF1BP1	12
UNC13B	12
UNC5C	12
UNC5D	12
UPF1	12
UPF2	12
UROC1	12
USP9Y	12
VILL	12
VPS53	12
VPS8	12
VWA3B	12
WDR70	12
WNK2	12
WWC3	12
XDH	12
XPO1	12
YLPM1	12
ZBED4	12
ZBTB16	12
ZBTB41	12
ZNF273	12
ZNF320	12
ZNF479	12
ZNF568	12
ZNF578	12
ZNF709	12
ZNF804A	12
ZNF835	12
ZNF92	12
ZSCAN10	12
ABCA12	11
ABCA9	11
ABCG4	11
ACHE	11
ACTL9	11
AGRN	11
AKAP1	11
AKNAD1	11
ALK	11
ALPPL2	11
AMPD2	11
ANKFY1	11
ANKLE2	11
ANO1	11
AP1B1	11
AP2A1	11
ARHGAP20	11
ARHGAP29	11
ARHGAP30	11
ARHGEF1	11
ARHGEF11	11
ARHGEF19	11
ARID4B	11
ARSF	11
ARVCF	11
ATP12A	11
ATP1A3	11
ATP2A3	11
ATP6V0A2	11
ATP8B1	11
AVL9	11
BBS4	11
BNC1	11
BRWD3	11
C10orf12	11
C1S	11
C20orf194	11
C3orf20	11
CACNA1F	11
CASKIN1	11
CCDC40	11
CD163	11
CD1A	11
CDH17	11
CEP120	11
CES1	11
CHAT	11
CHRM2	11
CHRNA1	11
CLCN2	11
CLIP2	11
CNR1	11
CNST	11
COL17A1	11
CR1	11
CR2	11
CTNNA3	11
CTR9	11
CUL5	11
CYP11B2	11
DAG1	11
DDX1	11
DFNB31	11
DGKZ	11
DNMT1	11
DSG4	11
DUS3L	11
DVL2	11
DYRK4	11
E2F3	11
EDIL3	11
EEF2K	11
EHMT1	11
EIF2AK4	11
EMILIN2	11
EML3	11
EPB41L4B	11
EPHA7	11
EPHB6	11
EPX	11
ERC2	11
ERCC2	11
ESCO1	11
EXOC4	11
FAM120B	11
FAM179B	11
FAM47C	11
FAM83C	11
FAM83G	11
FAP	11
FBF1	11
FBXL7	11
FGD6	11
FHOD3	11
FMNL2	11
FMO1	11
FOXA2	11
FOXG1	11
FOXN3	11
FYCO1	11
FZD5	11
GCK	11
GGNBP2	11
GIPC3	11
GPAM	11
GPATCH1	11
GPR133	11
GRIN1	11
GRIN2C	11
GRIN3A	11
GRM6	11
GUCY2D	11
GUCY2F	11
GZF1	11
HK2	11
HNRNPU	11
HOXB3	11
HTR5A	11
IGDCC3	11
IL1RL1	11
ILF3	11
INPP5D	11
INSR	11
INTS3	11
INTS4	11
INTU	11
IRS1	11
IRX1	11
ITGA11	11
ITGB5	11
ITGB6	11
JARID2	11
KANK4	11
KCNA4	11
KCNG2	11
KCNH4	11
KCNK9	11
KCNN1	11
KCNN4	11
KCNQ2	11
KCNQ5	11
KCTD16	11
KIAA0232	11
KIAA0355	11
KIAA0556	11
KIAA0947	11
KIAA1324L	11
KIF13B	11
KIF18B	11
KIF20A	11
KIF24	11
KIFC1	11
KIRREL3	11
KLHL38	11
KLHL7	11
KLK3	11
KNTC1	11
KRT13	11
KRT15	11
LARP4B	11
LARS	11
LIG4	11
LILRA2	11
LRP3	11
LRRC36	11
LRRC37B	11
LRRC8B	11
LRRCC1	11
LSR	11
MAGEA10	11
MAN2A2	11
MAP1B	11
MATN2	11
MBD1	11
MEFV	11
MEIS2	11
MERTK	11
MRVI1	11
MVP	11
MYCBPAP	11
MYEOV	11
MYH15	11
MYO5A	11
MYT1	11
NAA25	11
NBEAL1	11
NBN	11
NEBL	11
NELL2	11
[truncated: 13,742 more rows]

## Sheet: CRC
Gene	Total_mutations
KRAS	8330
APC	2042
BRAF	2030
TP53	1566
PLEC	1151
TTN	724
PIK3CA	671
MUC16	531
PDE4DIP	454
MUC4	453
SYNE1	428
HYDIN	315
AHNAK2	312
ZNF717	297
NAV2	294
OBSCN	271
COL6A3	265
FAT4	256
MACF1	236
DNAH5	231
VCAN	211
FLG	207
SYNE2	207
CDC27	205
WNK1	204
LRP1B	201
DYSF	200
USH2A	200
MDN1	199
FAT2	198
LRP2	196
PTPRS	196
CSMD1	194
DNAH11	194
ADGRV1	191
PDE9A	191
ZFHX3	189
DOCK8	182
FAT1	182
PCLO	175
ACACA	174
DNAH9	173
AKAP9	172
KIAA1109	172
MUC12	172
RYR3	171
HMCN1	169
MKI67	169
DCHS2	168
RNF213	168
PCDH15	166
SACS	166
DMD	164
HSPG2	163
SMAD4	163
ABCA13	162
CUX1	162
LAMA5	162
LRP1	161
RYR1	161
KMT2C	160
PARD3	160
APOB	159
CREM	158
CSMD3	157
CTNNB1	156
SVIL	153
KIAA0586	151
MAP2K3	151
ANK3	150
HERC2	150
HRNR	150
ABL2	147
MUC6	147
PDLIM5	147
KMT2D	146
LAMA1	146
AKAP13	144
LAMA3	144
IGFN1	143
DNAH8	141
PTCH1	140
SDK1	140
PKHD1	139
COL11A1	138
ASPM	137
XIRP2	137
MYH11	136
RGS3	136
ITPR1	135
NRAS	134
CCHCR1	133
VPS13B	133
LAMA2	132
VPS13C	132
FN1	130
DYNC2H1	129
NEB	129
RELN	129
ALPK2	128
BIRC6	128
DOCK2	127
DST	127
PCNT	127
ABCA12	126
F5	126
JMJD1C	126
PNPLA6	126
RP1L1	126
VARS2	126
MUC17	123
PTPRF	123
CACNA1H	122
DYNC1H1	122
TG	122
USP34	122
ANK2	121
CACNA1E	121
CUBN	120
EIF4G1	120
GOLGB1	120
DNAH2	119
TJP2	119
UMODL1	119
ABCA2	118
COL12A1	118
FREM2	117
GNAS	117
KALRN	117
BCLAF1	116
CAMTA2	116
SPTA1	116
ANKRD17	115
BDP1	115
FCGBP	115
SPTAN1	115
CHD1L	114
CREBBP	114
HECTD4	114
MADD	114
RYR2	114
FGFR1	113
FNDC1	113
HERC1	113
PIKFYVE	113
UBR4	113
PLIN4	112
ROBO1	112
TECTA	112
TRRAP	112
EP400	111
HEATR1	111
IGF2R	111
TRPM3	111
CACNA1G	110
FBN3	110
PARP4	110
POLQ	110
TNIK	110
CACNA1C	109
CSMD2	109
KCNJ12	109
PRR21	109
DMXL1	108
DNHD1	108
MYCBP2	108
NCOR2	108
NCOR1	107
NRXN1	107
PRDM2	107
ATM	106
LMO7	106
LRRK2	106
PKHD1L1	106
TNC	106
ACAN	105
ACIN1	105
DPP10	105
REV3L	105
SLC12A6	105
ASTN2	104
CASC5	104
CENPF	104
DLC1	104
HUWE1	104
MUC1	104
NSD1	104
SH2D3C	104
CNOT1	103
DNAH3	103
MXRA5	103
TNS1	103
AHNAK	102
CHD8	102
MAP2	102
NRAP	102
HELZ2	101
IGSF10	101
MYO5A	101
BOD1L1	100
GABBR1	100
NIN	100
NR3C1	100
ADGRG4	99
FREM1	99
NCKAP1L	99
SMARCA4	99
UTRN	99
DFNB31	98
SRRM2	98
TCF4	98
AKAP12	97
GPRIN2	97
KIAA1683	97
LYST	97
MAP1B	97
MYO16	97
NALCN	97
PTEN	97
TACC2	97
ZDBF2	97
CHD9	96
HIVEP3	96
PRDM15	96
WDFY3	96
ARID1A	95
DIDO1	95
FASN	95
FBN2	95
LTBP1	95
MYO3A	95
MYOF	95
NAV3	95
RNF43	95
RPTOR	95
TP53BP1	95
CELSR2	94
MYH13	94
MYH14	94
PTPRN2	94
RAI14	94
SPEN	94
SYNJ2	94
TIAM2	94
TNRC6A	94
TRIO	94
ATP10A	93
CCDC168	93
GLI3	93
MYPN	93
PTPN13	93
SLC4A2	93
TENM4	93
VPS13D	93
ZNF419	93
ARHGEF11	92
ATP7B	92
BCAR1	92
CTNND1	92
DGKZ	92
KCNJ18	92
MAGEC1	92
NIPBL	92
PRUNE2	92
RERE	92
ADAMTS14	91
CELSR1	91
EP300	91
FLNB	91
KMT2A	91
MYO15A	91
MYO18B	91
NOTCH3	91
PREX1	91
SCN10A	91
SPEG	91
CIT	90
DNAH7	90
KIAA1217	90
MAP4K4	90
MYH10	90
OPA1	90
SLC12A4	90
SORBS1	90
TANC1	90
TNRC6B	90
VPS13A	90
WDR81	90
ZFAT	90
ZNF469	90
ARHGEF10L	89
CLCNKB	89
CMYA5	89
HTT	89
LAMA4	89
NBEA	89
NRCAM	89
PLXND1	89
SPTBN1	89
VWF	89
COL27A1	88
DROSHA	88
HLA-A	88
KMT2B	88
MYBPC1	88
NBPF3	88
PKD1L1	88
TLN2	88
TRIOBP	88
UBXN11	88
ZNF534	88
ZNF804A	88
FBN1	87
IGSF3	87
IGSF9B	87
LAMC3	87
MCC	87
MROH2B	87
PKD1L2	87
SCN1A	87
ZNF292	87
ABCA7	86
BRCA2	86
CUL9	86
FLNC	86
PRG4	86
PTPRU	86
STAB1	86
DMXL2	85
DNAH1	85
DNAH10	85
FRAS1	85
JARID2	85
MYO7A	85
NBAS	85
PIEZO1	85
PRRC2B	85
ATP13A2	84
BANK1	84
FBXO18	84
FBXW7	84
ITPR3	84
KAT6B	84
NFAT5	84
OBSL1	84
PCDH17	84
TULP4	84
UTP20	84
ADGRE1	83
DNAH17	83
DNMT3B	83
RFPL2	83
RIF1	83
TAF1C	83
TNR	83
UNC79	83
ZC3H13	83
ZEB2	83
ASCC3	82
COL22A1	82
CTAGE5	82
DSP	82
GOLGA4	82
HIVEP1	82
ITPR2	82
NDUFS1	82
POGZ	82
SRCAP	82
TTC3	82
UNC13C	82
ZNF462	82
ABCC1	81
ACACB	81
PCDH10	81
PDZD2	81
SETX	81
TENM1	81
UBR5	81
VPS8	81
ALK	80
ALMS1	80
ATR	80
ATRX	80
CPS1	80
DOCK3	80
FER1L6	80
MSH6	80
MYO1C	80
TNRC6C	80
TPR	80
TRPA1	80
TRPS1	80
DSCAM	79
GRM1	79
MAP7	79
NUP210	79
PNPLA7	79
POMT1	79
STARD13	79
TEP1	79
TEX15	79
ANK1	78
C3	78
CEP350	78
COL5A1	78
FAT3	78
FRYL	78
LCT	78
PEG3	78
PLXNA1	78
PTPRD	78
PXDNL	78
RTEL1	78
SLC4A3	78
SPTBN2	78
TIAM1	78
ACE	77
COL18A1	77
COL6A6	77
CTBP2	77
DMKN	77
DPYSL2	77
FAM104B	77
FRY	77
KIF26B	77
MYO9A	77
PIK3R1	77
PREX2	77
RP1	77
SCN5A	77
SPTBN5	77
TEX14	77
ADGRB3	76
CABIN1	76
CAD	76
COL4A2	76
F8	76
GSDMB	76
MYO9B	76
PBRM1	76
PLXNA2	76
SHPRH	76
SOAT1	76
SPATA31E1	76
TPO	76
TPTE	76
CAMK2B	75
CCDC108	75
COL11A2	75
CPAMD8	75
CPSF3L	75
CUL7	75
EGFR	75
EVC2	75
FAM135B	75
PTPRM	75
SCN9A	75
SCRIB	75
STAB2	75
TRPM6	75
UBE3A	75
ZZEF1	75
ADAMTS18	74
AKAP6	74
BCOR	74
CASP8	74
CEP192	74
CYP2A7	74
DENND4A	74
GEMIN5	74
HECTD1	74
KIAA0922	74
MGA	74
MYH8	74
PKDREJ	74
PLXNB3	74
PXDN	74
RTN3	74
SEMA5B	74
SIGLEC1	74
SORL1	74
A2ML1	73
ASH1L	73
CAND2	73
CNTN4	73
COL7A1	73
CPZ	73
DDX60L	73
DOCK5	73
DSCAML1	73
EFCAB6	73
FILIP1L	73
GALC	73
HLA-B	73
MLLT4	73
MTUS1	73
PLXNA4	73
PTPRC	73
SIGLEC12	73
SMG6	73
SORBS2	73
SPINK5	73
TCOF1	73
ABCA1	72
ADAR	72
DAPK1	72
DLG5	72
ERICH3	72
FAM193A	72
FRG2C	72
IL17RC	72
LAMC1	72
MUC5B	72
OR4C3	72
RGS12	72
RTTN	72
SYNJ1	72
TLE3	72
TMEM2	72
TNN	72
ZNF407	72
ZNF778	72
ZNF85	72
ANKRD11	71
ARID1B	71
C2orf16	71
CCDC110	71
CHL1	71
FAM65A	71
GBF1	71
MYLK	71
NOTCH1	71
PDE11A	71
SBNO1	71
SCN7A	71
SFI1	71
TMEM132D	71
ABCA4	70
AGRN	70
ARAP3	70
ASTN1	70
BANP	70
CCDC88A	70
DIP2C	70
DISP1	70
EPB41L1	70
GCN1L1	70
HIVEP2	70
IGSF1	70
MRVI1	70
MTOR	70
PDE2A	70
PLXNB2	70
POLE	70
RIMS2	70
RPS6KA2	70
SLC4A11	70
SLC4A7	70
TCHH	70
TRIP12	70
BSN	69
CASP8AP2	69
COL5A2	69
DHTKD1	69
DNMT1	69
EVPL	69
EYS	69
ICE1	69
IFT122	69
KIF20B	69
NF1	69
NFATC4	69
PI4KA	69
PPL	69
RIMBP2	69
RRP12	69
SCAF4	69
SCN3A	69
SNX19	69
TBC1D4	69
TTYH2	69
WDR62	69
ADAMTS12	68
ADCY9	68
DOPEY2	68
ERBB4	68
FAM208B	68
GLI1	68
KAT6A	68
KIAA1324	68
MCM3AP	68
NBPF10	68
NID1	68
NLRC5	68
NRD1	68
ODF2	68
PCDH9	68
PCNXL2	68
PLK4	68
PRSS3	68
SERINC2	68
SON	68
SPAG9	68
SZT2	68
TRAPPC9	68
ZBED4	68
ZFHX4	68
ZNF236	68
ATRN	67
BAZ2A	67
CHD3	67
IL16	67
KIAA1456	67
LGR6	67
MYH2	67
MYOM2	67
NVL	67
PCDHB7	67
PDE8B	67
PRRC2A	67
SPAG17	67
ZFP64	67
ZSWIM8	67
APP	66
ARID2	66
BPTF	66
CACNA1A	66
CDH11	66
CDH23	66
CDH4	66
CENPE	66
CHPF	66
DNAH14	66
DNMBP	66
EPG5	66
ESPL1	66
GIGYF2	66
GRIN3A	66
HPS4	66
INADL	66
IQGAP3	66
KNDC1	66
LNPEP	66
MAP3K4	66
MED12L	66
MEF2A	66
MIA3	66
NUP205	66
NYAP2	66
PKD1	66
PLCE1	66
SH3TC1	66
SLC12A5	66
TCERG1	66
THBS2	66
UNC13A	66
AHCTF1	65
ANKRD12	65
BRCA1	65
CACNA1B	65
CASZ1	65
CDH10	65
CDH9	65
DEPDC5	65
ITGB4	65
PICALM	65
PSME4	65
TAF1L	65
TCF7L2	65
TRERF1	65
XDH	65
ABCB1	64
ADAMTSL3	64
ADCY2	64
ARHGAP22	64
ATG2A	64
ATG2B	64
BTAF1	64
BZRAP1	64
C5orf42	64
C9orf84	64
CCDC66	64
CDON	64
CNTN6	64
CNTNAP5	64
FANCM	64
HECW1	64
IQGAP2	64
ITGAM	64
ITSN1	64
KIAA0368	64
KIAA1211	64
KIAA1551	64
MYH1	64
MYH6	64
NOS1	64
NOTCH2	64
PDE4D	64
PLCG2	64
PTK2B	64
PTPRZ1	64
RALGDS	64
RFX7	64
RPS6KC1	64
SALL1	64
SCN11A	64
SIN3B	64
TRPM1	64
TUBGCP6	64
ACVR2A	63
ADGRE2	63
AKNA	63
APOL1	63
ARAP1	63
ASXL1	63
AXIN2	63
CEP170	63
CHD7	63
COL17A1	63
COL5A3	63
DIAPH3	63
EPS15	63
FAM135A	63
FHOD3	63
GREB1	63
HMHA1	63
KIAA2018	63
KIAA2026	63
LILRB3	63
NEK1	63
PAPPA2	63
SCN2A	63
SERPINA9	63
SLC44A4	63
SUN1	63
TLR10	63
TNXB	63
ZFC3H1	63
ABCA10	62
ADAMTS16	62
ANKRD36	62
ARFGEF1	62
ARHGAP30	62
CES5A	62
CFH	62
COL14A1	62
COL4A6	62
DCC	62
DCHS1	62
IPO8	62
KANK1	62
KRT40	62
LDLR	62
LRBA	62
LRRIQ1	62
PCDHGA2	62
PIK3C2B	62
ROBO2	62
SBNO2	62
SMCHD1	62
THBS3	62
TJP1	62
TRAK1	62
WDR17	62
ZCCHC6	62
ABCC4	61
ADGRF5	61
AFF2	61
ARID4A	61
ATP8B2	61
BACE1	61
CDC42BPA	61
CEP290	61
CHD2	61
COBL	61
DHX38	61
DNAH12	61
EIF4G3	61
FLG2	61
KIAA0556	61
MYH9	61
NBEAL1	61
NFASC	61
NPAP1	61
PCM1	61
PFKP	61
PHF3	61
POLD1	61
PTPRH	61
SIPA1L1	61
SIPA1L2	61
TGFBR2	61
TIE1	61
UBR2	61
ZNF468	61
ZNF831	61
ABCA3	60
ADGRF3	60
AKAP3	60
ATG16L1	60
BRWD1	60
COL2A1	60
COL4A1	60
DIP2B	60
DNAH6	60
FES	60
GLI2	60
KIAA0319	60
KIF13A	60
LATS2	60
LRP4	60
MAN2C1	60
NEDD4	60
OTOF	60
PCDHA3	60
PDGFRA	60
PLCB3	60
RAI1	60
RAP1GAP2	60
SIPA1L3	60
SLC3A2	60
SLC9A1	60
SPTB	60
SYTL2	60
ZNF142	60
ZNF536	60
ADAMTS2	59
ADCY8	59
AGL	59
AHDC1	59
ALS2	59
ARHGEF28	59
ATP8B4	59
BCL9L	59
BOC	59
CACNA1S	59
CDH13	59
CLCN2	59
CR1	59
DHX30	59
DOCK6	59
ELP2	59
EPHA5	59
HLA-DQB1	59
IFT140	59
IQCE	59
KIAA1462	59
LTN1	59
MLH1	59
MOV10L1	59
NCOA6	59
NLRP1	59
NLRP7	59
NPC1	59
NRXN3	59
POLR1A	59
PTPRB	59
PZP	59
RECQL4	59
ST3GAL3	59
STK31	59
TBCK	59
TDRD6	59
TNRC18	59
TNS2	59
TRPM2	59
UGGT2	59
WWP2	59
ZNF280A	59
ADAMTS13	58
AMER1	58
AMPD3	58
BAZ1A	58
CD109	58
CDK11A	58
CDK5RAP2	58
CELSR3	58
DCLK1	58
DCTN1	58
DOCK1	58
ESRRG	58
FLII	58
GLTSCR1	58
GRM6	58
GSE1	58
HK1	58
ITGB2	58
LIMCH1	58
MAPKBP1	58
MUC20	58
MYO1B	58
NES	58
NFATC1	58
PCNX	58
PDS5B	58
PHIP	58
PIGT	58
PITRM1	58
PKN1	58
PTPN7	58
PTPRT	58
SLC6A5	58
SLC9C1	58
SPHKAP	58
SUCO	58
SUPT3H	58
TRDN	58
WDR7	58
ABCB5	57
ALDH4A1	57
ATP13A5	57
CDHR5	57
CES1	57
CLCN6	57
CLIP1	57
CTNND2	57
DOPEY1	57
EFCAB5	57
ERCC5	57
EXPH5	57
GRID1	57
HFM1	57
JAK1	57
KANK4	57
KCNQ5	57
KIF21A	57
MAPK8IP3	57
MED13	57
MYOM1	57
NAV1	57
NCF2	57
PCDHA1	57
PLB1	57
PPP1R9A	57
SCAF11	57
SIGLEC10	57
SLC25A25	57
TICRR	57
ABCC2	56
ADCY10	56
ATXN3	56
BTNL8	56
CADPS	56
CHFR	56
COL15A1	56
DSEL	56
EHBP1	56
FAM179B	56
HIF3A	56
IQSEC1	56
LARS	56
LRP8	56
MTCL1	56
MYH3	56
MYH7B	56
NLRP12	56
NLRP13	56
NLRP3	56
NWD1	56
PAN2	56
PAPPA	56
PCDHB10	56
PLEKHG4	56
PRODH	56
SI	56
SSPO	56
SVEP1	56
TENM3	56
TMEM132A	56
TNK2	56
TSHZ3	56
URGCP	56
ZNF609	56
ABCA5	55
ADGRL2	55
ARHGAP33	55
ASAP1	55
ATP2B2	55
BRWD3	55
BTNL2	55
C2CD3	55
CASKIN2	55
CCDC40	55
CREB5	55
CSDE1	55
DGKD	55
DOCK7	55
GRB10	55
GUCY1A3	55
IRS1	55
KDM3B	55
KIF7	55
LILRB5	55
MAML3	55
NT5C1B	55
NTRK3	55
PDCD11	55
PLEKHA5	55
PPFIA2	55
ROS1	55
SARDH	55
SBF1	55
SYNRG	55
YTHDC2	55
ZCCHC11	55
ZFYVE28	55
ZNF638	55
ADCY1	54
AFF3	54
ARHGEF1	54
ARHGEF18	54
ATP8A1	54
ATP9B	54
CAPN2	54
CD101	54
CDH2	54
CEP170B	54
CNTN5	54
COL24A1	54
CR2	54
DLGAP2	54
DOCK11	54
DZIP1	54
ELF1	54
EPHA3	54
EVC	54
FARP1	54
FLT1	54
HDAC4	54
JAG2	54
KCNMA1	54
KDM5C	54
KDM6B	54
KIAA1549	54
LAMB3	54
LTBP4	54
MCF2	54
MYH7	54
MYOM3	54
NCOA7	54
NFATC2	54
PHF2	54
PLCL2	54
PLXNC1	54
PRR12	54
PTCHD3	54
PTPRK	54
RAET1E	54
RALGAPA2	54
RBBP6	54
SHANK1	54
SLC2A9	54
SLIT3	54
SMARCA2	54
SMG7	54
SRRT	54
TBC1D1	54
UACA	54
ZMYND8	54
ANKRD50	53
ATP2A3	53
CCDC88C	53
CLEC4M	53
COL6A1	53
DLGAP1	53
FMNL1	53
GRIK3	53
HECW2	53
HEG1	53
HNF1A	53
ITIH1	53
ITSN2	53
KIF2B	53
KLHDC7A	53
KRTAP10-7	53
LAMB4	53
LIFR	53
LPA	53
LRRC7	53
LSR	53
MAP1A	53
MBD1	53
PCDH12	53
PCDHA2	53
PDZRN4	53
PLA2G4C	53
PRRC2C	53
PTPRR	53
RBM47	53
SALL3	53
SETD2	53
SMAD2	53
SMARCAD1	53
SNAPC4	53
SYCP1	53
TLN1	53
USP40	53
ZMIZ1	53
ZNF335	53
ZNFX1	53
ABCA9	52
ABL1	52
ANKS3	52
ARHGEF12	52
ATP10D	52
BAIAP3	52
BAZ2B	52
CAMSAP1	52
CEMIP	52
CLEC16A	52
CNTRL	52
CUX2	52
EDNRB	52
ELMSAN1	52
FOXM1	52
FRMD4A	52
GIGYF1	52
GLG1	52
GPBP1	52
GPR158	52
INSR	52
KANSL1	52
KIF1A	52
KIT	52
KRT75	52
LIMS1	52
MECOM	52
METTL13	52
MMP9	52
MYO3B	52
MYO5C	52
MYT1L	52
NCKAP1	52
NEDD4L	52
NELL2	52
PCDHA4	52
PEAR1	52
PHLDB1	52
PIK3CG	52
PRDM9	52
PTPN21	52
RB1CC1	52
RLF	52
SETBP1	52
SHANK3	52
SLIT1	52
SLX4	52
TEX10	52
TFAP2A	52
TRPC4	52
WNK2	52
WRN	52
ACTN2	51
ADAMTS5	51
ALDH16A1	51
ALPK1	51
ATP11A	51
ATP1A4	51
ATP9A	51
BRPF1	51
CCDC88B	51
CLIP2	51
CNGB1	51
CRB1	51
DTX2	51
FMN2	51
FOCAD	51
GRIK2	51
GRM7	51
HDAC5	51
HMMR	51
KCNQ3	51
KDR	51
KIAA0100	51
KIAA0753	51
KIAA1024	51
KIF13B	51
MEGF6	51
MGAT5B	51
NDRG4	51
NID2	51
NISCH	51
NRG1	51
NRXN2	51
PCDHB3	51
PLCB4	51
PLCH1	51
PLXNB1	51
PRAMEF1	51
PROSER1	51
RIPK4	51
RREB1	51
SASH1	51
SENP6	51
SLC13A3	51
TCF12	51
TMCO3	51
TRAPPC8	51
TTC39B	51
TTC7B	51
UNC5C	51
ABCA6	50
ABCC6	50
ADAMTS1	50
ADGRG6	50
AGO2	50
AUTS2	50
C3orf20	50
CARD11	50
CNTNAP4	50
COL6A5	50
DHX37	50
DIS3	50
EFCAB13	50
EPB41L3	50
FMNL3	50
GAA	50
GLB1	50
KIFC3	50
LINS	50
LRRK1	50
MICAL1	50
MOCOS	50
MROH7	50
NHS	50
NPEPL1	50
NUP153	50
ODF2L	50
OS9	50
PARD3B	50
PCDHA13	50
PCDHB16	50
PCDHB8	50
PDE1C	50
PITPNM3	50
PODN	50
RANBP2	50
SCN4A	50
SECISBP2L	50
SEMA5A	50
SENP7	50
SLCO6A1	50
SP110	50
SPECC1	50
STIL	50
TAF1B	50
TP73	50
TRIM24	50
USP36	50
VWDE	50
ZNF317	50
ZNF512B	50
ZNF668	50
ARAP2	49
ARHGEF7	49
ATP1A3	49
ATP8A2	49
BRDT	49
CACNA1D	49
CASS4	49
CBFA2T2	49
CDH18	49
CDH8	49
CHAT	49
CROCC	49
DPP6	49
E2F7	49
EHBP1L1	49
EML5	49
FNIP1	49
FOLH1	49
FRMPD1	49
GRIK4	49
GRM5	49
GSN	49
HEATR5B	49
IFT172	49
JAG1	49
KDM5A	49
KIF21B	49
KLHL38	49
MAP7D3	49
MRC2	49
NCDN	49
NCKAP5	49
NCOA2	49
NELL1	49
NEO1	49
NLRP2	49
NUP210L	49
PARVB	49
PCDH11X	49
PDE4A	49
PLEKHG5	49
PLEKHO2	49
PML	49
POLR3B	49
POU2F1	49
PRDM10	49
PRPF8	49
SCAF1	49
SEMA3E	49
SFMBT2	49
SHROOM2	49
SIRPG	49
SMG1	49
SNRNP200	49
SP3	49
STAU2	49
THADA	49
TMTC4	49
TNS3	49
TSC2	49
WDFY4	49
ZFYVE16	49
ZNF267	49
ZNF451	49
ZNF521	49
ZNF610	49
ACLY	48
AQR	48
ARHGAP31	48
ARHGAP32	48
C15orf39	48
C5	48
CAMSAP3	48
CHD4	48
CNTN1	48
DPYD	48
DSG4	48
ECE2	48
ERBB2	48
FAM179A	48
FAM186A	48
FGFR2	48
FYCO1	48
GRIN2B	48
GTF3C1	48
HYOU1	48
INCENP	48
INO80D	48
KCNA4	48
KIF26A	48
LMTK2	48
MAGI2	48
MAN2A1	48
MEFV	48
MN1	48
MON2	48
MPP1	48
MST1R	48
MTRR	48
MYH15	48
NPAT	48
NRDE2	48
PCDHB2	48
PER1	48
PIEZO2	48
PLCB2	48
PPFIBP1	48
PTBP3	48
PTPN3	48
PTPRG	48
RASGRF2	48
RBM10	48
RPAP1	48
SCAPER	48
SEC24B	48
SLC23A2	48
SLC45A4	48
SMOX	48
SPEF2	48
SPG11	48
SYNE3	48
TTC27	48
TTLL3	48
USP6NL	48
ZC3H3	48
ZNF318	48
ZNF607	48
ACOT7	47
ADAM8	47
ADAMTS20	47
ANKFY1	47
ANKRD30A	47
ARHGAP9	47
ASB2	47
BACH2	47
CACHD1	47
CASR	47
CFTR	47
CIC	47
CILP	47
CNTLN	47
COL3A1	47
CORIN	47
CRTC1	47
CSF1	47
CYLD	47
DENND3	47
DIP2A	47
DNM2	47
DNMT3A	47
DPP8	47
ERAP1	47
ERBB3	47
ESPNL	47
ESRP1	47
EXOC6	47
FOXP1	47
GRID2	47
HCFC1	47
HDLBP	47
HHAT	47
HLA-DRB1	47
IARS	47
ILDR1	47
INPP4A	47
IPO11	47
ITGAV	47
ITIH5	47
LY75	47
MCPH1	47
NME8	47
NPHS1	47
NUP155	47
NYNRIN	47
OAS3	47
PARP2	47
PCDH18	47
PGAP2	47
PI4KB	47
PIK3C2A	47
PPP1R3A	47
PTBP1	47
PTPN23	47
SCN8A	47
SHROOM3	47
STK36	47
TBC1D9	47
TBX3	47
TNKS1BP1	47
TRIM33	47
TTK	47
UHRF1BP1	47
WDR72	47
WDR91	47
ZBBX	47
ZNF185	47
ABCC8	46
ADAMTS10	46
ATP8B1	46
BMPR2	46
CD163L1	46
CEP131	46
CEP250	46
CHD1	46
CHIA	46
DAB2IP	46
EIF5B	46
EPHA10	46
FBLN2	46
FGFR3	46
FLRT2	46
HPSE2	46
ITGA4	46
KCND3	46
KDM2B	46
KIAA0895	46
KIF16B	46
KIF4B	46
KIR3DL1	46
LAMB2	46
MCM7	46
MPDZ	46
MYO5B	46
MYRF	46
N4BP2	46
NPHP4	46
NRP2	46
PCDHAC1	46
PIGG	46
PLCB1	46
PLIN3	46
RBM19	46
ROR2	46
RXFP2	46
SAMD9	46
SAMD9L	46
SEMA6D	46
SGSM1	46
SLITRK1	46
SOX9	46
SREBF1	46
ST5	46
TLK1	46
XYLT2	46
ZNF180	46
A2M	45
ABCA8	45
ADAD2	45
ADAMTS17	45
ADAMTS3	45
ALPK3	45
ANKRD52	45
APOBR	45
APPL2	45
ARFGEF3	45
ATXN1	45
AXDND1	45
BPIFB4	45
CACNA2D3	45
CCDC178	45
CD163	45
CDH12	45
CEP104	45
CFAP69	45
CKAP2	45
CTDP1	45
DBN1	45
DENND1C	45
DOCK9	45
DYRK1A	45
EDEM3	45
EHMT1	45
ERCC6	45
FAM83H	45
FGD6	45
FRMD1	45
GIT2	45
HDAC9	45
IMPG2	45
INF2	45
KCNH1	45
KMT2E	45
LUZP1	45
MCTP1	45
MFHAS1	45
MYO10	45
NACA	45
NOX5	45
PARP10	45
PCDHGA1	45
PDE3A	45
PDLIM7	45
PDZRN3	45
PHKA2	45
PLEKHA6	45
PLEKHA7	45
POLR2B	45
POSTN	45
PTGFRN	45
PTPN14	45
RALGAPA1	45
RASGRF1	45
RBM6	45
RC3H2	45
RORA	45
SEC31A	45
SEMA3D	45
SMAP2	45
SMC4	45
SORCS1	45
SPECC1L	45
SPOCK3	45
SUPT6H	45
TAF3	45
TBC1D32	45
TEAD2	45
TGFBR3	45
TJP3	45
TRAPPC11	45
TRPM7	45
UBR1	45
UBTF	45
UNC13B	45
XRN1	45
YLPM1	45
ZMYM4	45
ZNF268	45
ZNF573	45
ZNF608	45
ZNF777	45
AASDH	44
ABCB4	44
ABR	44
ACVR1B	44
ADAMTSL1	44
ANXA6	44
AP2A2	44
ARFGAP3	44
ARHGAP21	44
ARID5B	44
ATP4A	44
BAG6	44
C10orf90	44
CASP5	44
CD93	44
CEP85L	44
CGNL1	44
CHD6	44
CIZ1	44
CNOT4	44
COL1A2	44
COL4A3	44
COL4A5	44
CTNNA3	44
DENND5B	44
DUOX1	44
FAM120B	44
FAM184A	44
GRIA2	44
HAP1	44
IKBKE	44
ILF3	44
INPP5F	44
INPPL1	44
IRS4	44
ITGA10	44
JADE1	44
KCNH2	44
KCNH5	44
KIAA0195	44
KIAA0430	44
KIAA1522	44
KIDINS220	44
LARP4B	44
LRP6	44
LRRC16A	44
MGAM	44
MORC1	44
NUP214	44
OR2T34	44
PARP14	44
PCDHB12	44
PCDHB6	44
PITPNM1	44
POLR2A	44
PPARGC1B	44
PRKDC	44
PTK7	44
SBF2	44
SEZ6L2	44
SKIDA1	44
SLC2A11	44
SORCS3	44
SYNPO2	44
TAF1	44
TMEM63B	44
TSHZ2	44
USP33	44
ZBTB21	44
ZNF423	44
ZNF804B	44
ZNRF3	44
ADAMTS7	43
ADAMTS9	43
AIM1	43
ANGPT2	43
AP3B1	43
ARFGEF2	43
ARHGEF26	43
ATP8B3	43
BNC1	43
BRF1	43
BTBD11	43
C17orf80	43
CADPS2	43
CAMSAP2	43
CAMTA1	43
CD44	43
CEP128	43
CEP152	43
CLASP1	43
COL1A1	43
DSG1	43
EIF2AK4	43
ELAC2	43
EML2	43
ENPP2	43
EPHA8	43
ETV1	43
FKBP15	43
GBP6	43
GCC2	43
GGA1	43
IGF1R	43
KCNIP4	43
KIAA1755	43
KIAA2022	43
LAMB1	43
LARP1	43
LARS2	43
LSS	43
MARK1	43
MDGA2	43
MDM1	43
MYH4	43
MYO1E	43
MYSM1	43
NAALADL2	43
NASP	43
NAT10	43
NEBL	43
NEURL4	43
NLRP8	43
NPHP1	43
NRP1	43
NSFL1C	43
OR10G4	43
OR2T8	43
PFKM	43
PLG	43
PPRC1	43
PRKD1	43
RAPGEF2	43
RBM23	43
REV1	43
ROCK1	43
RTN4	43
SCUBE2	43
SETD5	43
SIN3A	43
SLC8A1	43
SMC2	43
SPTBN4	43
STAG1	43
SUGP2	43
SUPT5H	43
SYCP2	43
TCF20	43
TET2	43
TMEM132C	43
TMPRSS15	43
TSC1	43
TSHZ1	43
TTF1	43
TXNDC2	43
URB2	43
USP19	43
USP24	43
USP31	43
WAPAL	43
WDR90	43
ABCC12	42
ADGRB1	42
AGAP1	42
ALPL	42
ANKRD36B	42
AP4E1	42
APBA1	42
ARHGAP25	42
ARHGEF37	42
ATAD5	42
ATP12A	42
AXL	42
BCORL1	42
BRD8	42
CALD1	42
CDH17	42
DCAF6	42
DDX27	42
DIS3L	42
EPRS	42
EPS8L3	42
EXT1	42
FAM111B	42
FAM71E2	42
FILIP1	42
FLT4	42
FRG1	42
FRMPD2	42
GAK	42
GHR	42
GLYR1	42
HCN1	42
HSD17B4	42
IGSF22	42
IKBKAP	42
JAKMIP2	42
KCNB2	42
KCNQ2	42
KDM4B	42
KIAA1468	42
KLHL5	42
KNTC1	42
KRT83	42
LEPR	42
LMNTD1	42
MAG	42
MAP2K7	42
MASTL	42
MIB2	42
MYO18A	42
MYO1G	42
NHSL1	42
NRIP1	42
NUP98	42
OR4K15	42
OR6N1	42
OTOP1	42
OXR1	42
PCNXL3	42
PDE10A	42
PLEKHH2	42
PLXNA3	42
POLR3A	42
POTEF	42
PSD4	42
PSMD13	42
PTPN6	42
RAPGEF6	42
RARS	42
RASAL2	42
REPIN1	42
RICTOR	42
SALL4	42
SCYL3	42
SFSWAP	42
SLTM	42
SOGA1	42
SORCS2	42
SPP1	42
SWT1	42
TMEM131	42
TPCN2	42
UPF1	42
USP9X	42
WBSCR17	42
WHSC1	42
ZCCHC14	42
ZNF112	42
ZNF516	42
ABCB11	41
ABCC3	41
ABCC9	41
ABI3BP	41
ADGRL3	41
ARHGAP4	41
ATAD2	41
BCO2	41
C2orf71	41
CACNA1I	41
CDCA7L	41
CDSN	41
CEP162	41
CHGB	41
CHI3L2	41
CLSTN2	41
CLSTN3	41
CNTNAP1	41
CNTNAP2	41
COL4A4	41
CSPG4	41
CSPP1	41
CTSC	41
CYP4F12	41
DICER1	41
ELMO1	41
ERAP2	41
ERBB2IP	41
FBXO7	41
FOXK1	41
GCFC2	41
GLTSCR1L	41
H6PD	41
HIPK1	41
ITGA7	41
KIF1B	41
KIF22	41
LARGE	41
LIG3	41
LMNA	41
MAST3	41
MAST4	41
MED13L	41
MEGF10	41
MICA	41
MIER1	41
MMS22L	41
MYBBP1A	41
NCOA1	41
NEFM	41
NGEF	41
NOL6	41
OR10G9	41
PCDHB5	41
PEPD	41
PER3	41
PIGO	41
PIK3C2G	41
PRKAG2	41
PRKCZ	41
QSER1	41
RBBP8	41
SCAP	41
SCARF1	41
SF1	41
SLC12A7	41
SOGA3	41
SRRM4	41
SUPT16H	41
TAS1R2	41
TCEB3B	41
TECPR2	41
TLL1	41
TRAPPC12	41
VAV1	41
ZFYVE26	41
ZNF224	41
ZNF280D	41
ZNF410	41
ABCC5	40
ACSF3	40
ADGRG1	40
ADNP	40
AFAP1	40
ANKRD27	40
ANO10	40
ANO5	40
APBB3	40
ARMC4	40
BCL6	40
CCDC170	40
CD4	40
CHD5	40
CLUH	40
CNGB3	40
CNNM2	40
COL13A1	40
CRYBG3	40
CTNNA1	40
DCLRE1C	40
DDX11	40
DHX57	40
DOT1L	40
DUSP27	40
EGR2	40
EIF3A	40
EPHA2	40
EPHB4	40
ERC2	40
EZH2	40
FAM208A	40
FANCD2	40
FIGN	40
FNDC3B	40
GALNT9	40
GUF1	40
HAL	40
HELZ	40
HNRNPM	40
IGSF9	40
IL31RA	40
IRS2	40
ITGAE	40
KRT32	40
KSR2	40
LRGUK	40
LTBP2	40
MBD5	40
MCF2L2	40
MIS18BP1	40
MMP2	40
MSRA	40
NAE1	40
NCAM2	40
NCAPD2	40
NCAPD3	40
NEK4	40
NKTR	40
NLGN4X	40
NLRP4	40
NOTCH4	40
OR51B2	40
OR5B3	40
PAM	40
PCDH7	40
PELI3	40
PFAS	40
PHC2	40
PLCD1	40
PMS2	40
POLG	40
POTED	40
PPEF2	40
PPP1R15A	40
PPP6R2	40
PTCHD2	40
RAP1GDS1	40
RASA1	40
RBL2	40
RGS22	40
ROCK2	40
RUNX1T1	40
SEC16B	40
SLC41A3	40
SLC5A9	40
SLFN11	40
[truncated: 16,406 more rows]

## Sheet: PaC
Gene	Total_mutations
KRAS	549
TP53	346
TTN	128
SMAD4	127
CDKN2A	86
MUC16	56
MT-ND5	49
FLG	46
ARID1A	44
MLL3	43
SYNE1	42
GLI3	40
OBSCN	40
RYR2	36
FAT3	35
MT-CYB	34
CSMD1	33
HMCN1	33
LRP1B	33
RYR1	33
MUC2	31
MUC4	31
RYR3	31
MT-ND4	29
MLL2	28
RNF43	28
DNAH11	26
NEB	26
WDFY4	26
MT-CO1	25
TGFBR2	25
ATM	24
CSMD3	24
DNAH5	24
GNAS	24
COL18A1	23
PXDN	23
ZNF814	23
GPR98	22
MT-CO2	22
TENM3	22
PCDH15	21
APOB	20
LRP2	20
MUC17	20
MUC5B	20
NRXN3	20
PLEC	20
CSMD2	19
DNAH7	19
FAT4	19
SPTA1	19
ZFHX4	19
AHNAK2	18
COL6A3	18
DMD	18
DOCK10	18
MT-CO3	18
MT-ND1	18
PLXNB2	18
RBM10	18
RIMS2	18
THSD7B	18
ZNF536	18
ADCY8	17
DNAH9	17
DSCAML1	17
FSIP2	17
LOXHD1	17
NALCN	17
SMARCA4	17
XIRP2	17
ADAMTSL3	16
ASTN1	16
BAI3	16
CACNA1C	16
CACNA1H	16
DNAH14	16
DOCK2	16
DYSF	16
EVC2	16
EYS	16
FAT1	16
HERC2	16
MT-ND2	16
NRXN1	16
RELN	16
USH2A	16
ABCA13	15
ACVR1B	15
ACVR2A	15
COL6A6	15
DCHS1	15
DST	15
DYNC2H1	15
FOLH1	15
HSPG2	15
KDM6A	15
LAMA1	15
MAP2K4	15
PCLO	15
PTPRT	15
SEMA5A	15
SOX5	15
TECTA	15
TPO	15
VCAN	15
ZAN	15
ARID2	14
CDH4	14
COL11A1	14
CPAMD8	14
DNAH3	14
FRAS1	14
MACF1	14
MDN1	14
MYCBP2	14
NF1	14
NOS1	14
PKHD1L1	14
PLCE1	14
PTPRQ	14
RP1L1	14
SIGLEC1	14
TENM4	14
TMPRSS13	14
ZNF423	14
ABCC9	13
ACAN	13
ANKRD30B	13
CDH11	13
CDH23	13
CEL	13
CHRNB2	13
CNGA2	13
COL12A1	13
COL6A5	13
DCHS2	13
DNAH10	13
FREM1	13
FREM2	13
KIF26B	13
MAP1B	13
MUC19	13
PCDH17	13
PKHD1	13
PREX1	13
SACS	13
STAB2	13
TG	13
ZIM2	13
ADAMTS16	12
ATP2B2	12
BSN	12
CMYA5	12
DNAH17	12
DNAH8	12
EPPK1	12
FAM47C	12
FBN2	12
FCGBP	12
FHOD3	12
FMN2	12
FN1	12
GREB1	12
GRIA1	12
ITGAE	12
KALRN	12
KIF2B	12
LRP1	12
MAGEC1	12
MTUS2	12
MUC6	12
MYO18B	12
MYO3B	12
MYO7B	12
NLRP3	12
NTRK3	12
PCDH10	12
PCDHB6	12
PCMTD1	12
POLE	12
RNF213	12
SALL1	12
SCN5A	12
SETD2	12
SLIT2	12
SPEG	12
SPHKAP	12
TENM2	12
THSD7A	12
UBR4	12
ABCA12	11
ANK3	11
ATP10A	11
COL5A1	11
COL6A2	11
COL7A1	11
CSPG4	11
CTAGE5	11
CYFIP2	11
DCAF4L2	11
DCDC5	11
ERBB4	11
F8	11
FLG2	11
FLNC	11
FNDC1	11
GPR133	11
GPR158	11
GRM6	11
HECW1	11
LOC442421	11
MAP2	11
MT-ND6	11
MYO16	11
PAPPA	11
PAPPA2	11
PCDHA1	11
PCF11	11
PIK3CA	11
RBMXL3	11
RREB1	11
SHANK1	11
SRRM2	11
ST6GAL2	11
TGFBR1	11
TSHZ3	11
TUBBP5	11
VWF	11
ZEB2	11
ZFPM2	11
ZNF469	11
ZNF521	11
ANK2	10
ASPM	10
ATP12A	10
ATP2B1	10
BCLAF1	10
BIRC6	10
BRCA2	10
C20orf26	10
C5orf42	10
CACNA1B	10
CNTNAP2	10
CPZ	10
CR1	10
DIDO1	10
DNAH1	10
DYNC1H1	10
EPHB1	10
FAM47A	10
FANCM	10
FBN1	10
FBN3	10
FRG1B	10
HGF	10
IRF6	10
ITPR2	10
KIAA1109	10
KIF1A	10
KRT4	10
LAMC3	10
LPA	10
LRFN1	10
LRRK2	10
MDGA2	10
MIA3	10
MYH13	10
NBPF9	10
NFASC	10
NOTCH2	10
NRXN2	10
PABPC3	10
PCDHA3	10
PCDHA4	10
PDE4DIP	10
PDZRN3	10
PEG3	10
PKD1	10
PRB4	10
PXDNL	10
RBFOX1	10
RIF1	10
RIMBP2	10
RIMS1	10
RP1	10
SETBP1	10
SF3B1	10
SLC8A3	10
SORCS1	10
SPATA31D1	10
SPTB	10
SRCAP	10
SYNE2	10
TAF1L	10
TMEM132D	10
TRPM2	10
UNC13C	10
UTRN	10
WDR49	10
WDR87	10
ZNF292	10
ZNF835	10
ADAMTS14	9
ADAMTS18	9
ADAMTS20	9
AKAP13	9
ANKRD11	9
ANKRD30A	9
AOX1	9
AP3B2	9
ASTN2	9
ATXN1	9
BOC	9
C10orf113	9
C3	9
CCDC39	9
CNBD1	9
COL14A1	9
CPXM2	9
CUBN	9
DCLK1	9
DIAPH2	9
DLC1	9
DMBT1	9
DMXL2	9
DNAH6	9
DNAJC13	9
DSCAM	9
EPHA7	9
FAT2	9
GRIK3	9
GRM4	9
HIVEP1	9
HMCN2	9
HYDIN	9
JAKMIP1	9
KCNA1	9
KCNB2	9
LILRB3	9
LRRTM4	9
LTBP4	9
MARK2	9
MST1P9	9
MT-ATP6	9
MYO15A	9
MYO9B	9
NCAM2	9
NLRP1	9
NLRP13	9
NLRP8	9
OR8H3	9
OTOG	9
PBRM1	9
PCDHB12	9
PCDHB3	9
PCDHGA1	9
PDZRN4	9
PKD1L1	9
POSTN	9
POTEC	9
PREX2	9
PTPRS	9
RAB11FIP1	9
RASGRF2	9
RGPD3	9
SDK2	9
SEMA5B	9
SLCO1C1	9
SPEF2	9
TCHH	9
TNC	9
TRPA1	9
TRPM6	9
TUBGCP6	9
U2AF1	9
UNC13A	9
URB2	9
WBSCR17	9
ZDBF2	9
ZFHX3	9
ZFP36L2	9
ZNF559	9
ZNF831	9
ABCA7	8
ADAMTS12	8
ADAMTS2	8
ADAMTSL1	8
AFF2	8
AHNAK	8
BAI1	8
BCHE	8
C1orf173	8
CACNA1E	8
CCDC108	8
CDH10	8
CDH12	8
CDH13	8
CDH22	8
CDH26	8
CDH8	8
CHGB	8
CNTN4	8
COL1A2	8
COL22A1	8
CREBBP	8
CRMP1	8
CTNNA2	8
DIP2B	8
DNAH12	8
DNAH2	8
DOCK5	8
DPP6	8
EML5	8
EP400	8
ESRRB	8
FAM123C	8
FAM135A	8
FAM5C	8
FAP	8
FLT4	8
FSTL5	8
FYB	8
GABRB3	8
GDF6	8
GRID2	8
GRIK4	8
HDAC9	8
HRNR	8
HTT	8
HUWE1	8
IGFN1	8
IGSF10	8
JPH3	8
KANSL1	8
KCNA5	8
KNDC1	8
KSR2	8
LAMA4	8
LHCGR	8
LILRB1	8
LPHN2	8
LRIG1	8
LSP1	8
LTBP1	8
LYST	8
LZTR1	8
MAGI2	8
MICAL3	8
MKRN3	8
MRC2	8
MST1	8
MYBPC2	8
MYH1	8
MYH11	8
MYH4	8
MYO5C	8
MYO9A	8
MYT1	8
NAV1	8
NBEA	8
NELL1	8
NLRP4	8
NPY1R	8
NRG1	8
NRK	8
OR2M5	8
OTOF	8
PARP14	8
PCDH9	8
PCDHB15	8
PCDHGA3	8
PCDHGA6	8
PCNT	8
PCNXL2	8
PDE3A	8
PGR	8
PHF3	8
PLCD3	8
PRAMEF4	8
PRX	8
RAPGEF2	8
ROBO1	8
ROBO2	8
ROBO3	8
SCAF1	8
SCN10A	8
SCN11A	8
SCN7A	8
SDK1	8
SETX	8
SLC4A10	8
SLC8A1	8
SLCO1A2	8
SLITRK1	8
SMAD3	8
SNTG2	8
SORCS2	8
SRCIN1	8
SUPT6H	8
SVEP1	8
TGM6	8
TLR7	8
TNIK	8
TNRC18	8
TTC6	8
TULP4	8
UNC79	8
UNC80	8
URB1	8
USP32	8
VPS13A	8
VWA3A	8
VWA5B1	8
WNK3	8
ZNF568	8
ZNF804A	8
ZNF804B	8
ZNRF4	8
A2M	7
ABCA8	7
ABCB5	7
ACACB	7
ACTN4	7
ADAM21	7
ADAM29	7
ADAMTS10	7
ADCY1	7
AKAP6	7
ALKBH8	7
ALMS1	7
AMAC1L3	7
AMPD1	7
ANO2	7
AR	7
ARHGAP21	7
ARHGAP35	7
ARHGEF12	7
ASH1L	7
ASXL3	7
ATRX	7
AXIN1	7
BAG6	7
BNC1	7
BRD8	7
C3orf20	7
CACNA1A	7
CAMK2B	7
CAND2	7
CASZ1	7
CCDC57	7
CDH7	7
CDH9	7
CELSR3	7
CENPE	7
CFTR	7
CHRM2	7
CHSY3	7
CILP2	7
CNTN1	7
CNTN2	7
CNTN3	7
CNTNAP4	7
CNTNAP5	7
COL2A1	7
COL5A2	7
CRB1	7
CTNND2	7
CTTN	7
CYP11B2	7
DGKB	7
DLG2	7
DOCK4	7
DSP	7
EFCAB6	7
EPHA5	7
EVC	7
EXPH5	7
F5	7
FAM170B	7
FAM83H	7
FHAD1	7
FLNB	7
FREM3	7
GABRA1	7
GEMIN5	7
GLI2	7
GOLGA4	7
GPR149	7
GPR179	7
GRID2IP	7
GRIN2A	7
GRM8	7
GYS2	7
HEATR7B2	7
HELZ2	7
HS3ST2	7
IMPG1	7
INSRR	7
IRX1	7
ITGA11	7
ITGB4	7
ITIH1	7
ITPR3	7
JAKMIP3	7
KANK4	7
KCNU1	7
KIAA0947	7
KIAA1549	7
KIAA1614	7
KIF20B	7
KIF21B	7
KIF27	7
KLHL36	7
KRTAP10-7	7
L1CAM	7
LIG4	7
LILRB4	7
LMTK2	7
LPHN3	7
LRRC7	7
MAPT	7
MAST4	7
MED12	7
MEFV	7
MEGF8	7
MOV10L1	7
MRGPRX4	7
MXRA5	7
MYH7	7
MYO7A	7
MYOF	7
MYPN	7
MYT1L	7
NAV3	7
NBAS	7
NBEAL2	7
NCAM1	7
NHSL1	7
NIPBL	7
NLGN4X	7
NLRP2	7
NLRP5	7
NLRP7	7
NPHP3	7
NRAP	7
NTF3	7
OCA2	7
OR2T33	7
OR52R1	7
OR8H2	7
PCDH11X	7
PCDH18	7
PCDH19	7
PCDHA13	7
PCDHA2	7
PCDHA5	7
PCDHA7	7
PCNX	7
PDZD2	7
PHKB	7
PIEZO2	7
PIK3CG	7
PLA2R1	7
PLCH2	7
PLEKHA6	7
PLEKHG2	7
PLXNB1	7
PLXNC1	7
PNPLA6	7
PPFIA2	7
PRAME	7
PRKDC	7
PRR12	7
PRRC2A	7
PRUNE2	7
PTCH2	7
PTCHD2	7
PTPRR	7
PZP	7
RADIL	7
RPAP1	7
SALL3	7
SBNO1	7
SCN4A	7
SCN9A	7
SEC14L3	7
SEZ6L	7
SFMBT2	7
SHANK2	7
SIPA1L3	7
SLC1A6	7
SLC2A9	7
SLC6A3	7
SLC7A14	7
SLITRK3	7
SLITRK5	7
SNCAIP	7
SORCS3	7
SPTBN4	7
STARD9	7
STK31	7
SVIL	7
TAF1	7
TARS2	7
TEX15	7
TIAM1	7
TIE1	7
TMTC2	7
TNR	7
TNRC6C	7
TOP2A	7
TPTE	7
TPTE2	7
TRIM58	7
TRPC7	7
TRPM5	7
TSC2	7
TTC40	7
USP34	7
USP6	7
WDR64	7
XDH	7
ZFYVE26	7
ZNF287	7
ZNF780B	7
ZNF845	7
ZNF91	7
ZNFX1	7
ABCA4	6
ABCB1	6
ABCB11	6
ABL2	6
ACSM4	6
ADAD2	6
ADRA1A	6
AGBL5	6
AKAP9	6
AKR7A3	6
AMAC1L2	6
AMPH	6
ANKRD17	6
ANKRD24	6
ANKS1B	6
APBA2	6
APC	6
APTX	6
ARHGAP23	6
ARHGAP28	6
ARHGEF11	6
ARHGEF4	6
ARHGEF7	6
ATP10D	6
ATP1A3	6
ATP8A2	6
ATP8B4	6
B4GALNT4	6
BAHCC1	6
BAIAP2L1	6
BEND4	6
BNC2	6
BRAF	6
BRCA1	6
BTBD11	6
C10orf90	6
C12orf55	6
C21orf96	6
C9orf174	6
C9orf50	6
CACNA1F	6
CALD1	6
CASC5	6
CCDC141	6
CCDC27	6
CCHCR1	6
CD163L1	6
CD22	6
CD93	6
CDH6	6
CDRT1	6
CDYL2	6
CELSR2	6
CEP192	6
CES1	6
CHAT	6
CHD2	6
CHD5	6
CHD6	6
CHD7	6
CHL1	6
CHST1	6
CHST3	6
CLASP1	6
CNOT2	6
CNTN5	6
CNTN6	6
COBL	6
COL3A1	6
COL5A3	6
COLEC12	6
CPXM1	6
CR2	6
CRHR1	6
CROCC	6
CTNND1	6
CYLD	6
CYP11A1	6
DAPK1	6
DCT	6
DENND3	6
DHCR7	6
DICER1	6
DIP2C	6
DISP2	6
DOCK6	6
DOCK7	6
DPCR1	6
DPY19L2	6
DSPP	6
EBF3	6
EEF2	6
ENOX1	6
EPHA2	6
FAM120C	6
FAM123A	6
FAM154B	6
FAM47B	6
FAM65C	6
FANCD2	6
FASN	6
FBLN2	6
FBXL7	6
FGA	6
FHDC1	6
FIGN	6
FLNA	6
FNIP1	6
FOXP2	6
FSHR	6
GABBR1	6
GABRA5	6
GABRB1	6
GCN1L1	6
GFPT2	6
GFRA3	6
GOLGA3	6
GOLGB1	6
GPR112	6
GPR128	6
GPRASP1	6
GRIK5	6
GRIN2C	6
GRM3	6
HCFC1	6
HDGFRP2	6
HFM1	6
HIVEP3	6
HSPA12A	6
HTR1B	6
IL28B	6
INADL	6
INCENP	6
INO80	6
ITGA7	6
ITGAD	6
ITGAM	6
ITIH4	6
ITPR1	6
JAG2	6
JAK1	6
KCNH5	6
KCNH6	6
KCNH7	6
KCNMA1	6
KCNQ3	6
KCNT2	6
KCNV1	6
KDM5C	6
KIAA1755	6
KIAA2022	6
KIF5C	6
KIR3DX1	6
KRT5	6
L3MBTL4	6
LATS1	6
LILRA3	6
LILRA6	6
LINC00273	6
LMOD2	6
LPP	6
LRBA	6
LRRIQ1	6
LRRK1	6
LTBP3	6
MADCAM1	6
MAGEB1	6
MAGI1	6
MAN2B2	6
MANEA	6
MAP1S	6
MAP2K7	6
MECOM	6
MED12L	6
MEF2C	6
MKI67	6
MLL	6
MT-ND3	6
MT-ND4L	6
MYCBPAP	6
MYH2	6
MYH6	6
MYO18A	6
NCKAP5	6
NCOA1	6
NCOA2	6
NTNG1	6
NTRK1	6
NUP133	6
NUP205	6
NUP210L	6
NWD1	6
OLFML2B	6
OR10K1	6
P2RY6	6
PABPC1	6
PABPC4L	6
PAPD7	6
PARD3	6
PAX7	6
PCDHA12	6
PCDHA9	6
PCDHGB7	6
PDE10A	6
PDE6B	6
PITPNM2	6
PKLR	6
PLA2G4E	6
PLB1	6
PLCB1	6
PLCG2	6
PLEKHH1	6
PLXNA4	6
POLQ	6
PPEF1	6
PRAMEF1	6
PRDM9	6
PRG4	6
PRICKLE1	6
PRPF40A	6
PRRC2C	6
PTPRD	6
PTPRE	6
PTPRN	6
PTPRN2	6
RAB11FIP3	6
RAG1	6
RBL1	6
RBM6	6
RIMBP3	6
RIN2	6
RPRD2	6
RTL1	6
SBF2	6
SBNO2	6
SCN2A	6
SCN3A	6
SCN8A	6
SEC16A	6
SEMA3D	6
SGIP1	6
SHROOM3	6
SI	6
SLC39A12	6
SLC5A4	6
SLCO1B1	6
SNX29	6
SOGA2	6
SPG7	6
SPTBN5	6
SRGAP1	6
SSC5D	6
STAT4	6
STK11	6
STXBP5L	6
TAF2	6
TAS1R2	6
TBCK	6
TBX15	6
TBX3	6
TCEB3B	6
TENC1	6
TEX14	6
TFAP2D	6
TMTC1	6
TNN	6
TNRC6B	6
TNS1	6
TNXB	6
TP53BP2	6
TP63	6
TRIM22	6
TRIM42	6
TSHZ2	6
TSPAN2	6
TTC12	6
TTC18	6
TTC21B	6
TTLL11	6
TUB	6
TUBA3C	6
UNC5C	6
USP15	6
VPS13C	6
VPS13D	6
VWDE	6
WDR33	6
WDR91	6
ZBTB43	6
ZFHX2	6
ZNF208	6
ZNF236	6
ZNF467	6
ZNF529	6
ZNF721	6
ZNF99	6
ZSCAN1	6
ABCA2	5
ABCA6	5
ABCB4	5
ABO	5
ABP1	5
ACACA	5
ACER1	5
ACSS3	5
ACTB	5
ACTN2	5
ADAMTS15	5
ADAMTS19	5
ADAMTS7	5
ADCY3	5
ADGB	5
AGL	5
AGXT2	5
ALDH8A1	5
ALS2CR8	5
ANAPC1	5
ANK1	5
ANKFN1	5
ANKRD12	5
ANKRD26	5
ANKRD36	5
ANKRD50	5
ANO3	5
ANO4	5
AOAH	5
ARHGAP32	5
ARHGAP5	5
ARHGEF17	5
ARHGEF3	5
ARHGEF33	5
ARID1B	5
ATP1A2	5
ATP2B3	5
ATP4A	5
ATP8A1	5
AUTS2	5
AXL	5
B4GALT6	5
BBS4	5
BCL11A	5
BCORL1	5
BPI	5
BRWD1	5
BTAF1	5
C10orf112	5
C12orf44	5
C1orf114	5
C1orf86	5
C1R	5
C6orf10	5
C7orf72	5
C9orf156	5
C9orf43	5
CACNA2D1	5
CAD	5
CARD11	5
CASD1	5
CC2D2A	5
CCDC166	5
CCDC50	5
CCDC66	5
CCDC88C	5
CCKBR	5
CD248	5
CD7	5
CDH18	5
CDH5	5
CDHR2	5
CENPF	5
CEP250	5
CEP350	5
CGNL1	5
CHD1	5
CHD8	5
CHD9	5
CHRNA4	5
CIC	5
CIT	5
CLASRP	5
CLDN17	5
CLPTM1	5
CLSTN2	5
CLTCL1	5
COL15A1	5
COL19A1	5
COL20A1	5
COL28A1	5
COL4A1	5
COL4A3	5
COL6A1	5
COL8A2	5
CORO2B	5
CPB2	5
CRAMP1L	5
CRB2	5
CRIPAK	5
CTNNA3	5
CTU2	5
CUL9	5
CUX1	5
CYLC1	5
CYP11B1	5
CYP4F2	5
CYTH3	5
DAAM2	5
DCAF4L1	5
DCC	5
DDX20	5
DDX3X	5
DDX43	5
DDX60L	5
DFNB31	5
DGKI	5
DIAPH1	5
DLK1	5
DMGDH	5
DNAI2	5
DOCK9	5
DOK3	5
DOPEY1	5
DPEP1	5
DRD5	5
DUOX2	5
DYNC1I1	5
EBF2	5
EDEM3	5
EFS	5
EGF	5
ELMOD1	5
EML6	5
EMR2	5
EOMES	5
EP300	5
EPHA4	5
EPX	5
ERBB2	5
ERCC6	5
ERCC6L	5
FAM129A	5
FAM160A1	5
FAM186A	5
FAM70B	5
FAM86A	5
FBXO40	5
FBXO46	5
FBXW7	5
FCGR3B	5
FCRL3	5
FCRL4	5
FLT1	5
FOSB	5
FOXK1	5
FRG1	5
FRMPD4	5
FRY	5
FRYL	5
GABPA	5
GABRA3	5
GABRG3	5
GABRP	5
GALNT13	5
GARNL3	5
GATA6	5
GCNT7	5
GFM1	5
GIGYF1	5
GIGYF2	5
GMPS	5
GOLGA6L2	5
GPATCH8	5
GPM6B	5
GPR108	5
GPR113	5
GPR17	5
GREB1L	5
GRIA2	5
GRIA4	5
GRM1	5
GSE1	5
GSG1	5
GTPBP1	5
GUCY2F	5
HCN1	5
HDAC1	5
HEATR5A	5
HEPH	5
HERPUD2	5
HIF1A	5
HLA-DRB1	5
HLTF	5
HNRNPU	5
HPN	5
HSPA4	5
HSPA4L	5
HYOU1	5
IGF2BP1	5
IGF2BP3	5
IGHM	5
IGSF3	5
IKZF1	5
INTS7	5
IQCA1	5
IQCH	5
IRS2	5
IRX2	5
ITSN1	5
ITSN2	5
KCNA6	5
KCNB1	5
KCNC2	5
KCNJ12	5
KCNJ4	5
KCNQ2	5
KCNS2	5
KDM3B	5
KDM4B	5
KDM4C	5
KIAA0494	5
KIAA1549L	5
KIAA1731	5
KIAA2026	5
KIF13B	5
KIF26A	5
KIF3A	5
KIF4B	5
KIR3DL1	5
KLF12	5
KNTC1	5
KRT6C	5
LAMA3	5
LAMA5	5
LARGE	5
LBR	5
LENG8	5
LLGL2	5
LRFN2	5
LRP12	5
LRP5	5
MAB21L1	5
MAGEB10	5
MAGEL2	5
MAMDC4	5
MAN2B1	5
MAP2K6	5
MAPK8IP2	5
MARK1	5
MARK4	5
MDM1	5
MEPCE	5
MFSD7	5
MGAT5B	5
MIB2	5
MLXIPL	5
MMP20	5
MRGPRE	5
MRVI1	5
MTOR	5
MTR	5
MUC12	5
MUC20	5
MUC21	5
MYBPC3	5
MYH9	5
MYLK	5
MYO15B	5
MYOM2	5
NAALAD2	5
NAV2	5
NBPF1	5
NCKAP1L	5
NCOR2	5
NF2	5
NFE2L1	5
NGLY1	5
NID1	5
NID2	5
NIN	5
NOTCH1	5
NOTCH3	5
NOX5	5
NPAS3	5
NPBWR1	5
NPEPPS	5
NR0B1	5
NUDCD2	5
NUGGC	5
NUP98	5
NYAP2	5
ODF2	5
OLFM1	5
OR10AG1	5
OR10G8	5
OR2G6	5
OR2T12	5
OR4D5	5
OR4L1	5
OR5D13	5
OR5H1	5
OR5M11	5
OSBPL6	5
OVGP1	5
PAK3	5
PALM2	5
PAPOLB	5
PARG	5
PARP1	5
PARP10	5
PASD1	5
PCDHA11	5
PCDHA8	5
PCDHB14	5
PCDHB16	5
PCDHB4	5
PCDHB5	5
PCDHB8	5
PCDHGA10	5
PCDHGA2	5
PCDHGA5	5
PCDHGB3	5
PCNXL3	5
PCSK1	5
PCSK5	5
PDE2A	5
PEAR1	5
PGBD1	5
PGBD4	5
PHACTR3	5
PHKA2	5
PHLDB1	5
PIK3C2B	5
PIK3CD	5
PIK3R4	5
PIK3R5	5
PIKFYVE	5
PITPNM3	5
PJA2	5
PLA2G6	5
PLCH1	5
PLCL1	5
PLIN2	5
PLIN4	5
PLXNA1	5
PLXNB3	5
PML	5
PNLIPRP1	5
PNPLA7	5
POLD1	5
POLG	5
POLR2A	5
POM121L12	5
POU2F1	5
PPP1R18	5
PPP1R3A	5
PPP1R3F	5
PPP1R9A	5
PRAMEF11	5
PRAMEF2	5
PRKCSH	5
PRKD1	5
PSG8	5
PTCD3	5
PTCH1	5
PTPRF	5
PTPRJ	5
QSER1	5
RARS2	5
RASAL2	5
RB1	5
RB1CC1	5
RBBP6	5
RBMXL1	5
RBPJL	5
RC3H1	5
REV3L	5
RFX3	5
RGPD4	5
RGS12	5
RICTOR	5
RIPK4	5
RNF150	5
RNPEPL1	5
ROR2	5
RPA1	5
RPTOR	5
RRP12	5
RTN1	5
RUNX1T1	5
SAFB2	5
SAMD9L	5
SASH1	5
SBF1	5
SCAF11	5
SCAND3	5
SCN1A	5
SCRIB	5
SCYL2	5
SEC24B	5
SEC63	5
SEMA3E	5
SETD1A	5
SETD1B	5
SF3A1	5
SF3B3	5
SH2D3C	5
SH3RF3	5
SHPRH	5
SHROOM4	5
SIN3B	5
SLC17A6	5
SLC22A11	5
SLC22A6	5
SLC24A5	5
SLC44A2	5
SLC45A4	5
SLC4A3	5
SLC4A4	5
SLC6A12	5
SLFN14	5
SLX4	5
SMARCA1	5
SMARCA2	5
SMCHD1	5
SMG1	5
SMTN	5
SNX19	5
SORBS1	5
SRRM5	5
SSPO	5
ST8SIA4	5
STARD3	5
STC2	5
SUSD2	5
SV2B	5
SVOPL	5
SYT3	5
SZT2	5
TAF7L	5
TARBP1	5
TAS1R1	5
TBC1D16	5
TBC1D25	5
TBC1D4	5
TCERG1L	5
TECPR1	5
TEP1	5
TGM7	5
THRAP3	5
TJP2	5
TLN1	5
TLN2	5
TLR4	5
TLR9	5
TMC2	5
TMEM132C	5
TMEM175	5
TMEM2	5
TMEM67	5
TOR1AIP1	5
TPCN1	5
TPP2	5
TPR	5
TPRXL	5
TRAF1	5
TRAPPC12	5
TRIM17	5
TRIM48	5
TRIM50	5
TRIML2	5
TRPC5	5
TSPEAR	5
TTC14	5
TTI1	5
TTLL10	5
TUBB4A	5
TULP1	5
TXNDC11	5
UNC5D	5
USP10	5
USP24	5
VCL	5
VEGFC	5
VPS13B	5
VWCE	5
WDR69	5
WDR90	5
WNT7A	5
WT1	5
WWOX	5
ZBTB10	5
ZC3H13	5
ZCCHC11	5
ZDHHC11	5
ZFP2	5
ZFP28	5
ZFP42	5
ZKSCAN4	5
ZNF227	5
ZNF23	5
ZNF366	5
ZNF518B	5
ZNF527	5
ZNF570	5
ZNF608	5
ZNF642	5
ZNF665	5
ZNF676	5
ZNF7	5
ZNF729	5
ZNF878	5
AADACL3	4
ABCB6	4
ABCC1	4
ABCC5	4
ABCC8	4
ABCD2	4
ABCD3	4
ACRBP	4
ACRC	4
ACTL9	4
ADAM15	4
ADAM18	4
ADAM19	4
ADAM2	4
ADAM30	4
ADAM32	4
ADAMTS9	4
ADAMTSL4	4
ADAP1	4
ADCK5	4
ADCY2	4
ADCY4	4
ADCY9	4
ADORA1	4
AFF3	4
AFF4	4
AGBL2	4
AIM2	4
AKAP12	4
AKAP3	4
AKAP7	4
AKNA	4
ALDH16A1	4
ALK	4
ALPK3	4
ALPP	4
ALS2	4
AMOTL1	4
ANAPC2	4
ANKRD35	4
ANKRD44	4
ANKS6	4
ANO5	4
ANO8	4
AQR	4
ARAP2	4
ARFGEF1	4
ARHGAP17	4
ARHGEF40	4
ARID3C	4
ARID4A	4
ARSE	4
ASAP2	4
ASB10	4
ASB15	4
ASCC3	4
ATF2	4
ATG16L2	4
ATHL1	4
ATP13A4	4
ATP13A5	4
ATP1A4	4
ATP2A2	4
ATP7A	4
B3GAT1	4
B3GNT4	4
B9D2	4
BACH1	4
BAIAP2	4
BBX	4
BCAM	4
BCAR1	4
BCL11B	4
BCL9	4
BDNF	4
BEND2	4
BICC1	4
BMP2K	4
BMP5	4
BPIFB4	4
BRCC3	4
BRD9	4
BRSK1	4
BZRAP1	4
C10orf129	4
C10orf137	4
C10orf71	4
C11orf30	4
C14orf101	4
C15orf27	4
C17orf104	4
C1orf129	4
C1orf172	4
C1orf222	4
C1orf68	4
C2orf71	4
C3orf16	4
C5orf60	4
C6orf97	4
C7orf10	4
C7orf55	4
C8A	4
C8orf34	4
CA10	4
CA9	4
CABIN1	4
CACNA1I	4
CACNA2D4	4
CADM2	4
CADPS	4
CAMK2A	4
CANX	4
CAPN6	4
CARD6	4
CARD8	4
CATSPERB	4
CCDC13	4
CCDC146	4
CCDC175	4
CCDC33	4
CCDC63	4
CCDC7	4
CCDC74B	4
CCDC80	4
CCDC85A	4
CCDC88A	4
CCDC88B	4
CCNB3	4
CCND2	4
CCT8L2	4
CDC27	4
CDCA2	4
CDH15	4
CDK17	4
CECR2	4
CELF4	4
CELF6	4
CEP164	4
CES5A	4
CFH	4
CFHR4	4
CGRRF1	4
CHD1L	4
CHD4	4
CHERP	4
CHRM3	4
CHST10	4
CHST11	4
CIDEA	4
CIITA	4
CLCN5	4
CLIP2	4
CNGA3	4
CNGB1	4
CNOT1	4
COL11A2	4
COL1A1	4
COL27A1	4
COL29A1	4
COL4A4	4
COL4A5	4
COL9A1	4
COLEC11	4
COQ6	4
CRIM1	4
CSF2RB	4
CSH1	4
CSK	4
CSPP1	4
CSRNP2	4
CTBP2	4
CTSG	4
CTTNBP2	4
CUL3	4
CUX2	4
CWC27	4
CXorf22	4
CYP2A13	4
CYP2D6	4
D2HGDH	4
DAAM1	4
DACH1	4
DACT1	4
DBH	4
DCAF8L2	4
DCLK3	4
DCP1B	4
DCTN4	4
DDX12	4
DDX41	4
DEAF1	4
DGKG	4
DGKZ	4
DHTKD1	4
DHX29	4
DHX40	4
DLGAP1	4
DLL1	4
DMP1	4
DNAJC10	4
DNHD1	4
DNMT1	4
DNMT3B	4
DNPEP	4
DOCK3	4
DOT1L	4
DPF3	4
DPH2	4
DPYS	4
DPYSL5	4
DRD2	4
DRGX	4
DSEL	4
DSTYK	4
DTX1	4
DUSP16	4
DVL1	4
DYNC1LI2	4
DYRK4	4
DZIP1L	4
DZIP3	4
EBF1	4
ECT2	4
EDNRB	4
EEF1D	4
EGFR	4
EIF2AK3	4
EIF5B	4
ELAVL4	4
ELMO1	4
EMILIN1	4
EML4	4
ENAH	4
EPC1	4
EPHA1	4
EPHB3	4
EPHX1	4
EPS8L1	4
ERC2	4
ERP27	4
ESPN	4
ETV3	4
ETV6	4
EVPL	4
F2	4
FAM171A1	4
FAM179A	4
FAM190A	4
FAM196B	4
FAM71A	4
FAM71B	4
FAM9A	4
FASTKD5	4
FBF1	4
FBRSL1	4
FBXO10	4
FBXO21	4
FCN2	4
FGD4	4
FGF6	4
FGFR1	4
FHOD1	4
FILIP1	4
FKBP15	4
FKBP1C	4
FKRP	4
FMO4	4
FMR1	4
FOXE1	4
FPR1	4
FRMPD3	4
FTCD	4
FTSJD1	4
FZD1	4
G6PC2	4
GAA	4
GABRA2	4
GABRE	4
GALNT10	4
GALNT14	4
GALNT9	4
GAS7	4
GBE1	4
GBP3	4
GCGR	4
GCK	4
GDNF	4
GK	4
GLDC	4
GLRA1	4
GLT25D2	4
GLTSCR1	4
GLYR1	4
GNS	4
GOLIM4	4
GORAB	4
GPATCH1	4
GPBP1	4
GPC2	4
GPC5	4
GPR111	4
GPR116	4
GPR50	4
GRAMD1A	4
GRB10	4
GRIA3	4
GRIP1	4
GRK4	4
H2AFV	4
HAS1	4
HAS2	4
HCN4	4
HDAC2	4
HEATR6	4
HECTD1	4
HECTD4	4
HECW2	4
HEPHL1	4
HERC1	4
HGS	4
HIST1H1E	4
HIST1H4D	4
HIST2H2AC	4
HKDC1	4
HLA-DRB5	4
HMMR	4
HPS3	4
HRC	4
HRH4	4
HS3ST3A1	4
HTR1A	4
HTRA3	4
HUS1B	4
IFRD1	4
IFT140	4
IFT172	4
IL16	4
IL17RA	4
IL18RAP	4
IL4R	4
IL7R	4
INHBA	4
INTS3	4
IRAK1	4
ITGA2	4
ITGA6	4
ITGA9	4
ITGAX	4
ITGB2	4
ITIH2	4
ITIH3	4
ITIH5L	4
ITK	4
IVL	4
JAG1	4
JAM2	4
JARID2	4
JPH2	4
KANSL1L	4
KCNA4	4
KCNF1	4
KCNG4	4
KCNJ5	4
KCNJ8	4
KCNK10	4
KCTD15	4
KCTD3	4
KCTD5	4
KEL	4
KIAA0100	4
KIAA0556	4
KIAA0922	4
KIAA1199	4
KIAA1211	4
KIAA1244	4
KIAA1279	4
KIAA1324L	4
KIAA1370	4
KIAA1409	4
KIAA1683	4
KIAA1804	4
KIF13A	4
KIRREL3	4
KLF5	4
KLHL26	4
KLHL29	4
KPNB1	4
KRT25	4
KRT26	4
KRT27	4
KRT40	4
KRT71	4
KRT81	4
KRT84	4
KTN1	4
KY	4
LAMA2	4
LAMB1	4
LARP1	4
LARP4	4
LCE1D	4
LCP2	4
LDLR	4
LELP1	4
LHFPL3	4
LILRA1	4
LILRB2	4
LIPE	4
LOC220429	4
LOC643677	4
LPAR4	4
LRIG3	4
LRP2BP	4
LRP3	4
LRP4	4
LRRC18	4
LRRC30	4
LRRC6	4
LRRTM1	4
LTBP2	4
LUZP1	4
LZTS1	4
MAATS1	4
MAG	4
MAGEA6	4
MAGEB18	4
MAGEB2	4
MAGEC2	4
MAGED1	4
MAML2	4
MAML3	4
MAP3K13	4
MAP3K9	4
MAR11	4
MASP1	4
MAST3	4
MATN2	4
MBD5	4
MCF2	4
MCM10	4
MCM5	4
MCOLN2	4
MDGA1	4
MEIS2	4
MFSD2A	4
MGAM	4
MICALL2	4
MINK1	4
MLLT1	4
MLLT4	4
MMP16	4
MMP17	4
MMP26	4
MMP9	4
MNDA	4
MPO	4
MPPED2	4
MSH2	4
MSLNL	4
[truncated: 10,563 more rows]
