# Supplementary material for: CancerHubs: a systematic data mining and elaboration approach for identifying novel cancer-related protein interaction hubs
Source: Brief Bioinform. 2024 Dec 7;26(1):bbae635. doi: 10.1093/bib/bbae635 (PMC11631132; doi:10.1093/bib/bbae635)
Supplement: Table_S2_bribio_bbae635 [file table_s2_bribio_bbae635.xlsx]

## Sheet: MM
Gene	Mutation	Precog_type	Precog_metaZ	Network_score
EFTUD2	NON_ORF	oncogene	2.839	600.445
RECQL4	ORF	oncogene	2.713	580.597
ELAVL1	NON_ORF	oncogene	3.641	523.208
KRAS	BOTH	oncogene	2.949	519.307
XPO1	NON_ORF	oncogene	3.893	492.771
TP53	BOTH	tumor suppressor	-1.98	490.096
PHB	BOTH	oncogene	2.485	409.232
MCM2	BOTH	oncogene	4.572	356.063
ESR1	BOTH	tumor suppressor	-2.693	337.035
COPS5	NON_ORF	oncogene	4.728	334.156
EZH2	NON_ORF	oncogene	4.183	327.574
FN1	BOTH	oncogene	2.973	321.775
CAND1	BOTH	oncogene	2.805	320.872
CHD3	BOTH	tumor suppressor	-2.143	295.043
CUL1	BOTH	oncogene	3.131	291.848
UBE2M	ORF	oncogene	2.596	288.641
CDH1	BOTH	tumor suppressor	-2.06	281.903
HNRNPU	BOTH	oncogene	3.166	252.194
MDM2	NON_ORF	oncogene	2.706	249.449
RC3H1	NON_ORF	oncogene	2.132	248.285
FBXO6	NONE	oncogene	2.891	245.607
HDAC1	NON_ORF	oncogene	2.204	226.133
RPA3	NON_ORF	oncogene	2.941	223.751
GRB2	BOTH	tumor suppressor	-2.757	217.007
YWHAZ	NON_ORF	oncogene	4.387	214.067
CUL4B	BOTH	oncogene	2.924	212.497
USP14	NON_ORF	oncogene	2.702	206.738
NRAS	BOTH	oncogene	2.075	203.755
HSP90AB1	ORF	oncogene	3.795	202.604
VCAM1	ORF	tumor suppressor	-3.508	200.853
NCL	BOTH	oncogene	4.176	199.547
YWHAB	NON_ORF	oncogene	2.671	199.172
STAU1	BOTH	tumor suppressor	-3.53	198.453
DLD	NONE	oncogene	2.894	187.529
TMPO	NONE	oncogene	4.152	186.608
TGOLN2	NON_ORF	tumor suppressor	-3.012	184.918
HSPA4	BOTH	oncogene	2.214	184.34
CUL2	BOTH	oncogene	2.452	183.188
RBX1	NON_ORF	oncogene	3.027	183.045
HIF1A	BOTH	oncogene	2.455	181.988
IFI16	BOTH	oncogene	5.145	181.955
SHMT2	NONE	oncogene	2.63	175.124
ZNF598	NONE	oncogene	2.965	174.09
YWHAG	NON_ORF	oncogene	2.798	172.654
PRKDC	BOTH	oncogene	6.065	169.996
PDHA1	ORF	oncogene	4.183	167.577
PSMD14	NON_ORF	oncogene	3.924	166.838
SRPK2	BOTH	oncogene	3.362	165.578
PARP1	BOTH	oncogene	4.932	165.453
PTEN	NON_ORF	oncogene	2.753	164.179
ILF3	BOTH	oncogene	3.143	162.653
ENO1	ORF	oncogene	5.366	162.566
FBXW7	NON_ORF	tumor suppressor	-2.542	156.389
DCPS	NON_ORF	oncogene	3.147	155.53
MDC1	BOTH	oncogene	3.174	155.018
XRCC5	NON_ORF	oncogene	2.481	154.446
PAN2	ORF	oncogene	1.982	152.595
CCT2	NONE	oncogene	4.124	152.004
AURKA	NON_ORF	oncogene	4.109	151.681
RUVBL2	BOTH	oncogene	3.352	151.494
PPP1CB	NON_ORF	oncogene	2.143	150.876
FLNA	ORF	oncogene	3.57	150.722
TUBB	NON_ORF	oncogene	2.729	150.207
ZNF746	BOTH	oncogene	2.121	150.082
VDAC1	BOTH	oncogene	3.462	148.759
CCT3	NON_ORF	oncogene	6.966	145.975
DDX5	BOTH	tumor suppressor	-2.123	144.349
ATP5A1	NON_ORF	oncogene	2.777	142.105
TRIM28	ORF	oncogene	2.03	140.531
VIM	ORF	oncogene	1.968	140.481
SOD1	NON_ORF	oncogene	4.916	139.901
RUVBL1	NON_ORF	oncogene	3.4	138.624
BARD1	BOTH	oncogene	4.835	137.282
HSD17B10	ORF	oncogene	5.331	136.709
PSMC5	ORF	oncogene	2.875	136.416
BICD2	BOTH	oncogene	3.002	135.674
LIMA1	BOTH	tumor suppressor	-3.274	134.419
ILF2	NON_ORF	oncogene	4.594	133.63
KPNB1	BOTH	oncogene	2.738	133.612
RIPK4	BOTH	tumor suppressor	-2.371	133.132
ABCE1	BOTH	oncogene	6.214	132.005
CCT6A	NONE	oncogene	3.148	131.843
CDC37	ORF	oncogene	3.775	131.579
SRRM2	BOTH	tumor suppressor	-2.544	131.552
CDKN1A	NONE	tumor suppressor	-3.492	130.597
HNRNPK	BOTH	oncogene	2.01	129.707
CDK1	BOTH	oncogene	3.65	129.643
JUN	NONE	tumor suppressor	-3.868	129.076
ERBB2	BOTH	oncogene	2.177	127.68
TES	NON_ORF	oncogene	3.705	127.363
CCT4	BOTH	oncogene	2.403	126.733
GAPDH	ORF	oncogene	2.93	125.76
SMAD2	NON_ORF	oncogene	2.317	124.916
CCT5	NON_ORF	oncogene	2.706	124.821
NOTCH1	ORF	tumor suppressor	-2.517	124.652
CCT7	NON_ORF	oncogene	5.481	124.199
COPS6	NON_ORF	oncogene	2.824	124.163
EIF4A3	NONE	oncogene	3.511	123.504
CDC73	BOTH	oncogene	4.181	123.245
MCM5	NON_ORF	oncogene	4.148	122.488
CAPZA2	NON_ORF	oncogene	2.66	120.665
AIFM1	NON_ORF	oncogene	4.027	120.222
ATP5B	NONE	oncogene	3.492	119.934
PRMT5	NONE	oncogene	3.577	119.861
SHC1	ORF	oncogene	2.76	119.048
NOP56	NON_ORF	oncogene	2.661	117.857
SMARCA4	BOTH	oncogene	3.322	117.818
PSMD4	NON_ORF	oncogene	4.539	117.763
UBE2D1	NON_ORF	oncogene	3.365	117.359
RAD18	NON_ORF	oncogene	4.24	116.94
WDR76	NON_ORF	oncogene	2.162	116.806
DHX15	BOTH	oncogene	3.238	114.213
NR3C1	BOTH	tumor suppressor	-5.001	114.036
PSMA1	NON_ORF	oncogene	2.84	112.547
HGS	ORF	oncogene	3.672	111.435
AP2M1	ORF	oncogene	3.501	111.368
SIRT1	NON_ORF	tumor suppressor	-2.163	111.059
TUFM	NONE	oncogene	2.596	110.888
RPLP0	NONE	oncogene	3.31	109.69
YWHAH	NONE	oncogene	3.238	109.032
RPS3A	NONE	oncogene	3.476	108.16
MCM7	ORF	oncogene	2.923	106.746
RAF1	NON_ORF	oncogene	2.725	106.293
LATS2	BOTH	tumor suppressor	-3.687	104.357
PAXIP1	ORF	oncogene	4.768	104.143
PSME3	NON_ORF	oncogene	3.948	104.006
HDAC3	NON_ORF	tumor suppressor	-3.89	102.918
PSMC2	NON_ORF	oncogene	4.465	102.606
PCM1	BOTH	tumor suppressor	-2.294	102.023
UBR5	BOTH	oncogene	3.347	101.769
CDKN2A	BOTH	oncogene	4.2	101.764
MYO1C	BOTH	tumor suppressor	-3.433	101.544
RBBP4	BOTH	oncogene	2.759	101.544
TUBG1	ORF	oncogene	3.278	100.82
NFKB1	NON_ORF	tumor suppressor	-2.597	100.654
CDK4	ORF	oncogene	2.326	100.568
LDHA	NON_ORF	oncogene	3.184	100.281
MYO6	BOTH	oncogene	2.503	100.192
DPF2	BOTH	oncogene	2.262	99.8442
KPNA2	NONE	oncogene	3.85	99.5617
VDAC3	BOTH	oncogene	2.609	98.6988
HDGF	NON_ORF	oncogene	2.693	98.6988
UBE2A	NONE	oncogene	4.987	97.6067
PPT1	NON_ORF	oncogene	3.313	97.3988
RPS4X	NONE	tumor suppressor	-3.198	95.6485
PARK7	NON_ORF	oncogene	3.065	94.9136
MAPRE1	NONE	oncogene	3.073	94.7769
CAD	BOTH	oncogene	4.773	94.7606
SNRPD1	BOTH	oncogene	3.431	94.7606
PSMD11	NON_ORF	oncogene	3.318	94.4643
AHSA1	NON_ORF	oncogene	3.908	94.4069
CHEK1	NON_ORF	oncogene	3.945	93.8443
GTPBP4	BOTH	oncogene	4.786	93.3409
UCHL5	NON_ORF	oncogene	5.248	93.2548
RAD21	NONE	oncogene	3.22	93.1879
SLC25A5	ORF	oncogene	3.721	92.816
SRSF1	NONE	oncogene	3.429	92.25
PIN1	NONE	oncogene	3.184	91.7197
MRE11A	NON_ORF	oncogene	2.216	91.3496
UBA1	NON_ORF	oncogene	3.826	91.2071
PSMC4	ORF	oncogene	3.816	90.8986
PRDM16	BOTH	tumor suppressor	-2.832	88.7043
EIF6	NON_ORF	oncogene	3.373	88.3212
ICT1	NONE	oncogene	4.032	88.2768
DYNLT1	NONE	tumor suppressor	-3.257	87.9397
CFL1	NON_ORF	oncogene	3.246	86.8129
MAPK14	BOTH	oncogene	2.614	86.811
DKC1	ORF	oncogene	4.122	86.5103
CEP250	BOTH	tumor suppressor	-2.192	85.9602
PRPF31	NON_ORF	oncogene	3.009	85.8156
HNRNPR	BOTH	oncogene	3.068	85.0784
LDHB	NON_ORF	oncogene	3.05	84.8643
TPT1	ORF	tumor suppressor	-2.607	84.3058
MCM3	NON_ORF	oncogene	4.367	84.1838
PSMD12	NON_ORF	oncogene	2.367	83.9032
SSBP1	NON_ORF	oncogene	5.402	83.5693
ARNT	NON_ORF	oncogene	3.42	83.232
SKP2	ORF	oncogene	4.144	83.2296
SSRP1	NON_ORF	oncogene	2.75	83.2
PRPF3	NON_ORF	oncogene	3.144	83.2
GTF2I	NON_ORF	oncogene	2.106	82.935
C1QBP	NONE	oncogene	3.265	82.6202
MSH2	BOTH	oncogene	4.559	82.6176
CBX3	NON_ORF	oncogene	4.629	81.1121
NONO	BOTH	oncogene	5.029	81.0383
CRY1	NON_ORF	oncogene	2.026	80.5804
ANLN	BOTH	oncogene	2.008	80.5804
HNRNPF	NON_ORF	oncogene	4.353	80.4899
CYC1	BOTH	oncogene	5.579	80
LRPPRC	NON_ORF	oncogene	2.364	79.8388
CEP170	BOTH	oncogene	2.337	79.6879
PSMC6	BOTH	oncogene	4.175	79.4198
NCBP1	BOTH	oncogene	3.479	79.0403
ATP2A2	NON_ORF	oncogene	2.069	78.408
ATP5O	BOTH	oncogene	2.929	78.3768
PLEC	BOTH	oncogene	1.961	78.1947
SRRM1	BOTH	tumor suppressor	-2.325	78.1915
RRS1	NONE	oncogene	5.039	78.1915
HAX1	ORF	oncogene	3.002	78.1226
SMARCAD1	NON_ORF	oncogene	2.811	77.8846
PTPN11	BOTH	oncogene	3.105	77.8846
PRKCA	BOTH	tumor suppressor	-2.794	77.6569
XRN2	NON_ORF	oncogene	3.255	77.6514
POLR2E	NON_ORF	oncogene	3.557	77.5088
HOOK3	NON_ORF	oncogene	2.677	77.44
USP21	NON_ORF	oncogene	4.497	77.1429
MYBBP1A	BOTH	oncogene	2.939	77.0667
AHCYL1	NON_ORF	tumor suppressor	-2.635	76.8
SNRPD3	NONE	oncogene	3.369	76.6992
PGK1	NON_ORF	oncogene	5.181	76.5703
FYN	NON_ORF	oncogene	2.216	76.5398
TOP2A	BOTH	oncogene	2.626	76.5398
KCTD3	BOTH	oncogene	5.419	75.9216
MSN	NON_ORF	oncogene	5.134	75.8403
RPL27	BOTH	oncogene	2.055	75.589
RBBP7	BOTH	oncogene	2.144	75.2411
STIP1	NONE	oncogene	2.737	75.2411
IRS4	BOTH	tumor suppressor	-3.036	75.2083
P4HB	BOTH	oncogene	3.003	75.188
HK1	NON_ORF	tumor suppressor	-2.821	75.1845
ECT2	NON_ORF	oncogene	2.405	75
CDC20	NONE	oncogene	3.026	74.5868
HIST1H1C	ORF	oncogene	2.225	74.5603
CASP8	BOTH	oncogene	3.325	74.4845
ALDOA	BOTH	oncogene	3.899	74.028
IKBKB	BOTH	oncogene	2.518	73.96
RAD50	NON_ORF	oncogene	2.452	73.6364
CSE1L	NON_ORF	oncogene	3.64	73.6333
POLD1	BOTH	oncogene	2.623	73.2872
ZUFSP	NON_ORF	oncogene	2.255	73.0566
SMARCC1	BOTH	oncogene	2.765	73.0248
UBXN1	BOTH	tumor suppressor	-1.982	73.0248
COPE	NON_ORF	oncogene	3.974	73.0248
DDX18	BOTH	oncogene	3.217	72.9655
RAN	NONE	oncogene	3.285	72.938
RPL26L1	BOTH	oncogene	2.741	72.7576
COPA	BOTH	oncogene	3.223	72.6807
NOLC1	BOTH	oncogene	2.848	72.6807
UQCRC1	NON_ORF	oncogene	2.658	72.6807
SMN1	NONE	oncogene	3.244	72.6
POLR2B	BOTH	oncogene	3.354	72.5669
ATR	BOTH	oncogene	1.964	72.5098
HNRNPAB	BOTH	oncogene	3.392	72.3214
PRMT1	NONE	oncogene	3.549	72.0474
NF1	BOTH	tumor suppressor	-2.747	71.9101
PSMB1	NON_ORF	oncogene	2.754	71.8374
RCN2	ORF	oncogene	2.696	71.8058
EEF1A2	NONE	tumor suppressor	-2.914	71.8058
MSH6	BOTH	oncogene	4.302	71.5347
EPS15	NON_ORF	tumor suppressor	-3.442	71.4057
UBA2	BOTH	oncogene	5.041	71.3879
PRPF4	BOTH	oncogene	5.087	70.7778
TCF7L2	BOTH	tumor suppressor	-2.728	70.0973
LRRC59	NON_ORF	oncogene	2.625	70.0973
FHL2	BOTH	tumor suppressor	-2.311	69.931
TUBA1B	NON_ORF	oncogene	2.953	69.75
PIAS1	NON_ORF	tumor suppressor	-3.491	69.5904
PDCD6	NON_ORF	oncogene	4.156	69.4712
TXN	NONE	oncogene	3.688	69.377
EBNA1BP2	NON_ORF	oncogene	4.707	69.377
CCNB1	BOTH	oncogene	3.677	69.1765
UPF1	BOTH	oncogene	2.192	69.0822
GSK3A	NON_ORF	tumor suppressor	-3.7	68.8095
PES1	BOTH	oncogene	2.561	68.8091
CALU	NON_ORF	oncogene	3.119	68.8091
KIF11	BOTH	oncogene	3.296	68.4815
TCF3	ORF	oncogene	3.086	68.2845
RXRA	BOTH	tumor suppressor	-2.457	67.9529
CTCF	BOTH	tumor suppressor	-2.413	67.7647
KSR1	BOTH	tumor suppressor	-2.168	67.4557
SHFM1	NON_ORF	oncogene	3.248	67.24
PTPN1	NON_ORF	tumor suppressor	-2.266	66.6306
LMO2	ORF	tumor suppressor	-3.601	66.5743
DHX30	BOTH	oncogene	2.511	66.566
DDX21	NON_ORF	oncogene	3.043	66.4464
MAP2K1	BOTH	oncogene	2.214	66.2727
FH	NON_ORF	oncogene	4.881	65.9216
ANXA2	BOTH	oncogene	4.196	65.8537
HIST2H2BE	BOTH	oncogene	2.369	65.61
NDUFA4	NONE	oncogene	3.57	65.4628
EIF4G1	BOTH	oncogene	2.427	65.4513
FANCD2	BOTH	oncogene	2.258	65.4194
ARF1	NON_ORF	oncogene	2.856	65.2816
PTBP1	ORF	oncogene	4.138	65.2581
POT1	BOTH	oncogene	4.297	65.0901
NBN	BOTH	oncogene	2.324	65.0104
HIST1H1E	ORF	oncogene	2.219	64.9604
RBM34	BOTH	oncogene	3.326	64.8772
RFC4	NON_ORF	oncogene	4.219	64.3402
DNMT1	BOTH	oncogene	4.953	64.1778
EPAS1	BOTH	tumor suppressor	-3.962	64.1778
KIAA0020	NON_ORF	oncogene	3.456	64.1455
PTRF	BOTH	tumor suppressor	-2.384	64
GCN1L1	BOTH	oncogene	3.018	63.9381
NFATC1	BOTH	tumor suppressor	-3.085	63.7527
ODF2	BOTH	oncogene	3.023	63.7527
CTTN	ORF	tumor suppressor	-3.436	63.0865
ASNS	BOTH	oncogene	2.814	63.0125
APOE	NONE	tumor suppressor	-3.754	63.0125
BCOR	BOTH	oncogene	2.334	62.7451
SDCBP	BOTH	tumor suppressor	-2.084	62.5537
H2AFZ	NONE	oncogene	5.091	62.4105
MCM4	BOTH	oncogene	2.985	62.1513
ERG	NON_ORF	tumor suppressor	-2.891	62.0253
RNF11	NON_ORF	tumor suppressor	-2.632	61.8312
SOAT1	NON_ORF	oncogene	3.012	61.7985
TCEB1	NON_ORF	oncogene	3.691	61.7921
RAE1	ORF	oncogene	4.971	61.6881
SNRPB	NON_ORF	oncogene	3.885	61.6881
HSPE1	NON_ORF	oncogene	3.904	61.5385
NUMA1	BOTH	oncogene	2.108	61.3178
MRPL12	NONE	oncogene	2.757	61.2288
YAF2	NON_ORF	oncogene	2.272	61.1413
TPI1	NONE	oncogene	3.944	61.1273
PTRH2	BOTH	oncogene	3.085	60.8444
RBPJ	BOTH	tumor suppressor	-2.683	60.8421
RAB1B	NON_ORF	tumor suppressor	-2.58	60.8
CASP3	BOTH	oncogene	2.071	60.6622
EIF3C	NONE	oncogene	3.167	60.5
NUP153	BOTH	oncogene	2.829	60.4839
TMOD3	BOTH	oncogene	2.124	60.3774
TSR1	NON_ORF	oncogene	3.145	59.9043
RPAP3	BOTH	oncogene	3.621	59.7561
SNRPF	NON_ORF	oncogene	4.784	59.6455
PTGES3	NON_ORF	oncogene	2.849	59.5862
GARS	NON_ORF	oncogene	2.79	59.2111
DDX1	BOTH	oncogene	3.279	58.9522
NR4A1	NON_ORF	tumor suppressor	-2.811	58.8649
NEK2	BOTH	oncogene	3.32	58.7778
MORF4L2	NONE	oncogene	2.804	58.7778
IGSF8	BOTH	oncogene	3.504	58.6957
NCOA1	BOTH	tumor suppressor	-2.826	58.6806
FOXL1	BOTH	tumor suppressor	-2.561	57.8
PRPF6	NON_ORF	oncogene	2.349	57.5631
RANGAP1	BOTH	oncogene	2.594	57.5526
AMFR	BOTH	tumor suppressor	-2.699	57.5513
CDC25C	BOTH	oncogene	2.466	57.3614
PSMB4	BOTH	oncogene	5.261	57.3011
EPRS	BOTH	oncogene	3.077	57.1202
KEAP1	NON_ORF	oncogene	2.615	57.0417
GTF2E2	BOTH	oncogene	2.727	56.9767
ACLY	NON_ORF	oncogene	4.457	56.6786
PFDN2	NON_ORF	oncogene	4.685	56.6786
TPM1	NON_ORF	tumor suppressor	-4.044	56.6372
TRRAP	BOTH	oncogene	5.825	56.6275
TSC1	BOTH	tumor suppressor	-2.396	56.5714
CTNND1	BOTH	tumor suppressor	-3.705	56.3788
POLR2C	NONE	tumor suppressor	-2.875	56.3478
MCM6	NON_ORF	oncogene	2.717	56.3333
LMNB1	NON_ORF	oncogene	3.573	56.0947
EIF3B	BOTH	oncogene	4.048	56.0947
NDUFS2	NON_ORF	oncogene	3.345	56.0777
RBM10	NON_ORF	oncogene	2.794	55.8165
PRDX6	NON_ORF	oncogene	2.758	55.5385
RPS6KA1	BOTH	tumor suppressor	-2.707	55.4198
TCERG1	NON_ORF	oncogene	2.341	55.3514
IVNS1ABP	BOTH	oncogene	2.611	55.125
NUP107	BOTH	oncogene	3.264	55.0562
PDIA6	BOTH	oncogene	2.509	54.9381
PAK2	BOTH	oncogene	2.064	54.7206
FKBP5	BOTH	oncogene	3.486	54.45
MRPS27	BOTH	tumor suppressor	-2.421	54.4444
CORO1B	NONE	tumor suppressor	-2.891	54.4
MTF1	BOTH	tumor suppressor	-2.997	54.2043
TIMM13	NON_ORF	oncogene	3.229	54.1667
TFAM	ORF	oncogene	2.58	54.1408
EXOC1	BOTH	oncogene	2.053	54.1408
KRT31	ORF	tumor suppressor	-2.646	54.1023
VDR	NON_ORF	tumor suppressor	-2.477	53.9275
LONP1	NON_ORF	oncogene	3.721	53.7778
CDKN1B	BOTH	tumor suppressor	-2.068	53.6351
DCAF13	ORF	oncogene	2.733	53.3968
IGBP1	NON_ORF	tumor suppressor	-2.734	53.2609
TRAF3	BOTH	tumor suppressor	-2.784	53.1571
IPO9	NON_ORF	oncogene	3.145	53.1494
PSMB3	NON_ORF	oncogene	3.083	53.1494
HDLBP	BOTH	tumor suppressor	-3.485	53.122
PSMB6	NONE	oncogene	3.427	53.0632
EXOSC4	ORF	oncogene	4.256	52.9
MAP2K3	BOTH	tumor suppressor	-2.82	52.9
RRP1B	NON_ORF	oncogene	3.208	52.9
RRP12	NON_ORF	oncogene	5.395	52.898
ACO2	BOTH	oncogene	4.232	52.8898
LUC7L	NON_ORF	tumor suppressor	-2.663	52.7624
TOP2B	BOTH	oncogene	2.022	52.5128
DAP3	BOTH	oncogene	5.36	52.5104
TBL1XR1	BOTH	oncogene	2.434	52.5104
TTC1	NON_ORF	oncogene	2.121	52.4085
RRP8	NONE	oncogene	2.855	52.3187
KPNA4	BOTH	oncogene	2.553	52.2237
AKAP9	BOTH	tumor suppressor	-2.12	52.1739
CTR9	BOTH	oncogene	2.007	51.8481
CLK2	BOTH	oncogene	4.521	51.7538
NOC2L	ORF	oncogene	3.593	51.5977
ZWINT	ORF	oncogene	2.588	51.4286
CTNNA1	BOTH	tumor suppressor	-2.993	51.2533
SAMHD1	BOTH	oncogene	3.46	51.2533
ECHS1	NON_ORF	oncogene	2.784	51.2
DTNBP1	NON_ORF	oncogene	2.256	51.1912
VPS35	BOTH	oncogene	2.059	51.1912
WWP1	BOTH	oncogene	2.968	51.1912
ETFA	NON_ORF	oncogene	2.418	51.0114
ARHGEF2	BOTH	oncogene	2.572	50.9036
DLAT	NON_ORF	oncogene	2.89	50.7656
SLC25A13	BOTH	oncogene	3.821	50.6489
UBE2E1	NON_ORF	oncogene	2.926	50.5806
KRT2	BOTH	tumor suppressor	-2.143	50.4493
MTHFD1	NON_ORF	oncogene	3.463	50.4382
NARS	NON_ORF	oncogene	4.284	50.2759
ACTR3	NON_ORF	oncogene	2.279	50.2609
RBM28	BOTH	oncogene	6.924	50.2405
TAF2	BOTH	oncogene	4.264	50.209
VPS45	NON_ORF	oncogene	2.176	50.1607
ADSL	NONE	oncogene	5.538	50
ATP6AP2	NONE	oncogene	3.478	50
SMAD9	BOTH	tumor suppressor	-2.809	49.9846
RINT1	BOTH	oncogene	4.03	49.7778
MVP	BOTH	oncogene	2.471	49.7286
PELO	NONE	oncogene	2.867	49.7286
CEP55	BOTH	oncogene	6.215	49.6133
CBX4	ORF	oncogene	3.074	49.6125
GPATCH4	BOTH	oncogene	3.1	49.6125
TJP1	BOTH	tumor suppressor	-2.214	49.5
PPIB	NONE	oncogene	2.697	49.5
TRIM33	BOTH	tumor suppressor	-2.98	49.4706
BUB1B	BOTH	oncogene	3.696	49.3494
TPR	BOTH	oncogene	2.99	49.3494
PKN2	BOTH	tumor suppressor	-3.927	49.3151
SETDB1	BOTH	oncogene	3.304	49.1279
OASL	NON_ORF	tumor suppressor	-2.581	49.1279
STOM	NONE	tumor suppressor	-3.947	49.0825
AHCY	BOTH	oncogene	3.188	49.0282
NEDD1	BOTH	oncogene	2.93	49
CDK5	NONE	oncogene	3.537	48.9605
DENND4C	BOTH	tumor suppressor	-2.065	48.7903
HSPBP1	NON_ORF	oncogene	2.917	48.7903
PFKP	BOTH	oncogene	2.367	48.7619
TRIP13	NONE	oncogene	4.45	48.6582
MRTO4	NONE	oncogene	2.836	48.6
S100A9	NONE	tumor suppressor	-3.527	48.5632
RFWD2	BOTH	oncogene	4.446	48.4925
CBX1	NON_ORF	oncogene	3.989	48.3472
MRPS35	NON_ORF	oncogene	2.659	48.2688
PIAS4	BOTH	oncogene	5.281	48.0159
PSMD10	NON_ORF	oncogene	4.104	48.0159
PPP1R12A	BOTH	oncogene	4.677	48.0114
PFDN5	NONE	tumor suppressor	-3.036	48
GBAS	BOTH	oncogene	2.521	47.8193
FARSA	ORF	oncogene	3.357	47.8033
POC1A	NON_ORF	oncogene	2.259	47.6849
MDH2	ORF	oncogene	3.637	47.6849
SAFB	BOTH	oncogene	2.41	47.6279
UBE3C	BOTH	oncogene	2.861	47.5152
MID2	BOTH	tumor suppressor	-2.78	47.4568
BCAP31	NON_ORF	oncogene	3.081	47.4568
CIRBP	NONE	tumor suppressor	-2.939	47.3803
THOC2	BOTH	oncogene	3.463	47.3684
SUB1	NON_ORF	oncogene	3.385	47.3684
MRPL4	NON_ORF	oncogene	3.15	47.1121
IKZF1	BOTH	tumor suppressor	-2.412	47.1013
MRPS5	NON_ORF	oncogene	2.197	46.7604
ATP1B3	NON_ORF	oncogene	2.6	46.7532
RFC2	NONE	oncogene	4.445	46.7532
BAG4	BOTH	oncogene	2.548	46.6207
MYO5C	BOTH	tumor suppressor	-2.754	46.5455
GIT2	BOTH	oncogene	2.082	46.5385
MRPS34	NONE	oncogene	3.524	46.5125
EIF4G2	BOTH	oncogene	3.39	46.4133
COX6C	NON_ORF	oncogene	7.088	46.4133
LCK	BOTH	tumor suppressor	-2.012	46.2857
WEE1	NONE	oncogene	3.179	46.2857
CAPN2	BOTH	oncogene	2.005	46.08
PUF60	NONE	oncogene	4.446	46.0227
TLN1	BOTH	tumor suppressor	-2.318	45.8333
TOPBP1	BOTH	oncogene	5.146	45.8305
NUF2	NON_ORF	oncogene	4.338	45.8305
TARS	BOTH	oncogene	2.527	45.8026
ANXA1	BOTH	oncogene	3.393	45.7619
CDC14B	BOTH	tumor suppressor	-3.129	45.7619
PFAS	BOTH	oncogene	3.492	45.7606
USP39	BOTH	oncogene	3.211	45.5696
CLIC1	ORF	oncogene	2.837	45.5696
RNF168	BOTH	tumor suppressor	-2.187	45.5625
WDR26	NON_ORF	oncogene	2.211	45.4493
BCAS2	BOTH	tumor suppressor	-3.412	45.4493
TAGLN2	NONE	oncogene	5.27	45.375
MRPL39	NON_ORF	oncogene	2.956	45.2235
ACACA	BOTH	oncogene	3.044	45.2078
ATIC	NON_ORF	oncogene	6.584	45.1493
HNRNPH2	NON_ORF	oncogene	3.221	44.763
SF3B4	ORF	oncogene	4.349	44.6327
GART	BOTH	oncogene	3.712	44.6282
VTI1B	NON_ORF	tumor suppressor	-2.628	44.5873
NUP93	BOTH	oncogene	3.715	44.5217
FEN1	ORF	oncogene	2.386	44.5068
CENPA	NON_ORF	oncogene	3.078	44.5068
MRPS23	NON_ORF	oncogene	3.355	44.5068
NRD1	BOTH	tumor suppressor	-2.914	44.4853
NUP50	BOTH	oncogene	2.746	44.4853
CEP76	NON_ORF	oncogene	4.613	44.4455
OGDH	BOTH	oncogene	3.996	44.4444
RBM8A	NONE	oncogene	4.672	44.4444
RAB3IP	BOTH	oncogene	2.86	44.3279
NNT	NON_ORF	oncogene	2.838	44.2632
AFG3L2	BOTH	oncogene	2.149	44.1839
HSPA4L	NON_ORF	oncogene	3.181	44.1818
PAICS	NON_ORF	oncogene	3.007	44.1
DPY30	BOTH	oncogene	3.083	44.0847
FUBP3	NON_ORF	oncogene	2.939	43.8596
VBP1	NONE	oncogene	3.07	43.8406
UBAP2L	BOTH	oncogene	2.434	43.6129
SNX3	NON_ORF	tumor suppressor	-2.983	43.6129
HAUS6	NON_ORF	oncogene	3.609	43.5556
PHC2	BOTH	tumor suppressor	-2.082	43.5224
SEH1L	NON_ORF	oncogene	5.26	43.5224
FANCI	NON_ORF	oncogene	3.058	43.5125
RFC5	NON_ORF	oncogene	4.576	43.5125
NUDT21	BOTH	oncogene	2.347	43.3806
GPI	BOTH	oncogene	3.696	43.3735
BANF1	NON_ORF	oncogene	2.765	43.32
ATP5H	NONE	oncogene	3.173	43.2674
PPME1	NON_ORF	tumor suppressor	-3.42	43.2154
YTHDF2	BOTH	oncogene	3.443	43.1837
PFN1	NONE	oncogene	3.946	42.9589
CD74	NON_ORF	tumor suppressor	-4.157	42.9589
NPEPPS	NON_ORF	oncogene	3.233	42.9206
BRCC3	NON_ORF	oncogene	1.995	42.875
BIRC3	BOTH	tumor suppressor	-2.079	42.875
USP8	BOTH	oncogene	2.002	42.875
SYDE1	BOTH	tumor suppressor	-3.102	42.6667
UBE2B	NON_ORF	tumor suppressor	-2.776	42.6393
CDC25A	NON_ORF	oncogene	3.509	42.6056
LBR	BOTH	oncogene	3.168	42.5606
XPO5	BOTH	oncogene	3.059	42.5606
GTF3C1	BOTH	oncogene	4.028	42.4512
AGPS	NON_ORF	oncogene	3.693	42.3729
ZFYVE21	NON_ORF	tumor suppressor	-2.795	42.3729
VAMP2	NONE	tumor suppressor	-3.076	42.3729
CLOCK	BOTH	tumor suppressor	-2.404	42.32
OXCT1	NON_ORF	oncogene	2.268	42.2609
PRKAB2	NONE	oncogene	3.585	42.2609
TESK2	NON_ORF	tumor suppressor	-4.725	42.1228
PMF1	NON_ORF	oncogene	4.468	42.1228
IARS	NON_ORF	oncogene	2.223	42.087
WHSC1	BOTH	oncogene	2.353	41.9516
POR	BOTH	oncogene	3.068	41.9254
G6PD	NONE	oncogene	2.832	41.9254
USP37	NON_ORF	oncogene	2.147	41.8133
CYFIP1	BOTH	tumor suppressor	-2.127	41.6792
DNMT3B	BOTH	oncogene	4.173	41.6792
GNAS	BOTH	oncogene	2.456	41.6571
DNAJB6	NON_ORF	oncogene	2.12	41.2857
GPN1	ORF	oncogene	2.769	41.2857
CACYBP	NONE	oncogene	4.526	41.1429
NDUFS6	NON_ORF	oncogene	3.981	41.0704
POLR3A	BOTH	oncogene	2.658	40.9697
TRAF4	ORF	oncogene	2.829	40.9697
FARSB	NON_ORF	oncogene	2.993	40.9074
PWP1	BOTH	oncogene	3.444	40.9074
TNIP1	NON_ORF	tumor suppressor	-5.269	40.7273
TFPT	NON_ORF	oncogene	2.57	40.6949
NDC80	BOTH	oncogene	3.104	40.6949
ASF1A	NONE	oncogene	3.187	40.6949
AHR	NON_ORF	oncogene	2.957	40.5
RBBP5	BOTH	oncogene	2.612	40.5
NUP62	ORF	oncogene	3.196	40.3582
LASP1	NON_ORF	tumor suppressor	-2.284	40.3333
SMC4	BOTH	oncogene	4.777	40.3333
OIP5	NON_ORF	oncogene	4.183	40.3226
TRA2B	BOTH	oncogene	2.383	40.32
DOCK7	BOTH	tumor suppressor	-2.579	40.2051
CBX6	NONE	oncogene	4.439	40.1957
NOD2	BOTH	tumor suppressor	-3.314	40.1636
GAK	ORF	tumor suppressor	-2.27	40.1286
STAT5A	NON_ORF	tumor suppressor	-3.03	40.0909
GFI1B	ORF	tumor suppressor	-2.827	39.7647
CTBP2	NON_ORF	tumor suppressor	-4.618	39.6825
PRDX5	NONE	oncogene	2.924	39.5568
RBL1	BOTH	oncogene	2.189	39.4464
INTS3	NON_ORF	oncogene	2.647	39.4464
ADAR	BOTH	oncogene	4.255	39.4091
LGALS1	NONE	oncogene	4.561	39.4091
UCHL1	BOTH	oncogene	2.961	39.0625
NUP160	BOTH	oncogene	2.083	38.9423
UIMC1	BOTH	tumor suppressor	-2.351	38.8209
TLE1	BOTH	tumor suppressor	-2.522	38.7544
CCDC88A	BOTH	oncogene	2.094	38.7258
LMAN1	BOTH	oncogene	2.557	38.7258
LRP1	BOTH	tumor suppressor	-4.227	38.7258
SCN2B	BOTH	tumor suppressor	-2.305	38.72
FOXO3	NON_ORF	tumor suppressor	-2.1	38.4727
CHD1L	BOTH	oncogene	4.497	38.4727
WARS	BOTH	oncogene	2.63	38.4727
SH3GL1	NON_ORF	oncogene	3.005	38.4727
FGFR4	ORF	oncogene	2.724	38.4727
CAPRIN1	NON_ORF	oncogene	2.022	38.4615
ABCF2	NON_ORF	oncogene	3.878	38.4615
TTK	ORF	oncogene	2.334	38.4
PCGF6	NON_ORF	oncogene	4.905	38.4
GTF3C3	BOTH	oncogene	2.94	38.25
MRPL24	NONE	oncogene	5.071	38.25
ASCC3	BOTH	oncogene	2.627	38.2075
UTRN	BOTH	tumor suppressor	-3.476	38.2075
USP20	NON_ORF	tumor suppressor	-2.865	38.2075
NOTCH2	BOTH	tumor suppressor	-2.448	38.2045
SNX9	BOTH	tumor suppressor	-2.285	38.2045
XPOT	BOTH	oncogene	4.334	38.1111
LSM4	NONE	oncogene	4.33	38.1111
PRR11	BOTH	tumor suppressor	-2.758	38.0845
RACGAP1	BOTH	oncogene	3.402	38.0845
GAR1	NON_ORF	oncogene	3.195	38.0845
DRG1	NON_ORF	oncogene	3.297	37.9608
SLC9A3R1	BOTH	oncogene	4.567	37.9608
GPN3	NON_ORF	oncogene	3.422	37.9608
SNRPC	BOTH	oncogene	4.213	37.8788
ARPC2	NON_ORF	oncogene	3.415	37.8701
MKI67	ORF	oncogene	2.258	37.7857
DEK	BOTH	tumor suppressor	-2.086	37.7857
TRIM37	BOTH	oncogene	2.209	37.7705
COG6	BOTH	tumor suppressor	-2.63	37.7347
GPS1	NONE	oncogene	3.028	37.7347
ZBTB48	NONE	oncogene	3.456	37.6957
PEX19	NONE	oncogene	3.493	37.5319
MARS	BOTH	oncogene	2.182	37.2893
MCFD2	ORF	tumor suppressor	-3.537	37.2093
NOC3L	BOTH	oncogene	2.881	37.1228
NUP155	BOTH	oncogene	4.11	37.1228
OCRL	BOTH	oncogene	2.057	37.0976
MRPS31	NON_ORF	tumor suppressor	-2.965	36.9605
SMC2	BOTH	oncogene	4.336	36.9114
CEP97	NON_ORF	oncogene	2.773	36.8182
SH3BP4	NON_ORF	oncogene	2.062	36.8182
MID1	BOTH	tumor suppressor	-2.098	36.8182
CEP164	BOTH	oncogene	2.64	36.7647
NCAPD3	BOTH	oncogene	4.086	36.5283
AIMP2	BOTH	oncogene	2.932	36.4959
SAV1	NON_ORF	tumor suppressor	-2.697	36.4828
AARSD1	BOTH	oncogene	2.014	36.4828
FOXM1	NONE	oncogene	4.295	36.4828
TPD52L2	NON_ORF	oncogene	2.774	36.4828
NUP133	NON_ORF	oncogene	3.942	36.4828
SLAMF1	BOTH	tumor suppressor	-3.988	36.3636
MTCH1	NON_ORF	tumor suppressor	-4.554	36.2549
NDUFB9	NON_ORF	oncogene	3.92	36.2319
DTL	NON_ORF	oncogene	4.077	36.2131
GTF2E1	NON_ORF	oncogene	2.887	36.2131
BAZ1A	NON_ORF	oncogene	2.129	36.1607
VARS	BOTH	oncogene	3.232	36.0533
CCDC132	BOTH	oncogene	2.3	36
POLR1B	BOTH	oncogene	2.726	36
SPAG5	NON_ORF	oncogene	2.868	36
SCRIB	NONE	oncogene	4.341	36
FTH1	NONE	tumor suppressor	-3.114	36
EXOSC2	NONE	oncogene	4.716	35.8644
RAB11FIP5	NON_ORF	tumor suppressor	-3.267	35.8519
GTF2B	NONE	tumor suppressor	-2.644	35.8519
TSSC4	NONE	oncogene	3.901	35.8358
SNX6	BOTH	oncogene	3.116	35.766
CPT1A	BOTH	tumor suppressor	-3.062	35.629
GSN	NON_ORF	tumor suppressor	-2.293	35.561
RBBP8	BOTH	oncogene	6.926	35.5577
NKRF	NON_ORF	oncogene	2.696	35.5577
NOC4L	ORF	oncogene	3.813	35.5263
BCCIP	NON_ORF	oncogene	3.157	35.5263
KRT14	ORF	tumor suppressor	-3.097	35.28
KIAA1804	BOTH	oncogene	3.662	35.28
TBL3	ORF	oncogene	2.566	35.2
PPP4C	NON_ORF	oncogene	3.682	35.2
EIF4A2	ORF	tumor suppressor	-4.526	35.2
FDPS	BOTH	oncogene	5.347	35.0635
RAP1GDS1	NON_ORF	oncogene	3.281	35.0208
VAV1	NON_ORF	oncogene	3.711	35.0208
MELK	BOTH	oncogene	3.408	35.0208
ZCCHC8	NONE	oncogene	2.992	35.0208
UBE2V2	NON_ORF	oncogene	3.682	34.8868
GATAD2B	BOTH	oncogene	2.393	34.7971
RNF138	NON_ORF	oncogene	2.46	34.7826
WDHD1	BOTH	oncogene	2.342	34.7826
KRT13	NON_ORF	tumor suppressor	-3.164	34.7826
WDR46	NON_ORF	oncogene	3.366	34.7222
NUP214	BOTH	tumor suppressor	-2.655	34.6885
ZNF281	BOTH	oncogene	3.704	34.5882
SH2D4A	NON_ORF	tumor suppressor	-3.009	34.5682
KLHL20	BOTH	oncogene	2.628	34.5682
LIG3	BOTH	oncogene	5.1	34.5156
DEPDC1B	BOTH	oncogene	3.461	34.381
WHSC1L1	BOTH	tumor suppressor	-2.479	34.3061
CHCHD2	NONE	oncogene	3.691	34.2466
NDUFB8	NONE	oncogene	2.675	34.2407
MRPL10	BOTH	oncogene	2.844	34.2237
PKP2	BOTH	oncogene	3.717	34.0426
LAS1L	NONE	oncogene	3.255	34.0426
FOXJ2	NONE	tumor suppressor	-3.733	34.0278
CPSF2	BOTH	oncogene	2.176	33.9649
CDC6	NONE	oncogene	4.685	33.9649
PRKACB	NON_ORF	tumor suppressor	-2.573	33.9231
POLA1	BOTH	oncogene	2.359	33.9231
ASS1	BOTH	oncogene	2.721	33.8169
MRPS30	NON_ORF	oncogene	4.097	33.7792
HIRA	NON_ORF	oncogene	2.021	33.6182
FAM161A	BOTH	oncogene	2.313	33.6182
BRIP1	NON_ORF	oncogene	3.043	33.5814
STX6	NON_ORF	oncogene	2.255	33.5814
CSDE1	BOTH	tumor suppressor	-4.025	33.5814
MRPL13	NON_ORF	oncogene	5.992	33.3913
MBP	NON_ORF	tumor suppressor	-2.147	33.3902
WIZ	ORF	oncogene	2.035	33.283
TLE3	NON_ORF	oncogene	2.368	33.283
BAX	NON_ORF	oncogene	2.597	33.283
KLC3	BOTH	tumor suppressor	-1.973	33.0652
KRI1	ORF	oncogene	2.8	33.0652
FGL1	ORF	tumor suppressor	-2.079	33.0286
MANSC1	BOTH	tumor suppressor	-3.06	33
TMEM63B	BOTH	tumor suppressor	-2.831	32.9608
PINK1	NONE	tumor suppressor	-4.335	32.9608
MRPL9	NON_ORF	oncogene	5.224	32.8947
KLC4	BOTH	tumor suppressor	-2.016	32.8182
UNC119	NONE	tumor suppressor	-4.396	32.6667
CHORDC1	BOTH	oncogene	3.241	32.6531
BMP4	NONE	oncogene	2.964	32.5538
ANAPC1	BOTH	oncogene	2.499	32.4853
NIF3L1	NONE	oncogene	2.929	32.4853
NUP205	BOTH	oncogene	3.062	32.4459
MRPL47	NON_ORF	oncogene	3.325	32.4459
EEF1E1	NON_ORF	oncogene	4.067	32.4386
FYTTD1	NON_ORF	oncogene	2.931	32.4386
SPTA1	BOTH	tumor suppressor	-3.09	32.3617
SEPT11	BOTH	oncogene	3.994	32.2368
PIAS3	NON_ORF	oncogene	3.697	32.2368
RNF185	NON_ORF	oncogene	3.418	32.0889
ELAC2	NON_ORF	oncogene	2.816	32.0727
TXNL1	BOTH	oncogene	2.291	32.0606
FADD	NON_ORF	oncogene	3.511	32
DDX52	BOTH	oncogene	2.196	31.717
POLR2D	NON_ORF	oncogene	4.199	31.717
ASPM	BOTH	oncogene	3.65	31.6875
E2F6	NONE	oncogene	4.886	31.6875
SARS	NON_ORF	tumor suppressor	-3.07	31.6875
IARS2	BOTH	oncogene	5.098	31.6406
DHX8	ORF	oncogene	2.588	31.6406
PAPOLA	BOTH	oncogene	2.054	31.6098
GLRX3	BOTH	oncogene	2.471	31.5821
DDX23	BOTH	oncogene	3.234	31.5618
MRPL15	BOTH	oncogene	5.684	31.5571
KIT	BOTH	tumor suppressor	-2.685	31.4103
ARF5	NONE	oncogene	3.209	31.4103
MAD1L1	NON_ORF	oncogene	2.394	31.3913
UBE2C	NONE	oncogene	3.605	31.3913
YKT6	NONE	oncogene	3.077	31.3913
FMNL1	BOTH	oncogene	2.184	31.3725
ILVBL	NON_ORF	oncogene	3.182	31.3725
CSTF2	NONE	oncogene	3.263	31.339
HMMR	BOTH	oncogene	2.585	31.2432
MRPS28	NON_ORF	oncogene	3.15	31.2258
KIF14	BOTH	oncogene	4.507	31.2258
CHAF1A	BOTH	oncogene	2.974	31.1538
NDUFA12	NON_ORF	oncogene	4.003	31.1296
RALA	NON_ORF	oncogene	3.983	31.1296
WDR12	NON_ORF	oncogene	3.569	31.1296
NIP7	NONE	oncogene	3.081	31.1296
NEDD9	BOTH	tumor suppressor	-4.993	31.1143
EDEM3	BOTH	oncogene	3.615	31.1136
TARBP2	NONE	oncogene	3.015	31.1136
TACC3	ORF	oncogene	2.98	31.0408
GADD45A	NONE	tumor suppressor	-2.794	31.0408
HEATR1	NON_ORF	oncogene	5.722	30.9474
E2F4	NONE	tumor suppressor	-2.738	30.8571
ZNF131	BOTH	oncogene	2.585	30.7692
ATP5J2	ORF	oncogene	5.127	30.7692
PCNT	BOTH	oncogene	1.968	30.7234
MAD2L1	BOTH	oncogene	5.734	30.5636
CCNDBP1	ORF	tumor suppressor	-2.857	30.4222
ADD1	NON_ORF	tumor suppressor	-3.152	30.42
MYH14	BOTH	tumor suppressor	-2.021	30.42
HTATSF1	NON_ORF	oncogene	3.362	30.42
NDUFA13	BOTH	oncogene	3.699	30.4138
CTDSPL2	NON_ORF	oncogene	2.078	30.25
HERC5	BOTH	tumor suppressor	-2.358	30.1887
CPSF3	ORF	oncogene	2.13	30.1395
TBC1D15	NON_ORF	tumor suppressor	-2.262	30.1395
BIN1	BOTH	tumor suppressor	-2.587	30.1395
DUSP19	BOTH	tumor suppressor	-2.104	30.1395
NAA15	BOTH	oncogene	2.463	30.1395
PLEKHO1	BOTH	tumor suppressor	-3.213	30.1176
STK24	NON_ORF	tumor suppressor	-2.34	30.0179
MBIP	ORF	oncogene	3.198	29.8235
ADSS	NON_ORF	oncogene	4.361	29.8226
RFC3	BOTH	oncogene	2.211	29.7846
HTR2C	NON_ORF	oncogene	3.933	29.641
SYVN1	ORF	tumor suppressor	-1.997	29.6296
RCC2	NON_ORF	oncogene	3.309	29.6296
EXOSC8	BOTH	oncogene	2.112	29.4694
NLK	NON_ORF	tumor suppressor	-3.225	29.4545
INTS7	BOTH	oncogene	3.821	29.4545
CDKN2C	ORF	oncogene	4.468	29.4545
CLTCL1	BOTH	tumor suppressor	-2.319	29.4
POLR3B	NON_ORF	oncogene	3.668	29.25
ALDH2	BOTH	tumor suppressor	-3.687	29.25
S100A8	NON_ORF	tumor suppressor	-3.235	29.25
MNAT1	NON_ORF	oncogene	2.822	29.1667
IDH3A	BOTH	oncogene	2.678	29.1667
PHF1	NONE	tumor suppressor	-2.944	29.1277
SRP9	NON_ORF	oncogene	3.21	29.0909
ARPC3	BOTH	oncogene	3.275	28.9863
ANAPC7	NON_ORF	oncogene	2.671	28.918
ATP6V1H	NON_ORF	oncogene	3.153	28.9
DDX58	BOTH	tumor suppressor	-2.565	28.9
RSBN1	BOTH	tumor suppressor	-2.71	28.9
ATL3	NON_ORF	oncogene	3.02	28.88
EIF2A	BOTH	tumor suppressor	-2.439	28.8
FBXO28	NON_ORF	oncogene	4.33	28.6579
PLAUR	BOTH	tumor suppressor	-2.27	28.6579
PRKCE	BOTH	tumor suppressor	-2.475	28.6579
CRNKL1	ORF	oncogene	3.963	28.5208
PI4KA	BOTH	oncogene	2.174	28.5208
STAU2	BOTH	oncogene	3.155	28.5208
PNO1	NONE	oncogene	3.42	28.5208
MCC	BOTH	tumor suppressor	-3.063	28.4884
NUP85	NON_ORF	oncogene	3.499	28.4884
YTHDF3	BOTH	oncogene	3.259	28.4444
POLR2L	BOTH	oncogene	2.145	28.3137
UTP15	NON_ORF	oncogene	2.906	28.2647
EXOC2	BOTH	oncogene	2.224	28.1951
OLA1	NON_ORF	oncogene	2.101	28.1667
GRHPR	BOTH	tumor suppressor	-4.114	28.1667
MIF	NONE	oncogene	6.112	28.1667
COIL	NON_ORF	oncogene	2.755	28.1667
NAE1	BOTH	oncogene	2.348	28.125
SH3GLB1	BOTH	tumor suppressor	-3.284	27.9388
CTSB	NON_ORF	tumor suppressor	-2.624	27.9388
PMS2	BOTH	oncogene	2.167	27.8409
POLR2F	NONE	oncogene	3.137	27.8409
OS9	BOTH	tumor suppressor	-3.48	27.7692
PRPS1	ORF	oncogene	3.017	27.7692
CENPE	BOTH	oncogene	3.761	27.6757
S100A7	BOTH	tumor suppressor	-2.043	27.6757
ADNP	BOTH	oncogene	4.278	27.6545
AK2	NON_ORF	oncogene	4.213	27.5862
RCOR3	NON_ORF	oncogene	3.102	27.5745
PSMB8	BOTH	oncogene	2.249	27.5745
ARPC5	NON_ORF	oncogene	5.69	27.5745
MRPL19	NON_ORF	oncogene	4.949	27.5574
MPHOSPH8	NON_ORF	tumor suppressor	-2.401	27.5238
CD70	BOTH	oncogene	2.146	27.5238
BRAP	NON_ORF	oncogene	2.879	27.4571
GINS3	NON_ORF	oncogene	4.919	27.4571
NUP35	NON_ORF	oncogene	3.934	27.38
TBL1X	NON_ORF	oncogene	3.144	27.38
LGALS8	NON_ORF	oncogene	3.471	27.2727
ANAPC13	NONE	tumor suppressor	-2.684	27.2453
HCK	BOTH	tumor suppressor	-2.077	27.225
UBE2G2	NONE	oncogene	2.964	27.225
HAT1	NON_ORF	oncogene	2.762	27.2222
USP13	BOTH	oncogene	3.569	27.2222
RRM2	NON_ORF	oncogene	4.502	27.2222
GABARAPL1	NON_ORF	tumor suppressor	-3.356	27.2222
MRPL23	NONE	oncogene	2.751	27.1607
MAT2A	NON_ORF	oncogene	2.658	27.1607
NME1	NONE	oncogene	4.279	27.1385
TIMM44	NON_ORF	oncogene	4.54	27.1129
DLG4	BOTH	tumor suppressor	-3.213	27.0345
MRPL53	NONE	oncogene	3.068	27
ID2	NON_ORF	oncogene	2.883	27
THAP1	NON_ORF	oncogene	3.762	27
RECQL	BOTH	oncogene	3.939	26.9474
APOA1	NONE	tumor suppressor	-3.922	26.9474
MAP7	NON_ORF	tumor suppressor	-3.159	26.8837
PALB2	BOTH	oncogene	2.56	26.8837
SCYL2	BOTH	tumor suppressor	-2.667	26.8837
MED10	NONE	oncogene	3.192	26.8837
TAF6	ORF	oncogene	3.771	26.8431
POLA2	NON_ORF	oncogene	2.92	26.6944
PUS7	BOTH	oncogene	5.173	26.6944
WBP2	BOTH	tumor suppressor	-3.202	26.6944
PIP5K1A	NON_ORF	oncogene	2.393	26.6304
GMNN	ORF	oncogene	4.088	26.6304
KLF5	NON_ORF	tumor suppressor	-2.693	26.561
LPAR1	NON_ORF	tumor suppressor	-2.305	26.561
TRMT6	BOTH	oncogene	5.048	26.2812
BCL2L11	NON_ORF	oncogene	2.898	26.2812
H1F0	NONE	tumor suppressor	-2.934	26.2727
PTPRK	BOTH	tumor suppressor	-2.201	26.2564
PPID	NON_ORF	oncogene	3.643	26.2564
LMO4	NON_ORF	tumor suppressor	-3.565	26.2564
UBA3	NON_ORF	oncogene	3.088	26.2564
ATP6V1C1	BOTH	oncogene	2.406	26.0638
GYS1	NONE	oncogene	3.034	26.0357
DCUN1D5	NON_ORF	oncogene	3.019	26.0357
MFHAS1	NON_ORF	tumor suppressor	-3.47	25.973
PJA2	NON_ORF	tumor suppressor	-2.194	25.973
TAL1	NON_ORF	tumor suppressor	-2.887	25.973
HDAC9	NON_ORF	tumor suppressor	-2.409	25.9286
BIRC5	NONE	oncogene	2.904	25.9286
CDCA8	ORF	oncogene	2.803	25.9286
PWP2	NON_ORF	oncogene	4.244	25.9286
STMN1	NON_ORF	oncogene	3.647	25.92
MRPL32	NON_ORF	oncogene	2.749	25.92
GLUD1	NON_ORF	oncogene	4.632	25.92
MRPS14	ORF	oncogene	4.979	25.8302
MAPK10	NON_ORF	tumor suppressor	-2.679	25.7143
MAPKAPK2	NON_ORF	oncogene	2.299	25.7143
DNAJC13	BOTH	oncogene	2.551	25.7143
DYRK2	ORF	oncogene	2.363	25.6889
TBCB	NONE	oncogene	5.643	25.6889
SCO2	NONE	oncogene	2.616	25.6889
DDX42	BOTH	tumor suppressor	-3.304	25.6
PKN1	BOTH	oncogene	3.423	25.6
HPRT1	NON_ORF	oncogene	5.792	25.6
USP33	NON_ORF	tumor suppressor	-3.53	25.4848
EGLN1	BOTH	oncogene	2.832	25.4848
MLLT3	BOTH	tumor suppressor	-2.487	25.4848
ATG9A	NONE	tumor suppressor	-2.87	25.4848
NLRP3	NON_ORF	tumor suppressor	-2.896	25.4848
CHERP	BOTH	oncogene	2.041	25.4697
SCAMP3	ORF	oncogene	4.646	25.4118
SPR	BOTH	oncogene	2.986	25.3333
PNMA1	NONE	oncogene	3.499	25.3333
PCCB	BOTH	oncogene	1.969	25.3256
BZW2	NON_ORF	oncogene	3.199	25.3256
TMEM43	NONE	oncogene	3.585	25.3256
PAAF1	NON_ORF	oncogene	2.769	25.2903
CXCR4	BOTH	tumor suppressor	-2.919	25.2903
FAM189A2	BOTH	tumor suppressor	-2.11	25.2903
POLH	BOTH	oncogene	2.077	25.2903
COPG2	NON_ORF	oncogene	2.594	25.2895
NMI	NON_ORF	tumor suppressor	-2.655	25.2895
NUP210	BOTH	oncogene	3.648	25.2895
ITGB3	BOTH	tumor suppressor	-2.468	25.1379
KIAA1598	BOTH	oncogene	3.69	25.1379
PTPRE	BOTH	tumor suppressor	-2.435	25.1379
NUP188	NON_ORF	oncogene	2.606	25.1304
SP3	BOTH	tumor suppressor	-2.277	25.037
TATDN1	NON_ORF	oncogene	4.64	25.037
ABCB7	NON_ORF	oncogene	2.32	25
DYNLRB1	BOTH	tumor suppressor	-4.171	25
GOT1	BOTH	oncogene	2.995	25
CBR1	ORF	oncogene	3.131	25
WDR18	NON_ORF	oncogene	4.195	25
AP3S1	NON_ORF	tumor suppressor	-2.815	25
APLNR	ORF	tumor suppressor	-3.845	25
GSPT2	ORF	oncogene	2.883	24.9756
RNF115	NON_ORF	oncogene	3.491	24.9756
KIFAP3	BOTH	oncogene	4.24	24.9756
LMNB2	NON_ORF	oncogene	3.626	24.9756
RBM19	BOTH	oncogene	2.873	24.75
THOC6	ORF	oncogene	3.228	24.75
LRSAM1	NON_ORF	oncogene	2.61	24.7353
RALGPS2	BOTH	oncogene	2.563	24.7353
TDG	BOTH	oncogene	4.615	24.7353
HIST1H2AG	NON_ORF	oncogene	3.352	24.7353
GBA	NONE	oncogene	2.704	24.7353
HLA-DPA1	NON_ORF	tumor suppressor	-3.557	24.7353
ASB3	NON_ORF	tumor suppressor	-2.546	24.641
ESCO2	NON_ORF	oncogene	2.741	24.641
FABP5	NONE	oncogene	4.482	24.641
PYCR2	NONE	oncogene	3.28	24.641
ESPL1	BOTH	oncogene	3.692	24.5
KHDRBS3	BOTH	oncogene	2.724	24.5
LGALS9	NON_ORF	tumor suppressor	-3.77	24.5
HK2	BOTH	oncogene	2.629	24.381
SCYL1	ORF	tumor suppressor	-2.021	24.3243
NVL	NON_ORF	oncogene	3.614	24.3243
TXNRD1	NON_ORF	oncogene	2.847	24.3243
RNF10	BOTH	tumor suppressor	-3.252	24.3
TSN	NON_ORF	oncogene	2.688	24.3
MDH1	BOTH	oncogene	2.886	24.2
CRYL1	NON_ORF	tumor suppressor	-2.978	24.1429
BCKDHB	BOTH	oncogene	2.299	24.1429
MBD2	NON_ORF	tumor suppressor	-2.216	24.0833
SLC16A1	NON_ORF	oncogene	3.722	24.0833
LAGE3	NON_ORF	oncogene	3.132	24.0286
BUB1	BOTH	oncogene	4.585	24.025
TOMM70A	BOTH	oncogene	2.773	24.025
SLC25A10	NON_ORF	oncogene	2.687	24
DMAP1	NONE	oncogene	2.758	24
NDUFAF4	NONE	oncogene	3.183	23.814
PCGF5	NON_ORF	tumor suppressor	-3.759	23.814
SH3RF3	BOTH	oncogene	2.137	23.7576
DMWD	BOTH	tumor suppressor	-1.995	23.6842
UMPS	BOTH	oncogene	3.923	23.6842
MAGEA1	NONE	oncogene	4.18	23.6842
PRKAR2B	NON_ORF	tumor suppressor	-2.944	23.439
ALMS1	BOTH	oncogene	2.998	23.439
TPX2	NON_ORF	oncogene	3.197	23.439
SETD1A	ORF	oncogene	2.818	23.439
ZC3H15	ORF	oncogene	3.338	23.3611
MED27	NON_ORF	oncogene	2.953	23.3103
GLUL	NONE	tumor suppressor	-2.683	23.3103
NCAPH	BOTH	oncogene	3.663	23.2727
TOP3A	BOTH	oncogene	2.535	23.1702
VPS72	NON_ORF	oncogene	3.487	23.1132
PARP2	BOTH	oncogene	2.625	23.0769
RRM1	BOTH	oncogene	2.579	23.0769
SIRT2	BOTH	tumor suppressor	-3.363	23.0769
WDR4	BOTH	oncogene	3.328	23.0769
ZNF331	BOTH	tumor suppressor	-3.928	23.0769
ASF1B	NON_ORF	oncogene	4.794	23.0769
APOOL	NON_ORF	oncogene	2.513	23.0588
PRMT3	NON_ORF	oncogene	2.455	23.0588
BACH1	BOTH	tumor suppressor	-2.026	23.0588
HADH	BOTH	oncogene	2.701	23.0588
PLD2	BOTH	tumor suppressor	-2.367	23.04
EPOR	NONE	tumor suppressor	-3.172	23.04
FCGRT	NON_ORF	tumor suppressor	-2.751	23.04
METTL13	ORF	oncogene	3.611	23
TRIM2	NON_ORF	tumor suppressor	-3.622	23
DDX51	ORF	oncogene	2.519	22.7812
LARP4B	NON_ORF	oncogene	2.24	22.7812
TRIB3	NON_ORF	oncogene	3.295	22.7812
MAGEA6	ORF	oncogene	4.461	22.7812
SSFA2	ORF	tumor suppressor	-2.274	22.7556
GTF2H4	BOTH	oncogene	2.201	22.7556
ARPC1B	NON_ORF	oncogene	3.027	22.7368
CSPP1	NON_ORF	oncogene	2.33	22.7297
HELLS	NON_ORF	oncogene	2.566	22.7297
TNKS	NON_ORF	tumor suppressor	-2.401	22.7297
PRIM2	BOTH	oncogene	2.511	22.7297
AP1M1	BOTH	oncogene	2.809	22.6875
CSTF3	NON_ORF	oncogene	3.166	22.6852
MTR	BOTH	oncogene	2.756	22.5333
CAMKV	NONE	tumor suppressor	-3.476	22.5333
MTPAP	NON_ORF	oncogene	2.919	22.5333
EDC4	BOTH	oncogene	3.172	22.5
GINS4	BOTH	oncogene	2.019	22.5
PTPRO	BOTH	tumor suppressor	-2.057	22.5
JUNB	NONE	tumor suppressor	-2.869	22.5
CENPK	BOTH	oncogene	2.783	22.4
SMCHD1	BOTH	oncogene	3.522	22.4
RRP9	NON_ORF	oncogene	4.783	22.4
PPP2R2B	NON_ORF	tumor suppressor	-1.975	22.3488
PGAM1	NONE	oncogene	2.86	22.3488
TGS1	NON_ORF	oncogene	2.004	22.3214
FAR1	BOTH	oncogene	2.949	22.3214
WDR44	BOTH	oncogene	2.841	22.3214
DNAJB2	NON_ORF	tumor suppressor	-3.895	22.3214
DIAPH3	BOTH	oncogene	2.006	22.1538
TOB1	NON_ORF	oncogene	4.352	22.1538
ABCC2	BOTH	tumor suppressor	-2.087	22.1316
MCTS1	ORF	oncogene	4.183	22.1316
TMEM33	NON_ORF	oncogene	2.73	22.1316
CFLAR	NON_ORF	tumor suppressor	-2.74	22.0909
ACTR5	BOTH	oncogene	2.658	22.0909
PPAT	BOTH	oncogene	3.788	22.0909
ZMPSTE24	BOTH	oncogene	2.172	22.0909
DENR	NONE	oncogene	3.996	22.0909
ATRIP	NON_ORF	oncogene	2.83	22.0909
GABARAP	NONE	tumor suppressor	-6.098	22.0909
CPSF1	ORF	oncogene	3.53	22.0109
WIPF1	BOTH	oncogene	3.586	22
IPO4	ORF	oncogene	2.848	21.9661
ZMYND11	NON_ORF	tumor suppressor	-2.452	21.9512
TTC4	NON_ORF	oncogene	3.338	21.9512
MRPS21	NONE	oncogene	3.515	21.8409
ZC3H11A	BOTH	oncogene	3.012	21.7872
ATP5J	NONE	oncogene	4.461	21.7872
TROVE2	NON_ORF	oncogene	2.439	21.7778
SEPHS1	BOTH	oncogene	2.112	21.7778
MTX1	ORF	oncogene	5.443	21.7778
NDUFB4	NONE	oncogene	2.896	21.7778
CHAF1B	BOTH	oncogene	2.586	21.5641
SUV39H2	ORF	oncogene	3.005	21.5641
MACROD1	NON_ORF	tumor suppressor	-2.055	21.5517
RAB13	NON_ORF	tumor suppressor	-3.506	21.5517
SLBP	NON_ORF	oncogene	2.648	21.5517
HERC1	BOTH	tumor suppressor	-2.575	21.5517
DNA2	NON_ORF	oncogene	4.574	21.5517
SNAPIN	NON_ORF	oncogene	3.82	21.5517
EXO1	BOTH	oncogene	3.235	21.4412
NR1H2	BOTH	tumor suppressor	-2.211	21.4412
RET	BOTH	tumor suppressor	-2.001	21.4412
BZW1	ORF	oncogene	3.911	21.4412
PPIF	NONE	oncogene	3.995	21.4412
MRPL3	NON_ORF	oncogene	3.124	21.3529
ADAM15	ORF	oncogene	4.22	21.3333
SLC39A4	ORF	oncogene	3.567	21.3333
E2F3	NON_ORF	oncogene	1.983	21.3333
STX18	NON_ORF	tumor suppressor	-2.189	21.3333
TMEM165	NON_ORF	oncogene	2.428	21.3333
HEXA	NON_ORF	oncogene	3.118	21.1892
ARHGEF12	NON_ORF	tumor suppressor	-1.976	21.16
DHX40	NON_ORF	oncogene	2.19	21.16
LARP1B	BOTH	tumor suppressor	-2.041	21.16
ZNF217	NONE	oncogene	3.33	21.16
USP24	NON_ORF	tumor suppressor	-2.627	21.125
ANK3	BOTH	tumor suppressor	-1.975	21.125
FANCM	BOTH	oncogene	2.428	21.125
INTS2	BOTH	oncogene	2.852	21.125
ACAT2	NON_ORF	oncogene	3.288	21.125
SORBS3	NON_ORF	tumor suppressor	-3.152	21.125
RAB4A	ORF	oncogene	3.992	21.0435
TRMT1	NON_ORF	oncogene	3.246	21.025
GSTO1	NONE	tumor suppressor	-2.784	20.9302
SDHC	NON_ORF	oncogene	4.705	20.8333
DSG2	BOTH	oncogene	3.599	20.6429
NFIA	NON_ORF	tumor suppressor	-2.426	20.6316
CXXC1	BOTH	oncogene	1.971	20.6316
LYPLA1	NON_ORF	oncogene	4.486	20.5714
PAG1	NON_ORF	tumor suppressor	-2.074	20.5714
ZCCHC10	NON_ORF	oncogene	2.547	20.5714
ARMC1	BOTH	oncogene	2.324	20.5714
SMG1	BOTH	oncogene	3.493	20.5714
EIF4EBP1	NON_ORF	oncogene	4.201	20.5714
RPF1	NONE	tumor suppressor	-2.726	20.5714
CPVL	BOTH	tumor suppressor	-3.726	20.5122
GPATCH1	BOTH	oncogene	2.093	20.5122
TYMS	NON_ORF	oncogene	3.959	20.5122
CORO1A	BOTH	oncogene	3.288	20.4848
ANKFY1	NON_ORF	tumor suppressor	-2.925	20.3462
OTUD7B	BOTH	oncogene	2.111	20.3462
RABEP2	BOTH	tumor suppressor	-2.156	20.3462
TRAIP	NON_ORF	oncogene	2.805	20.3462
THG1L	ORF	tumor suppressor	-2.96	20.3462
ARHGEF6	NON_ORF	tumor suppressor	-2.459	20.1667
KLHL10	BOTH	tumor suppressor	-2.255	20.1667
PEG10	NONE	oncogene	3.623	20.1667
NDUFB3	NON_ORF	oncogene	3.698	20.1667
CPNE3	NON_ORF	oncogene	1.965	20.1613
COX17	BOTH	oncogene	3.355	20.1026
GCC1	BOTH	tumor suppressor	-2.37	20.1026
TRAF5	BOTH	oncogene	3.205	20.1026
PABPC3	ORF	oncogene	2.644	20.0455
NOL11	NON_ORF	oncogene	3.787	20.0455
FNTA	BOTH	oncogene	4.811	20.0455
ENSA	NONE	oncogene	3.635	20.0455
NME7	NON_ORF	oncogene	2.94	20.0208
BLNK	NON_ORF	tumor suppressor	-2.743	20
MYL9	NONE	tumor suppressor	-2.666	20
CCDC138	BOTH	oncogene	3.956	19.8824
ALAS1	BOTH	oncogene	2.936	19.8621
CTH	BOTH	oncogene	2.507	19.8621
POLR3C	BOTH	oncogene	4.192	19.8621
PNPT1	NON_ORF	oncogene	3.019	19.8621
CISD1	NON_ORF	oncogene	3.274	19.8621
WDR74	ORF	oncogene	2.205	19.7027
TIPRL	NON_ORF	oncogene	5.244	19.7027
POLE3	BOTH	oncogene	3.402	19.7027
DCAF6	NON_ORF	oncogene	2.46	19.5926
TPRKB	NON_ORF	oncogene	2.945	19.5926
CD40	NONE	tumor suppressor	-3.404	19.5926
COX5B	NON_ORF	oncogene	3.571	19.5652
SNX27	NON_ORF	tumor suppressor	-2.103	19.5312
THBS3	ORF	oncogene	2.741	19.5312
ACTR3B	NON_ORF	oncogene	2.942	19.36
RNF32	NON_ORF	oncogene	2.24	19.36
GNPAT	BOTH	oncogene	2.211	19.36
STEAP3	BOTH	tumor suppressor	-2.268	19.36
STIM1	BOTH	oncogene	3.41	19.36
UBE2T	NON_ORF	oncogene	3.966	19.36
DARS2	NON_ORF	oncogene	2.82	19.36
BIRC7	NON_ORF	tumor suppressor	-3.109	19.36
IFIT5	NONE	tumor suppressor	-2.638	19.36
MAP2	BOTH	tumor suppressor	-2.282	19.3143
COMMD4	NONE	oncogene	3.109	19.3143
EGR1	ORF	tumor suppressor	-3.618	19.2
CAST	NON_ORF	tumor suppressor	-3.801	19.2
EEF2K	NON_ORF	tumor suppressor	-2.292	19.2
FANCL	NON_ORF	oncogene	3.306	19.2
AMOTL1	BOTH	oncogene	2.615	19.2
CRTC3	BOTH	tumor suppressor	-3.705	19.2
ANP32E	NONE	oncogene	5.476	19.1842
PUS1	NON_ORF	oncogene	2.95	19.1842
CSTF1	NON_ORF	oncogene	4.256	19.1842
VPS4B	NON_ORF	oncogene	3.888	19.1842
LCP2	NON_ORF	oncogene	2.491	19.1739
TMEM30B	BOTH	tumor suppressor	-2.484	19.1739
KIAA0196	NON_ORF	oncogene	2.856	19.1739
BMP2K	BOTH	tumor suppressor	-2.131	19.1489
CREB3	NONE	tumor suppressor	-2.86	19.122
PHOSPHO1	NONE	tumor suppressor	-2.907	19.122
BCL11A	BOTH	tumor suppressor	-3.182	19.0476
GGA2	NON_ORF	tumor suppressor	-2.693	19.0476
GNAQ	NON_ORF	tumor suppressor	-2.977	18.9394
BMS1	BOTH	oncogene	2.868	18.9394
NDUFAF1	BOTH	oncogene	2.055	18.9394
WAC	BOTH	tumor suppressor	-2.814	18.9394
LACTB2	NONE	oncogene	4.878	18.9394
HBB	NONE	tumor suppressor	-2.818	18.9394
TCF25	NON_ORF	tumor suppressor	-2.8	18.8929
ABCD1	BOTH	tumor suppressor	-3.319	18.8929
BTBD2	BOTH	oncogene	2.852	18.8929
CARD8	BOTH	tumor suppressor	-2.068	18.8929
DNTTIP2	BOTH	tumor suppressor	-1.989	18.8929
ITGB4	BOTH	tumor suppressor	-2.001	18.8929
RAD17	BOTH	tumor suppressor	-2.681	18.8929
TAF1B	BOTH	oncogene	2.541	18.8929
APRT	NON_ORF	oncogene	3.511	18.8929
LRRC47	NON_ORF	oncogene	2.529	18.7778
RRP15	NON_ORF	oncogene	3.721	18.7778
NPHP4	BOTH	oncogene	2.213	18.7778
MYL6B	NONE	oncogene	2.652	18.7778
CCDC14	BOTH	oncogene	2.032	18.6889
SSBP3	NON_ORF	tumor suppressor	-2.336	18.6154
AHCTF1	BOTH	oncogene	4.629	18.6154
PLCG2	BOTH	tumor suppressor	-3.019	18.6154
SQRDL	BOTH	tumor suppressor	-2.535	18.6154
SKA1	NON_ORF	oncogene	3.814	18.6154
HIST1H2BK	BOTH	oncogene	2.305	18.5806
VIPR2	BOTH	tumor suppressor	-2.342	18.5806
KIF20A	NONE	oncogene	3.364	18.5806
HIRIP3	ORF	oncogene	3.298	18.5806
DUSP23	NONE	oncogene	3.389	18.3824
DCAF10	BOTH	tumor suppressor	-2.786	18.375
OTUD6B	BOTH	oncogene	4.508	18.375
DUSP12	NON_ORF	oncogene	2.905	18.375
TBL1Y	NON_ORF	oncogene	2.614	18.375
TRIM13	NONE	tumor suppressor	-3.334	18.375
CBX7	NON_ORF	tumor suppressor	-4.929	18.375
MLLT1	BOTH	oncogene	2.102	18.2703
SGOL2	NON_ORF	oncogene	4.086	18.2414
AGK	BOTH	oncogene	5.229	18.2414
LARP4	BOTH	oncogene	3.51	18.2414
SPC25	NON_ORF	oncogene	3.309	18.2414
PRIM1	NON_ORF	oncogene	3.544	18.2414
ITPA	NONE	oncogene	5.055	18.2414
PLK4	BOTH	oncogene	3.962	18.225
RIOK3	NON_ORF	oncogene	2.054	18.1818
MAP4K1	BOTH	oncogene	2.671	18.1818
NCAPG2	BOTH	oncogene	3.525	18.1818
NUDCD1	BOTH	oncogene	2.883	18.1818
CAV3	NONE	tumor suppressor	-2.963	18.1818
PECAM1	NON_ORF	tumor suppressor	-5.697	18.05
ZEB2	BOTH	tumor suppressor	-2.303	18.05
TMEM185A	NONE	oncogene	2.986	18.05
SPARC	NONE	tumor suppressor	-2.767	18.05
CDCA3	ORF	oncogene	1.987	18
CNDP2	BOTH	oncogene	5.329	18
FBXL18	BOTH	oncogene	2.641	18
RAB3B	NONE	tumor suppressor	-2.867	18
REPIN1	NON_ORF	oncogene	2.594	18
PACSIN1	NON_ORF	oncogene	2.765	17.9259
DONSON	BOTH	oncogene	4.473	17.9259
PLD1	BOTH	tumor suppressor	-2.495	17.9259
BTBD1	BOTH	oncogene	3.488	17.8571
RBMS1	BOTH	oncogene	2.094	17.7895
WDTC1	NON_ORF	tumor suppressor	-2.989	17.64
DKK3	BOTH	tumor suppressor	-2.475	17.64
KCTD15	BOTH	tumor suppressor	-2.949	17.64
PHF20L1	BOTH	oncogene	3.635	17.64
NSDHL	NON_ORF	oncogene	3.344	17.64
EFEMP2	NON_ORF	tumor suppressor	-5.014	17.64
DUSP1	NONE	tumor suppressor	-2.76	17.64
ARID2	BOTH	oncogene	3	17.6333
CTTNBP2NL	BOTH	tumor suppressor	-2.415	17.6333
DECR1	BOTH	oncogene	3.348	17.4545
LSM7	NONE	oncogene	3.494	17.4545
GCNT2	NON_ORF	tumor suppressor	-2.705	17.3913
GPR89A	NON_ORF	oncogene	6.535	17.3913
MAST1	NON_ORF	tumor suppressor	-2.2	17.3913
MIER2	BOTH	tumor suppressor	-3.288	17.3913
MKRN2	BOTH	oncogene	2.614	17.3913
PRAM1	BOTH	tumor suppressor	-3.162	17.3913
VEGFA	BOTH	oncogene	2.156	17.3913
CCDC94	NON_ORF	oncogene	2.7	17.3913
PSAP	BOTH	tumor suppressor	-2.408	17.3571
BLMH	BOTH	oncogene	3.185	17.3333
SIPA1L3	BOTH	tumor suppressor	-3.967	17.3333
C3AR1	NON_ORF	tumor suppressor	-2.132	17.2857
CAMK2B	BOTH	tumor suppressor	-3.294	17.2857
ASPSCR1	NON_ORF	oncogene	4.196	17.2857
LEMD2	NON_ORF	oncogene	4.244	17.2857
CALM2	NONE	oncogene	2.931	17.2857
REEP5	NON_ORF	tumor suppressor	-4.945	17.2857
JARID2	NON_ORF	tumor suppressor	-3.037	17.1905
USP12	NON_ORF	tumor suppressor	-4.419	17.1905
ARFGEF1	BOTH	oncogene	2.769	17.1905
MKL1	BOTH	tumor suppressor	-2.003	17.1905
DEFA1	NONE	tumor suppressor	-4.493	17.1905
YPEL5	NON_ORF	tumor suppressor	-4.157	17.1905
PIGS	BOTH	oncogene	2.174	17.0645
LAMP3	NON_ORF	tumor suppressor	-2.708	17.0645
KIF2B	ORF	tumor suppressor	-2.31	17.0526
MATK	BOTH	tumor suppressor	-2.759	17.0526
FCGR2A	NON_ORF	tumor suppressor	-3.636	17.0526
ACOT7	BOTH	oncogene	3.387	16.9615
CTSA	BOTH	oncogene	2.076	16.9615
FNDC3A	BOTH	tumor suppressor	-3.555	16.9615
TIPIN	BOTH	oncogene	4.366	16.9615
SPATA5L1	NONE	oncogene	4.024	16.9615
AKR1B1	NON_ORF	oncogene	2.224	16.9412
CIRH1A	BOTH	oncogene	2.689	16.9412
PRCC	BOTH	oncogene	5.189	16.9412
TRUB2	NON_ORF	oncogene	2.609	16.9412
CREB5	BOTH	oncogene	2.149	16.8919
CKS1B	NONE	oncogene	3.778	16.8919
DHCR7	NONE	oncogene	3.186	16.6897
CEP78	NON_ORF	oncogene	2.447	16.6667
TAF12	NON_ORF	oncogene	2.872	16.6667
CSNK1G3	BOTH	tumor suppressor	-2.516	16.6667
HIST1H4H	BOTH	oncogene	2.033	16.6667
PTPRJ	BOTH	tumor suppressor	-2.527	16.6667
B4GALT3	ORF	oncogene	5.446	16.5312
STT3A	NON_ORF	oncogene	2.492	16.5312
CBWD1	BOTH	oncogene	2.115	16.5312
CENPF	BOTH	oncogene	2.172	16.5312
EIF3CL	NONE	oncogene	3.074	16.5312
FKBP2	ORF	tumor suppressor	-2.7	16.4878
ZFYVE19	BOTH	oncogene	2.258	16.4571
NOL10	NON_ORF	oncogene	2.528	16.4474
AXL	ORF	tumor suppressor	-2.486	16.4091
HMGA2	NON_ORF	tumor suppressor	-2.1	16.4091
TMCC2	NON_ORF	tumor suppressor	-3.221	16.4091
GLI3	BOTH	tumor suppressor	-2.046	16.4091
PBK	BOTH	oncogene	3.728	16.4091
WBSCR16	BOTH	oncogene	4.458	16.4091
SRM	NONE	oncogene	3.15	16.4091
NAPG	NON_ORF	oncogene	3.451	16.4091
SNX17	NONE	oncogene	3.894	16.4091
NUFIP2	BOTH	oncogene	2.037	16.4051
TAF1A	NON_ORF	oncogene	2.289	16.3333
PDCD11	BOTH	oncogene	4.408	16.3306
LRP8	NON_ORF	oncogene	4.045	16.2
DNAJC2	BOTH	oncogene	3.273	16.2
PTPDC1	BOTH	oncogene	2.281	16.2
WBP1	NONE	oncogene	2.588	16.2
PPP1R13B	NON_ORF	tumor suppressor	-2.544	16.1333
RSF1	NON_ORF	tumor suppressor	-2.348	16.1333
AGFG1	BOTH	oncogene	2.415	16.1333
CDCA5	NONE	oncogene	2.709	16.1333
CCDC124	NON_ORF	oncogene	2.851	16.1333
CPSF4	NON_ORF	oncogene	3.565	16.1333
UTP3	NON_ORF	oncogene	3.709	16.1333
CD83	BOTH	tumor suppressor	-2.168	16.0556
RNF125	NON_ORF	oncogene	2.671	16
KDM3B	BOTH	tumor suppressor	-2.166	16
MEF2D	BOTH	oncogene	3.289	16
ZNF581	NONE	tumor suppressor	-3.118	16
HBA2	NON_ORF	tumor suppressor	-3.869	16
TRAPPC3	NON_ORF	tumor suppressor	-2.969	16
COBL	BOTH	oncogene	2.184	15.8478
AFF1	NON_ORF	tumor suppressor	-2.581	15.75
ACTR8	BOTH	oncogene	2.353	15.75
CASP2	NON_ORF	oncogene	3.792	15.75
CLGN	NON_ORF	oncogene	2.797	15.75
CRX	BOTH	tumor suppressor	-2.088	15.6957
EFTUD1	BOTH	oncogene	2.56	15.6957
PODXL	BOTH	oncogene	2.773	15.6957
VPS37B	BOTH	oncogene	2.201	15.6957
TAF1C	ORF	oncogene	3.035	15.6957
ZRSR2	NON_ORF	tumor suppressor	-3.103	15.6957
ERCC2	BOTH	oncogene	2.888	15.6129
MTHFD2	NON_ORF	oncogene	4.259	15.6129
MRPL48	NON_ORF	oncogene	2.404	15.5676
HIST1H2AD	ORF	oncogene	2.908	15.5588
CKM	BOTH	tumor suppressor	-2.26	15.4286
MRC2	BOTH	tumor suppressor	-3.738	15.4286
NEK4	BOTH	oncogene	2.674	15.4286
PTPLB	BOTH	oncogene	2.735	15.4286
QSER1	BOTH	oncogene	2.059	15.4286
SLC39A10	BOTH	oncogene	4.727	15.4286
WFS1	BOTH	tumor suppressor	-2.751	15.4286
ACTL6B	NONE	tumor suppressor	-2.603	15.4286
COMMD2	BOTH	oncogene	3.759	15.3846
DOCK8	BOTH	tumor suppressor	-2.245	15.3846
NOM1	BOTH	oncogene	3.565	15.3846
SLC27A4	BOTH	oncogene	2.521	15.3846
TOP3B	BOTH	oncogene	3.428	15.3846
ZNF22	NONE	oncogene	3.555	15.3846
ALOX5	BOTH	tumor suppressor	-2.119	15.2105
GRIA2	BOTH	oncogene	4.299	15.2105
RYR2	BOTH	oncogene	2.084	15.2105
SSX2	NONE	oncogene	5.794	15.2105
DUSP10	NON_ORF	oncogene	2.714	15.2105
DENND2D	NONE	tumor suppressor	-2.653	15.2105
AASDHPPT	BOTH	oncogene	2.524	15.2069
TBRG4	NONE	oncogene	3.727	15.2069
MRPS16	NONE	oncogene	3.518	15.1579
EBP	BOTH	oncogene	3.488	15.125
PPP1R9A	BOTH	oncogene	2.484	15.125
SLU7	BOTH	tumor suppressor	-2.182	15.125
MRPS33	NONE	oncogene	2.922	15.125
RBM45	NONE	oncogene	2.815	15.125
DHRS7B	NON_ORF	oncogene	2.701	15.0588
PPP3CC	NON_ORF	tumor suppressor	-2.292	15.0588
SH3BP5	NON_ORF	tumor suppressor	-3.455	15.0588
GDPD5	BOTH	tumor suppressor	-3.892	15.0588
MAST2	BOTH	tumor suppressor	-3.095	15.0588
CRP	NONE	tumor suppressor	-3.092	15.0588
ZAK	BOTH	tumor suppressor	-2.672	15.0417
KIAA1107	ORF	tumor suppressor	-2.08	15
MANEA	BOTH	oncogene	2.028	15
SLC39A6	BOTH	oncogene	2.495	15
SUPT3H	NON_ORF	oncogene	2.891	14.8148
TRAF3IP3	NON_ORF	oncogene	2.495	14.8148
PLA2G4A	BOTH	oncogene	3.778	14.8148
SORBS1	BOTH	tumor suppressor	-2.061	14.8148
HMGB3	NONE	oncogene	3.106	14.8148
RAB3IL1	NON_ORF	tumor suppressor	-2.145	14.7273
GCC2	BOTH	tumor suppressor	-2.719	14.7273
PARN	BOTH	oncogene	1.981	14.7273
PRR3	NON_ORF	oncogene	2.773	14.7273
KIN	NON_ORF	oncogene	2.398	14.7
PPP2R5A	NON_ORF	oncogene	2.406	14.45
ATAD2	BOTH	oncogene	2.325	14.45
MYLIP	BOTH	oncogene	2.584	14.45
PHF3	BOTH	tumor suppressor	-2.194	14.45
TNFRSF13B	BOTH	tumor suppressor	-3.514	14.45
DEGS1	NON_ORF	oncogene	3.902	14.45
AZGP1	NON_ORF	oncogene	3.147	14.45
HIBCH	NON_ORF	oncogene	2.094	14.44
TXNL4A	NON_ORF	oncogene	3.138	14.44
GHITM	BOTH	oncogene	2.191	14.44
KIF21B	BOTH	oncogene	5.777	14.44
THOP1	ORF	oncogene	3.765	14.44
DDX55	BOTH	oncogene	3.526	14.2857
NDUFA6	NONE	oncogene	2.677	14.2857
ACAA1	NON_ORF	tumor suppressor	-2.651	14.2857
TSPYL1	BOTH	tumor suppressor	-2.044	14.2258
BRD3	NON_ORF	tumor suppressor	-4.366	14.2258
EPHB4	BOTH	tumor suppressor	-2.323	14.2222
GINS2	BOTH	oncogene	4.502	14.2222
MTMR2	BOTH	oncogene	3.429	14.2222
OSBPL10	BOTH	tumor suppressor	-3.101	14.2222
POP7	NONE	oncogene	5.138	14.2222
BRI3BP	NON_ORF	oncogene	4.384	14.2222
CD27	NON_ORF	tumor suppressor	-3.081	14.2222
ADA	NON_ORF	oncogene	4.384	14.087
FAM168A	NON_ORF	oncogene	2.505	14.087
OPA3	NON_ORF	oncogene	2.153	14.087
THUMPD3	NON_ORF	oncogene	3.626	14.087
EIF1AX	BOTH	oncogene	2.16	14.087
GNAZ	BOTH	tumor suppressor	-2.086	14.087
DRAP1	NONE	oncogene	3.522	14.087
SERPINB9	NON_ORF	tumor suppressor	-2.733	14.087
DCTN6	NON_ORF	tumor suppressor	-3.368	14.087
ARFGAP3	BOTH	oncogene	2.415	14.0625
MORC2	BOTH	oncogene	3.962	14.0625
CAMKK1	BOTH	tumor suppressor	-3.36	14
TRIM47	ORF	oncogene	4.184	14
TMEM209	NON_ORF	oncogene	4.25	13.8846
MED22	ORF	tumor suppressor	-2.626	13.8846
TMEM214	NONE	tumor suppressor	-2.695	13.7931
DLGAP5	NON_ORF	oncogene	2.187	13.7619
GPHN	NON_ORF	oncogene	3.584	13.7619
RAD54B	NON_ORF	oncogene	2.639	13.7619
SLC25A17	NON_ORF	oncogene	2.435	13.7619
SPATS2	NON_ORF	tumor suppressor	-3.426	13.7619
ETS2	BOTH	tumor suppressor	-2.889	13.7619
FARP2	BOTH	tumor suppressor	-2.702	13.7619
MINA	BOTH	oncogene	3.094	13.7619
ORC6	NONE	oncogene	3.071	13.7619
TRAPPC8	NONE	oncogene	3.425	13.7619
NME4	NONE	tumor suppressor	-4.967	13.5641
ECE1	NON_ORF	tumor suppressor	-2.709	13.5
NUCB2	BOTH	tumor suppressor	-2.756	13.5
PCDH20	BOTH	oncogene	2.073	13.5
FASTKD2	NON_ORF	oncogene	3.962	13.5
TTC5	NON_ORF	oncogene	3.712	13.5
NEK7	NON_ORF	oncogene	2.77	13.4737
PRMT7	NON_ORF	oncogene	3.73	13.4737
BCAR3	BOTH	tumor suppressor	-4.217	13.4737
CPNE7	BOTH	tumor suppressor	-2.374	13.4737
EFNB3	BOTH	tumor suppressor	-2.178	13.4737
ERF	BOTH	oncogene	2.178	13.4737
SCML1	BOTH	oncogene	2.153	13.4737
GGH	ORF	oncogene	6.142	13.4737
CENPW	NON_ORF	oncogene	3.818	13.4737
VPS25	NONE	oncogene	2.955	13.4737
HIST1H4J	NONE	oncogene	2.679	13.4737
GYPB	NONE	tumor suppressor	-2.782	13.4737
CALCOCO1	NONE	tumor suppressor	-2.912	13.4737
FCHO2	NON_ORF	tumor suppressor	-2.665	13.3704
RASSF5	NON_ORF	oncogene	4.173	13.3704
GOT2	BOTH	oncogene	2.343	13.3704
LCLAT1	NON_ORF	oncogene	2.166	13.2353
IL16	BOTH	tumor suppressor	-2.016	13.2353
MAGEA4	BOTH	oncogene	2.656	13.2353
S100A14	BOTH	tumor suppressor	-2.372	13.2353
DOK4	NONE	tumor suppressor	-3.23	13.2353
FNBP1	NON_ORF	tumor suppressor	-2.828	13.1364
ARID5B	BOTH	tumor suppressor	-4.137	13.1364
HIPK3	BOTH	oncogene	2.243	13.1364
ARF3	NON_ORF	oncogene	3.58	13.1364
FOXH1	NONE	tumor suppressor	-2.601	13.1364
FAM19A4	NON_ORF	tumor suppressor	-2.524	13.0667
GORAB	NON_ORF	oncogene	2.189	13.0667
DTD1	BOTH	oncogene	2.581	13.0667
IRF8	BOTH	tumor suppressor	-2.181	13.0667
ZNF420	BOTH	oncogene	2.677	13.0667
TWISTNB	ORF	oncogene	3.418	13.0667
ELMO2	NON_ORF	oncogene	3.094	13.0667
AIPL1	ORF	tumor suppressor	-2.087	13
HIST1H2AM	ORF	oncogene	2.143	13
AIM1	BOTH	tumor suppressor	-2.656	13
DBR1	BOTH	oncogene	2.664	13
ELMO1	BOTH	oncogene	2.678	13
TMEM63A	BOTH	oncogene	2.312	13
MAPKAPK5	NON_ORF	oncogene	3.092	13
DTX2	BOTH	oncogene	2.479	12.96
PHF19	NON_ORF	oncogene	5.549	12.96
TAF9B	NONE	oncogene	2.805	12.96
DPYSL4	BOTH	tumor suppressor	-2.796	12.8
LTBP1	BOTH	tumor suppressor	-5.051	12.8
SHCBP1	BOTH	oncogene	4.692	12.8
SHPRH	BOTH	oncogene	2.44	12.8
POP4	NONE	oncogene	4.672	12.8
FBXO30	NON_ORF	tumor suppressor	-2.95	12.8
XPR1	BOTH	oncogene	3.393	12.6
EML4	BOTH	oncogene	2.326	12.5652
TIMM8B	NONE	oncogene	2.819	12.5652
COX8A	NONE	oncogene	4.224	12.5652
HERPUD1	NON_ORF	tumor suppressor	-2.979	12.5652
APBA3	ORF	oncogene	3.362	12.5
HOXA1	ORF	oncogene	1.967	12.5
DNAJC3	NON_ORF	tumor suppressor	-2.27	12.5
KCNAB2	NON_ORF	oncogene	4.553	12.5
CARD11	BOTH	oncogene	2.643	12.5
LAMA4	BOTH	tumor suppressor	-3.155	12.5
MPP6	BOTH	oncogene	3.357	12.5
SRFBP1	BOTH	oncogene	2.84	12.5
NUDT5	NON_ORF	oncogene	2.945	12.5
PPTC7	BOTH	oncogene	3.735	12.4615
CLPP	NONE	oncogene	3.248	12.4615
KIAA1191	ORF	tumor suppressor	-5.394	12.4615
MYEOV2	ORF	tumor suppressor	-2.08	12.25
COQ5	NON_ORF	oncogene	4.877	12.25
NETO2	NON_ORF	oncogene	3.632	12.25
RRN3	NON_ORF	oncogene	3.109	12.25
ZNF518A	NON_ORF	oncogene	3.199	12.25
FANCF	BOTH	oncogene	3.424	12.25
KCND3	BOTH	tumor suppressor	-2.868	12.25
UNG	NON_ORF	oncogene	3.282	12.25
UTP23	NONE	oncogene	3.536	12.25
NDUFB2	NON_ORF	oncogene	2.729	12.25
HLA-DPB1	NONE	tumor suppressor	-4.016	12.25
LMBR1	NON_ORF	oncogene	3.889	12.1905
WDR43	NON_ORF	oncogene	2.695	12.1905
JOSD1	NONE	oncogene	3.051	12.1905
CCDC86	NONE	oncogene	2.672	12.1212
FSHR	NON_ORF	tumor suppressor	-2.027	12.0714
GNG4	NON_ORF	tumor suppressor	-2.837	12.0714
DLC1	BOTH	tumor suppressor	-2.945	12.0714
FCHO1	BOTH	oncogene	2.631	12.0714
PAM	BOTH	tumor suppressor	-4.746	12.0714
RORA	BOTH	tumor suppressor	-3.206	12.0714
TRIM10	BOTH	tumor suppressor	-2.564	12.0714
ATP13A3	NON_ORF	oncogene	3.511	12.0714
PANX1	NON_ORF	oncogene	2.672	12.0714
PPFIA3	NON_ORF	tumor suppressor	-3.096	12.0714
MAGEC2	NONE	oncogene	3.802	12.0714
IFI30	NONE	oncogene	3.631	12.0714
TGIF2LY	ORF	oncogene	2.866	12.0714
MARVELD2	NON_ORF	tumor suppressor	-3.752	12.0714
HAVCR1	NON_ORF	tumor suppressor	-2.582	12.0714
HSF2	NON_ORF	oncogene	2.959	12.0417
LARS2	NON_ORF	oncogene	3.368	12.0417
CHRM3	BOTH	oncogene	3.161	12.0417
POLR2K	NON_ORF	oncogene	2.58	12.0417
SLC2A4	NON_ORF	tumor suppressor	-2.914	12.0417
SERPINA3	NON_ORF	tumor suppressor	-3.364	12
ARHGAP26	BOTH	tumor suppressor	-2.401	12
COBLL1	BOTH	tumor suppressor	-4.166	12
MPHOSPH9	BOTH	oncogene	2.822	12
MTX2	BOTH	oncogene	2.389	12
TRIM45	BOTH	tumor suppressor	-2.4	12
GINS1	NON_ORF	oncogene	5.187	12
SLC6A8	NON_ORF	tumor suppressor	-2.668	12
DES	ORF	tumor suppressor	-2.983	12
RPUSD3	NON_ORF	oncogene	3.349	11.8421
TRAK2	NON_ORF	tumor suppressor	-2.701	11.8421
CCBL2	BOTH	tumor suppressor	-2.85	11.8421
GFM1	BOTH	oncogene	3.446	11.8421
RAB3GAP2	BOTH	oncogene	2.2	11.8421
ANGEL2	NONE	oncogene	2.633	11.8421
KCNH2	ORF	tumor suppressor	-2.585	11.8421
SETD1B	NONE	tumor suppressor	-2.729	11.8421
KIAA1217	NON_ORF	oncogene	2.177	11.6364
TXLNB	NON_ORF	tumor suppressor	-2.938	11.6364
ARL5B	BOTH	oncogene	2.546	11.6364
ITK	BOTH	tumor suppressor	-2.851	11.6364
ACP2	NONE	tumor suppressor	-3.762	11.6364
CKS2	NONE	oncogene	3.051	11.5714
CACNG5	NON_ORF	tumor suppressor	-2.516	11.5294
MOXD1	NON_ORF	tumor suppressor	-2.637	11.5294
BCHE	BOTH	oncogene	2.213	11.5294
MADD	BOTH	tumor suppressor	-2.055	11.5294
ME2	BOTH	oncogene	2.729	11.5294
SLC12A7	BOTH	tumor suppressor	-2.821	11.5294
TBC1D1	BOTH	tumor suppressor	-2.469	11.5294
TBCE	NON_ORF	oncogene	4.719	11.5294
RABIF	NON_ORF	oncogene	4.562	11.5294
HIST1H4K	NONE	oncogene	2.658	11.5294
TMX4	NON_ORF	oncogene	2.638	11.5294
MPV17	NON_ORF	oncogene	4.325	11.4286
DNAJC17	NON_ORF	oncogene	3.675	11.2667
SLC38A1	NON_ORF	oncogene	2.961	11.2667
LRRC16A	BOTH	tumor suppressor	-2.747	11.2667
PEX1	BOTH	oncogene	3.048	11.2667
PI4KB	BOTH	oncogene	2.1	11.2667
PRUNE2	BOTH	tumor suppressor	-2.099	11.2667
REV3L	BOTH	oncogene	3.035	11.2667
STAG1	BOTH	oncogene	2.03	11.2667
FAM64A	NONE	oncogene	5.722	11.2667
MRPS12	NONE	oncogene	3.605	11.2667
DEDD	ORF	oncogene	2.865	11.2667
HLA-E	ORF	tumor suppressor	-2.598	11.2667
ZNF609	NON_ORF	tumor suppressor	-2.189	11.25
SAMD4A	BOTH	tumor suppressor	-2.169	11.25
TCL1A	BOTH	tumor suppressor	-2.653	11.25
CENPH	NON_ORF	oncogene	2.877	11.25
CENPQ	NON_ORF	oncogene	3.042	11.25
FLAD1	ORF	oncogene	5.602	11.1154
GCSH	NONE	oncogene	3.475	11.1154
CDH19	NON_ORF	oncogene	1.997	11.0769
AKAP7	BOTH	tumor suppressor	-2.771	11.0769
EXOC6B	BOTH	oncogene	1.965	11.0769
IMPAD1	NONE	oncogene	3.663	11.0769
PPOX	NONE	oncogene	3.694	11.0769
DDR1	NON_ORF	tumor suppressor	-3.743	11.0769
SGK2	NON_ORF	tumor suppressor	-2.841	11.0769
IL17RC	NON_ORF	tumor suppressor	-2.885	11.0769
PMVK	NON_ORF	oncogene	4.099	11.0769
STK17B	NON_ORF	oncogene	4.734	11.0769
CLEC12A	NON_ORF	tumor suppressor	-2.322	11
CCDC82	BOTH	oncogene	1.972	11
CSF2RB	BOTH	tumor suppressor	-2.449	11
F12	NONE	oncogene	2.599	11
KLHDC1	ORF	tumor suppressor	-4.123	10.8889
DAK	BOTH	oncogene	3.076	10.8889
KIF20B	BOTH	oncogene	2.347	10.8889
MRPS17	BOTH	oncogene	2.166	10.8889
ZKSCAN1	BOTH	oncogene	4.164	10.8889
COMMD8	NON_ORF	oncogene	2.951	10.8889
HMGXB4	ORF	oncogene	2.99	10.7143
DDX11	BOTH	oncogene	2.005	10.7143
ERO1L	NON_ORF	oncogene	3.536	10.7143
ENY2	ORF	oncogene	3.342	10.7143
BRPF1	ORF	oncogene	2.709	10.7143
CCNB2	NON_ORF	oncogene	2.771	10.7037
MEMO1	NON_ORF	oncogene	2.762	10.6667
ZMYND19	NONE	oncogene	3.545	10.6667
ALG9	NON_ORF	tumor suppressor	-2.376	10.5625
LPGAT1	NON_ORF	oncogene	2.282	10.5625
TADA1	NON_ORF	oncogene	3.129	10.5625
MAN2A2	BOTH	tumor suppressor	-2.969	10.5625
FLVCR1	NON_ORF	oncogene	3.817	10.5625
AURKC	NON_ORF	tumor suppressor	-3.069	10.5625
HIST1H3B	ORF	oncogene	2.635	10.3158
CBFB	BOTH	oncogene	3.15	10.3158
HJURP	BOTH	oncogene	3.155	10.3158
HSPA14	BOTH	oncogene	3.502	10.3158
PTPRG	BOTH	oncogene	4.065	10.3158
LRFN4	NONE	oncogene	3.083	10.3158
HBA1	NON_ORF	tumor suppressor	-3.292	10.3158
PXMP2	NON_ORF	oncogene	4.703	10.2857
TMEM9	NON_ORF	oncogene	2.869	10.2857
FANCB	BOTH	oncogene	4.933	10.2857
SNX24	BOTH	tumor suppressor	-2.257	10.2857
UHRF1BP1L	BOTH	oncogene	1.99	10.2857
VPS41	BOTH	oncogene	2.53	10.2857
PSMC3IP	NONE	oncogene	3.6	10.2857
GPAA1	NONE	oncogene	5.632	10.2857
NXT2	NONE	oncogene	5.319	10.2857
MIF4GD	NON_ORF	oncogene	2.783	10.2857
RAC2	NONE	oncogene	3.297	10.2857
IGHM	NONE	tumor suppressor	-3.078	10.2857
CISH	NONE	tumor suppressor	-4.795	10.2857
OTUD1	NONE	tumor suppressor	-2.599	10.2857
ISCU	NONE	tumor suppressor	-3.303	10.2857
NUDT3	NON_ORF	oncogene	3.455	10.2273
KIF4A	BOTH	oncogene	3.836	10.2273
MTUS1	BOTH	tumor suppressor	-2.336	10.2273
TUBGCP6	BOTH	oncogene	2.421	10.2273
STXBP6	NON_ORF	oncogene	2.401	10.0833
HLA-DRB5	BOTH	tumor suppressor	-2.19	10.0833
NPC1	BOTH	oncogene	2.576	10.0833
CINP	NONE	oncogene	3.654	10.0833
APEX2	NON_ORF	oncogene	2.958	10.0833
CPLX3	NONE	tumor suppressor	-3.041	10.0833
RPA4	ORF	tumor suppressor	-2.422	10
HLCS	NON_ORF	oncogene	2.064	10
IKZF2	NON_ORF	tumor suppressor	-2.412	10
ARVCF	BOTH	tumor suppressor	-2.07	10
DFNA5	BOTH	tumor suppressor	-4.327	10
MTRR	BOTH	oncogene	3.205	10
MYBPC1	BOTH	tumor suppressor	-2.206	10
SLC9A6	BOTH	oncogene	2.234	10
XRCC6BP1	BOTH	oncogene	2.258	10
NUDT1	NON_ORF	oncogene	2.684	10
HEYL	NONE	tumor suppressor	-2.613	10
GTF2H2	NONE	oncogene	2.812	10
BDP1	BOTH	tumor suppressor	-2.025	9.96552
CIC	ORF	tumor suppressor	-3.001	9.94118
FIGNL1	ORF	oncogene	2.744	9.94118
SLC19A2	NON_ORF	oncogene	3.634	9.94118
PRG2	NON_ORF	tumor suppressor	-2.869	9.84615
CSRP2BP	NON_ORF	oncogene	3.028	9.8
PRCP	NON_ORF	tumor suppressor	-2.196	9.8
CCDC9	BOTH	tumor suppressor	-3.711	9.8
DHX35	BOTH	oncogene	3.714	9.8
FBXL4	BOTH	oncogene	2.388	9.8
HNF1B	BOTH	tumor suppressor	-2.572	9.8
FBXO45	NON_ORF	oncogene	2.984	9.8
PDF	NONE	oncogene	3.472	9.8
XPNPEP3	NON_ORF	oncogene	2.794	9.8
PCBP3	NON_ORF	tumor suppressor	-2.328	9.78261
RNASEH2A	NONE	oncogene	4.166	9.78261
HLA-DRB1	ORF	tumor suppressor	-2.944	9.6
BBS4	NON_ORF	oncogene	2.269	9.6
GBE1	NON_ORF	oncogene	2.436	9.6
ABR	BOTH	tumor suppressor	-2.627	9.6
DPP3	BOTH	oncogene	3.357	9.6
MYLK	BOTH	oncogene	3.787	9.6
NSUN5	BOTH	oncogene	2.968	9.6
PXDN	BOTH	oncogene	2.205	9.6
SMG5	BOTH	oncogene	3.273	9.6
WDR19	BOTH	oncogene	2.658	9.6
FASTKD5	NON_ORF	oncogene	3.235	9.6
BNIP3L	NONE	tumor suppressor	-3.683	9.6
TNFRSF14	NON_ORF	tumor suppressor	-3.393	9.6
PREPL	NON_ORF	oncogene	2.489	9.38889
ENDOD1	BOTH	tumor suppressor	-2.454	9.38889
RMI1	BOTH	oncogene	4.402	9.38889
HIST1H2BH	ORF	oncogene	3.285	9.38889
SLC4A2	ORF	oncogene	3.061	9.38889
BRMS1L	NON_ORF	oncogene	2.871	9.38889
TMEM126B	NON_ORF	oncogene	3.191	9.38889
AK1	NON_ORF	tumor suppressor	-4.316	9.38889
ATG13	NONE	tumor suppressor	-3.079	9.38889
TADA2B	NONE	tumor suppressor	-3.462	9.38889
MTIF2	ORF	oncogene	2.747	9.33333
GABPB1	NON_ORF	oncogene	2.177	9.30769
GRIN2A	NON_ORF	tumor suppressor	-2.555	9.30769
PSPH	NON_ORF	oncogene	4.174	9.30769
SIL1	NON_ORF	tumor suppressor	-1.977	9.30769
TRIM22	NON_ORF	tumor suppressor	-2.46	9.30769
ZHX2	NON_ORF	tumor suppressor	-3.075	9.30769
ARHGAP22	BOTH	tumor suppressor	-2.262	9.30769
ATG2A	BOTH	tumor suppressor	-3.187	9.30769
CIR1	BOTH	tumor suppressor	-1.991	9.30769
DPY19L1	BOTH	oncogene	2.95	9.30769
ITPRIP	BOTH	tumor suppressor	-3.712	9.30769
TRABD	BOTH	oncogene	2.753	9.30769
ZNF232	NON_ORF	oncogene	2.98	9.30769
GLRX	NONE	tumor suppressor	-3.217	9.30769
MRPL30	NON_ORF	oncogene	1.964	9.14286
ARL13B	NON_ORF	oncogene	3.507	9.09091
LMAN2L	NON_ORF	oncogene	2.386	9.09091
SLC7A11	NON_ORF	oncogene	2.317	9.09091
BCL2A1	BOTH	tumor suppressor	-3.397	9.09091
EIF2AK1	BOTH	tumor suppressor	-2.339	9.09091
EPHB3	BOTH	tumor suppressor	-2.018	9.09091
FYB	BOTH	tumor suppressor	-2.878	9.09091
MINK1	BOTH	tumor suppressor	-2.051	9.09091
PDZRN3	BOTH	tumor suppressor	-2.01	9.09091
RGS12	BOTH	tumor suppressor	-3.126	9.09091
SOX30	BOTH	tumor suppressor	-2.154	9.09091
TAF4B	BOTH	oncogene	2.3	9.09091
TM9SF2	NON_ORF	tumor suppressor	-2.757	9.09091
HR	ORF	tumor suppressor	-2.136	9
ASB5	NON_ORF	tumor suppressor	-2.155	9
AUH	NON_ORF	tumor suppressor	-2.69	9
SPRR2A	NON_ORF	oncogene	2.362	9
ASXL2	BOTH	tumor suppressor	-2.768	9
CCDC58	BOTH	oncogene	2.453	9
CDC123	BOTH	oncogene	2.934	9
CECR5	BOTH	oncogene	5.752	9
ENTPD6	BOTH	oncogene	2.607	9
MTSS1	BOTH	tumor suppressor	-2.238	9
TRPV4	BOTH	tumor suppressor	-2.044	9
ZNF133	BOTH	tumor suppressor	-2.117	9
ZNRF3	BOTH	oncogene	3.599	9
RPP40	NON_ORF	oncogene	4.898	9
MRPL36	NON_ORF	oncogene	2.782	9
SPHK1	NONE	tumor suppressor	-2.945	9
XAGE3	NONE	oncogene	3.783	9
GTF2H5	NON_ORF	oncogene	3.198	9
SLC4A1	NON_ORF	tumor suppressor	-3.342	9
KCNA3	ORF	tumor suppressor	-3.111	9
CD79A	NON_ORF	tumor suppressor	-2.91	9
ASB8	NON_ORF	tumor suppressor	-3.102	9
LANCL2	NON_ORF	tumor suppressor	-2.611	8.90909
KIF18A	BOTH	oncogene	3.194	8.90909
NUPL2	NON_ORF	oncogene	2.909	8.89474
RNF34	NON_ORF	oncogene	2.311	8.89474
KIAA0907	BOTH	oncogene	3.021	8.89474
LAMA5	BOTH	tumor suppressor	-3.282	8.89474
COTL1	NON_ORF	tumor suppressor	-2.752	8.89474
CRIP1	ORF	oncogene	3.952	8.82759
RBM6	BOTH	tumor suppressor	-2.447	8.65385
CD99L2	NON_ORF	oncogene	1.996	8.64286
ADPGK	BOTH	oncogene	2.287	8.64286
BCL11B	BOTH	tumor suppressor	-2.885	8.64286
CRIP2	BOTH	oncogene	3.003	8.64286
DGKZ	BOTH	oncogene	2.185	8.64286
GJC1	BOTH	oncogene	2.362	8.64286
ODF1	BOTH	tumor suppressor	-3.702	8.64286
PRDM10	BOTH	tumor suppressor	-3.829	8.64286
KLHDC8A	NON_ORF	tumor suppressor	-2.895	8.64286
GGPS1	NON_ORF	oncogene	2.745	8.64286
NT5C2	BOTH	tumor suppressor	-2.042	8.52174
FKBP1B	NON_ORF	tumor suppressor	-2.688	8.52174
RAB3A	BOTH	tumor suppressor	-2.272	8.47059
UAP1	BOTH	oncogene	5.061	8.47059
ZC3H8	NONE	oncogene	3.085	8.47059
CCDC51	NONE	oncogene	3.049	8.47059
NAP1L5	NONE	tumor suppressor	-3.533	8.47059
ITM2B	NON_ORF	tumor suppressor	-4.381	8.47059
PDCL3	NON_ORF	oncogene	4.24	8.45
ALPI	ORF	tumor suppressor	-2.675	8.45
SCYL3	ORF	oncogene	4.079	8.33333
ACOT2	NON_ORF	oncogene	2.521	8.33333
GUF1	NON_ORF	oncogene	2.862	8.33333
MSTO1	NON_ORF	oncogene	2.945	8.33333
NR5A2	NON_ORF	oncogene	2.023	8.33333
RAB30	NON_ORF	tumor suppressor	-2.203	8.33333
SLC35F2	NON_ORF	oncogene	2.336	8.33333
CHSY1	BOTH	oncogene	2.134	8.33333
SERPINB6	BOTH	tumor suppressor	-2.498	8.33333
WDR73	NONE	tumor suppressor	-2.618	8.33333
FRAT1	NON_ORF	tumor suppressor	-4.089	8.33333
PHF14	BOTH	oncogene	2.735	8.16667
ANK1	NON_ORF	tumor suppressor	-4.176	8.1
FAM122B	NON_ORF	oncogene	2.989	8.1
RAB11FIP4	NON_ORF	tumor suppressor	-2.214	8.1
ALX3	BOTH	tumor suppressor	-2.112	8.1
FAM126A	BOTH	oncogene	3.94	8.1
GNG7	BOTH	tumor suppressor	-3.863	8.1
IL27RA	BOTH	oncogene	2.358	8.1
N4BP3	BOTH	tumor suppressor	-2.727	8.1
NID1	BOTH	tumor suppressor	-2.327	8.1
PDHA2	BOTH	tumor suppressor	-2.867	8.1
RPH3A	BOTH	tumor suppressor	-2.095	8.1
SHQ1	BOTH	oncogene	2.792	8.1
TTBK2	BOTH	tumor suppressor	-2.36	8.1
ZNF521	BOTH	oncogene	2.618	8.1
UPP1	ORF	oncogene	2.727	8.1
PNPLA2	NONE	tumor suppressor	-2.738	8.1
SEPT5	ORF	tumor suppressor	-2.4	8.06667
COL18A1	NON_ORF	tumor suppressor	-2	8.06667
SEC62	NON_ORF	tumor suppressor	-4.237	8.06667
HECW1	BOTH	tumor suppressor	-2.053	8.06667
MIPEP	BOTH	oncogene	2.229	8.06667
NAA25	BOTH	oncogene	2.297	8.06667
RAD51C	BOTH	oncogene	4.08	8.06667
SCMH1	BOTH	tumor suppressor	-2	8.06667
SPAST	BOTH	oncogene	1.987	8.06667
TARS2	BOTH	oncogene	1.977	8.06667
CENPN	NON_ORF	oncogene	4.288	8.06667
GGCT	NON_ORF	oncogene	3.106	8.06667
PLTP	NON_ORF	oncogene	3.392	8.06667
VWCE	ORF	oncogene	3.232	8.06667
RPUSD2	NON_ORF	oncogene	3.725	8.06667
DBI	NONE	oncogene	3.306	8.06667
ALG1	NON_ORF	oncogene	3.373	8.06667
EHBP1L1	ORF	oncogene	2.659	8.06667
TXNDC15	NON_ORF	tumor suppressor	-2.585	8.06667
PPM1K	NONE	tumor suppressor	-3.404	8.06667
ME1	BOTH	oncogene	2.073	8.04762
POLD2	NONE	oncogene	5.941	8.04762
GEMIN6	NONE	oncogene	4.217	8.04762
CHMP2B	BOTH	oncogene	2.573	8.03571
AFTPH	NON_ORF	tumor suppressor	-3.893	8
ETV3	NON_ORF	oncogene	2.094	8
IFRD1	NON_ORF	oncogene	2.47	8
POLG2	NON_ORF	oncogene	3.315	8
PTER	NON_ORF	oncogene	2.106	8
CRTAC1	BOTH	tumor suppressor	-2.252	8
ELAVL3	BOTH	tumor suppressor	-2.85	8
FAM49B	BOTH	oncogene	2.634	8
INVS	BOTH	oncogene	2.56	8
ITIH5	BOTH	tumor suppressor	-3.313	8
JMY	BOTH	tumor suppressor	-2.109	8
KCNMA1	BOTH	tumor suppressor	-2.206	8
LPHN1	BOTH	oncogene	3.065	8
MAPK4	BOTH	tumor suppressor	-2.152	8
METTL9	BOTH	tumor suppressor	-2.542	8
PREX1	BOTH	oncogene	2.075	8
PVRL1	BOTH	tumor suppressor	-2.256	8
S100A3	BOTH	tumor suppressor	-2.327	8
ZBTB20	BOTH	tumor suppressor	-4.062	8
E2F2	NONE	oncogene	3.969	8
TMEM68	NON_ORF	oncogene	3.056	8
NR0B1	NONE	tumor suppressor	-2.956	8
CYBRD1	NON_ORF	tumor suppressor	-2.935	8
LETMD1	NONE	tumor suppressor	-2.941	8
ZBTB4	NON_ORF	tumor suppressor	-5.324	8
MAGEB2	BOTH	oncogene	2.09	7.84
MFSD8	NON_ORF	oncogene	2.022	7.69231
RNF220	BOTH	tumor suppressor	-2.268	7.69231
SCRN1	BOTH	tumor suppressor	-2.792	7.69231
PCYT2	NONE	oncogene	4.075	7.69231
TMEM160	NONE	oncogene	3.293	7.69231
NAGLU	NONE	tumor suppressor	-3.475	7.69231
THEM4	NON_ORF	oncogene	2.88	7.69231
ANAPC16	NON_ORF	tumor suppressor	-3.387	7.68182
DHX37	NONE	oncogene	3.718	7.68
TFB2M	NON_ORF	oncogene	6.533	7.57895
GOLM1	BOTH	oncogene	4.429	7.5625
SACS	BOTH	oncogene	3.758	7.5625
HPSE	NON_ORF	oncogene	2.778	7.5625
BOLA1	ORF	oncogene	4.373	7.5625
FAM114A1	NON_ORF	tumor suppressor	-3.132	7.36364
PARD3B	NON_ORF	tumor suppressor	-2.417	7.36364
RELL1	NON_ORF	tumor suppressor	-2.289	7.36364
SNX8	NON_ORF	oncogene	2.029	7.36364
ALCAM	BOTH	tumor suppressor	-4.217	7.36364
CD276	BOTH	tumor suppressor	-2.446	7.36364
CD82	BOTH	tumor suppressor	-3.702	7.36364
HIVEP2	BOTH	tumor suppressor	-2.312	7.36364
MGAT1	BOTH	tumor suppressor	-1.978	7.36364
SCIN	BOTH	oncogene	2.199	7.36364
SPTB	BOTH	tumor suppressor	-4.352	7.36364
SQLE	NON_ORF	oncogene	3.522	7.36364
CANT1	ORF	oncogene	3.293	7.36364
BDH1	NON_ORF	oncogene	3.558	7.36364
TRIML2	NON_ORF	tumor suppressor	-3.032	7.36364
WNT4	NON_ORF	tumor suppressor	-2.745	7.36364
FEM1A	NONE	oncogene	3.004	7.36364
CD19	ORF	tumor suppressor	-3.085	7.36364
MIER1	NON_ORF	tumor suppressor	-2.749	7.34783
UTP6	NON_ORF	oncogene	2.137	7.2
RNF157	BOTH	oncogene	4.819	7.2
MITD1	NONE	oncogene	2.806	7.2
CD320	ORF	oncogene	5.443	7.14286
DOK3	ORF	tumor suppressor	-3.253	7.14286
CRLF3	NON_ORF	tumor suppressor	-2.296	7.14286
SIAE	NON_ORF	oncogene	3.392	7.14286
TSPAN5	NON_ORF	tumor suppressor	-2.21	7.14286
CHM	BOTH	oncogene	2.45	7.14286
CLSTN1	BOTH	tumor suppressor	-2.013	7.14286
CWF19L1	BOTH	oncogene	2.24	7.14286
PDCD2L	BOTH	oncogene	3.397	7.14286
TTC25	BOTH	tumor suppressor	-3.221	7.14286
RAD51AP1	NONE	oncogene	2.716	7.14286
TIMM10	NON_ORF	oncogene	2.688	7.14286
GJB1	NON_ORF	tumor suppressor	-2.797	7.14286
SHROOM3	BOTH	oncogene	3.362	7.11765
AKR1A1	NON_ORF	tumor suppressor	-2.677	7.11765
DNAJB9	NONE	tumor suppressor	-3.207	7.11765
FGL2	ORF	tumor suppressor	-2.403	7.11111
INPP5A	NON_ORF	tumor suppressor	-2.084	7.11111
MARCH2	NON_ORF	tumor suppressor	-2.405	7.11111
ATP13A1	BOTH	oncogene	5.185	7.11111
CCDC117	BOTH	oncogene	2.883	7.11111
CFH	BOTH	oncogene	2.12	7.11111
CNIH4	BOTH	oncogene	2.312	7.11111
DENND5A	BOTH	tumor suppressor	-2.016	7.11111
F13A1	BOTH	tumor suppressor	-2.303	7.11111
NFIB	BOTH	tumor suppressor	-2.304	7.11111
RCAN2	BOTH	oncogene	2.293	7.11111
TGFBRAP1	BOTH	oncogene	2.003	7.11111
WDR54	ORF	oncogene	3.148	7.11111
CDC42SE1	NONE	oncogene	2.823	7.11111
CCNB1IP1	NON_ORF	oncogene	4.335	7.11111
DOLPP1	NON_ORF	tumor suppressor	-2.941	7.11111
HAND2	NONE	tumor suppressor	-2.979	7.11111
LYL1	NONE	tumor suppressor	-4.103	7.11111
NOSTRIN	NON_ORF	oncogene	2.057	7
CYP17A1	BOTH	tumor suppressor	-2.107	7
GLTSCR1	BOTH	oncogene	2.265	7
PTPRB	BOTH	tumor suppressor	-2.628	7
SOX10	BOTH	tumor suppressor	-2.198	7
SAC3D1	NONE	oncogene	3.518	7
UCKL1	NONE	oncogene	2.61	7
TSEN34	NONE	tumor suppressor	-2.685	7
CDC42EP3	NON_ORF	oncogene	2.623	7
ZNF114	NONE	oncogene	2.802	7
GTPBP3	NON_ORF	oncogene	2.803	7
GPR89B	NONE	oncogene	6.124	7
HSD17B6	NON_ORF	oncogene	3.151	7
TPST2	NON_ORF	oncogene	3.499	7
RASD1	NONE	tumor suppressor	-2.729	7
UBA7	NONE	tumor suppressor	-3.087	7
FXYD6	NON_ORF	tumor suppressor	-2.144	6.75
SAMSN1	NON_ORF	tumor suppressor	-1.966	6.75
TSEN2	NON_ORF	oncogene	3.287	6.75
EVI5	BOTH	tumor suppressor	-3.912	6.75
LEPR	BOTH	tumor suppressor	-3.509	6.75
ZNF329	BOTH	oncogene	2.121	6.75
COX7B	NONE	oncogene	4.87	6.75
TSPAN17	NON_ORF	tumor suppressor	-4.245	6.75
BNIP2	NON_ORF	oncogene	3.206	6.75
UPK1A	NONE	tumor suppressor	-2.592	6.75
ALG13	NON_ORF	oncogene	2.665	6.75
DBF4	ORF	oncogene	3.743	6.72222
KIFC1	BOTH	oncogene	2.853	6.66667
TMEM194A	NON_ORF	oncogene	4.025	6.66667
KLHL21	ORF	oncogene	2.964	6.66667
UROD	NON_ORF	tumor suppressor	-2.771	6.66667
NPAT	BOTH	tumor suppressor	-2.558	6.54545
HIST1H3C	ORF	oncogene	3.667	6.4
PRSS50	NON_ORF	tumor suppressor	-2.768	6.4
EI24	BOTH	oncogene	2.506	6.4
HEBP1	BOTH	tumor suppressor	-2.589	6.4
KLF3	BOTH	tumor suppressor	-2.917	6.4
LRRCC1	BOTH	oncogene	2.35	6.4
NLN	BOTH	oncogene	2.642	6.4
SH2B2	BOTH	oncogene	3.165	6.4
HPDL	NONE	oncogene	2.659	6.4
TBCCD1	NON_ORF	oncogene	2.891	6.4
COMMD5	NONE	oncogene	2.904	6.4
SERPINB1	NONE	tumor suppressor	-2.964	6.36842
TBC1D9B	NON_ORF	tumor suppressor	-4.337	6.25
ASB13	BOTH	oncogene	4.173	6.25
GNB1L	BOTH	oncogene	2.337	6.25
VKORC1L1	NON_ORF	oncogene	3.578	6.23077
SPRED1	BOTH	oncogene	2.254	6.23077
YIF1B	ORF	oncogene	3.385	6.23077
APH1A	NON_ORF	oncogene	2.739	6.23077
[truncated: 1,340 more rows]

## Sheet: BC
Gene	Mutation	Precog_type	Precog_metaZ	Network_score
KIAA1429	ORF	tumor suppressor	-2.067	648.764
MYC	ORF	oncogene	2.192	575.491
EGFR	ORF	oncogene	2.369	309.512
BRCA1	ORF	oncogene	3.509	293.492
ELAVL1	ORF	oncogene	2.615	287.14
SIRT7	BOTH	oncogene	2.278	282.886
RNF4	NONE	tumor suppressor	-2.757	282.36
RECQL4	ORF	oncogene	4.542	278.695
CUL3	ORF	tumor suppressor	-2.053	274.447
NXF1	ORF	tumor suppressor	-2.32	249.562
HSP90AA1	ORF	oncogene	3.262	228.792
ESR1	BOTH	tumor suppressor	-4.031	227.982
EZH2	ORF	oncogene	7.423	226.131
HSPA8	ORF	oncogene	1.969	215.207
OBSL1	ORF	oncogene	2.246	201.468
HDAC2	ORF	oncogene	2.88	200.738
MCM2	ORF	oncogene	8.052	200.446
CTNNB1	ORF	tumor suppressor	-2.131	200.29
HEXIM1	ORF	tumor suppressor	-3.854	191.907
SNW1	BOTH	tumor suppressor	-2.283	177.466
LARP7	NONE	tumor suppressor	-3.802	176.538
LMNA	ORF	oncogene	3.355	169.866
PIH1D1	ORF	oncogene	2.285	151.115
FN1	ORF	oncogene	2.467	149.343
YWHAZ	ORF	oncogene	6.511	142.37
RC3H2	ORF	oncogene	2.283	139.92
EWSR1	NONE	oncogene	4.125	138.814
YWHAQ	ORF	oncogene	4.049	137.931
YWHAB	NONE	oncogene	3.563	131.963
CANX	ORF	oncogene	3.165	131.696
TGOLN2	ORF	tumor suppressor	-3.5	130.903
HUWE1	ORF	oncogene	3.072	130.391
SNAI1	NONE	oncogene	3.081	129.784
SOX2	ORF	oncogene	2.828	128.398
CSNK2A1	ORF	oncogene	5.892	126.67
HIST1H2AB	ORF	oncogene	2.08	126.201
UBE2M	ORF	oncogene	5.294	126.16
CDK9	NONE	oncogene	2.951	123.968
HSPD1	ORF	oncogene	4.079	123.923
UBE2I	NONE	oncogene	2.739	123.41
IFI16	ORF	tumor suppressor	-2.365	123.249
HSP90AB1	ORF	oncogene	5.528	121.365
YWHAG	NONE	oncogene	4.186	120.125
CYLD	ORF	tumor suppressor	-2.72	119.69
RIOK1	NONE	oncogene	3.581	117.813
ACTB	ORF	oncogene	5.565	117.778
H2AFX	ORF	oncogene	6.361	116.576
NCL	ORF	oncogene	4.182	116.344
STAU1	ORF	oncogene	4.367	115.782
MAPK6	NONE	oncogene	2.711	115.244
HRAS	ORF	oncogene	4.068	113.473
DCPS	ORF	oncogene	3	112.45
EEF1A1	ORF	tumor suppressor	-2.004	112.031
RPS6	NONE	tumor suppressor	-2.987	111.054
NRAS	NONE	oncogene	3.45	110.46
PDHA1	NONE	oncogene	6.678	109.78
WWOX	ORF	oncogene	3.169	109.108
P2RY6	NONE	oncogene	2.617	108.469
HIF1A	ORF	oncogene	2.09	108.173
PPP1CA	ORF	oncogene	5.673	108.062
U2AF2	ORF	oncogene	3.055	108.016
PTEN	ORF	tumor suppressor	-3.51	106.671
TUBA1A	ORF	oncogene	2.286	106.276
RUVBL2	ORF	oncogene	5.696	105.018
PPP2R1A	ORF	oncogene	4.891	104.445
TMPO	ORF	oncogene	2.619	102.736
PRKDC	NON_ORF	oncogene	3.011	102.671
GRWD1	ORF	oncogene	2.193	102.563
SRPK2	ORF	tumor suppressor	-2.333	101.838
MDC1	ORF	oncogene	4.425	101.233
GSK3B	ORF	oncogene	5.816	99.5657
SRC	ORF	oncogene	3.559	97.3988
ILF2	ORF	oncogene	3.616	96.9476
SHMT2	ORF	oncogene	5.815	96.4688
BTRC	ORF	tumor suppressor	-4.807	96.0784
TUBB	ORF	oncogene	3.624	95.8672
POU5F1	ORF	oncogene	2.074	95.1022
UNC93B1	NONE	oncogene	3.163	95.0914
VCAM1	ORF	tumor suppressor	-1.977	95.0389
PCNA	NONE	oncogene	3.909	94.3673
ERBB2	ORF	oncogene	2.334	93.7603
CSK	ORF	oncogene	3.237	92.1657
CDC34	NONE	oncogene	4.877	91.7701
AR	ORF	tumor suppressor	-3.653	91.6909
HSPA4	NONE	oncogene	3.842	90.7808
AURKA	NONE	oncogene	8.973	90.2798
PSMD14	NONE	oncogene	4.641	90.25
CUL5	ORF	tumor suppressor	-4.098	89.6414
EZR	NONE	oncogene	4.581	88.9941
ENO1	ORF	oncogene	6.195	88.8911
EIF4A3	ORF	oncogene	3.243	88.2
FBXO7	NONE	tumor suppressor	-2.864	87.8924
NR3C1	ORF	tumor suppressor	-2.049	87.4589
VDAC1	NONE	oncogene	4.427	87.4253
RPL10	ORF	tumor suppressor	-1.983	87.3602
NOP56	ORF	oncogene	6.731	87.1117
MCM5	ORF	oncogene	6.739	87.0409
CSNK2B	ORF	oncogene	5.481	86.9483
NINL	ORF	tumor suppressor	-2.319	86.8639
SMARCA4	ORF	oncogene	6.527	86.747
CUL4A	ORF	tumor suppressor	-2.267	86.6866
RIPK4	ORF	oncogene	5.532	86.2826
MAPK1	ORF	oncogene	4.462	86.0662
PAN2	ORF	tumor suppressor	-2.205	86.0415
STAT3	ORF	tumor suppressor	-2.884	85.8766
TRIM28	ORF	oncogene	2.431	85.3386
NOTCH1	ORF	oncogene	5.35	83.6148
LGR4	ORF	oncogene	2.445	83.027
HSPA9	NONE	oncogene	4.668	82.6667
SYNCRIP	NONE	oncogene	4.511	82.4771
CCT2	ORF	oncogene	3.511	81.6425
FAF1	ORF	oncogene	5.4	80.9535
RUVBL1	ORF	oncogene	3.336	80.2438
ATP5B	ORF	oncogene	4.244	79.7789
PML	ORF	oncogene	2.532	79.3469
PPARG	ORF	tumor suppressor	-3.198	78.1915
CCT3	ORF	oncogene	3.732	77.7617
WDR76	ORF	oncogene	2.023	77.3581
DLST	ORF	oncogene	2.256	76.9045
SIRT1	ORF	tumor suppressor	-4.921	76.7092
PRMT5	ORF	oncogene	2.583	76.4878
MCM7	ORF	oncogene	7.475	75.9189
PLK1	ORF	oncogene	6.829	75
LIMA1	NONE	tumor suppressor	-3.45	74.6897
MB21D1	ORF	oncogene	3.593	74.1888
OFD1	ORF	tumor suppressor	-3.085	73.7784
MYO6	NONE	tumor suppressor	-3.651	73.374
CDK1	NONE	oncogene	4.596	72.9657
GAPDH	NONE	oncogene	4.382	72.961
PSMC5	NONE	oncogene	4.04	72.8916
FUS	ORF	oncogene	2.301	72.4672
TUBA1C	ORF	oncogene	3.115	72.0526
BARD1	ORF	oncogene	2.305	72.0061
PABPC1	ORF	oncogene	2.968	71.7696
HGS	ORF	oncogene	2.855	71.6716
CCND1	ORF	oncogene	2.283	71.627
HSD17B10	ORF	oncogene	6.199	71.2969
CCT5	ORF	oncogene	5.31	70.6909
PCM1	ORF	tumor suppressor	-5.201	70.6728
TERF2	ORF	oncogene	4.458	70.2338
BAG3	NONE	oncogene	2.584	69.7202
AURKB	NONE	oncogene	9.47	69.5748
CEP250	ORF	oncogene	6.426	69.3946
CDC37	NONE	oncogene	3.402	68.8917
TCP1	ORF	oncogene	5.333	68.8802
CDK4	NONE	oncogene	3.928	68.813
FBXO25	ORF	tumor suppressor	-3.606	68.438
MAPK14	BOTH	oncogene	3.113	68.438
MTDH	NONE	oncogene	3.084	67.9298
CCT4	NONE	oncogene	5.587	67.8914
AP2M1	ORF	oncogene	4.762	67.5931
VDAC2	ORF	oncogene	2.531	67.3471
TUBG1	NONE	oncogene	4.793	67.2814
ABCE1	ORF	oncogene	3.139	67.1608
RAB7A	ORF	oncogene	2.303	67.1456
SFN	NONE	oncogene	5.619	67.1141
KHDRBS1	ORF	tumor suppressor	-2.287	66.6457
CCT6A	NONE	oncogene	5.759	66.6
YWHAH	NONE	oncogene	3.021	66.3022
RPN1	ORF	oncogene	4.82	66.2675
FOXA1	ORF	tumor suppressor	-5.407	66.2403
CALM1	NONE	oncogene	4.479	65.8481
HDGF	NONE	oncogene	3.988	65.3617
SDHA	ORF	oncogene	3.398	64.9073
CAD	ORF	oncogene	5.483	64.2857
CCT7	ORF	oncogene	6.169	64.0988
PSMC3	NONE	oncogene	6.352	63.5956
RAD21	NONE	oncogene	4.847	63.1488
MAPK8	ORF	tumor suppressor	-2.052	62.7451
NOP2	ORF	oncogene	5.097	62.7348
RPL14	ORF	tumor suppressor	-3.536	62.4222
CDKN2A	ORF	oncogene	3.357	62.3077
PPT1	NONE	tumor suppressor	-2.657	62.2414
RPL5	ORF	tumor suppressor	-2.847	62.2042
BICD1	ORF	oncogene	2.329	62.1075
H2AFY	NONE	oncogene	4.565	62.0631
WDR5	ORF	oncogene	5.949	61.952
DNAJA1	ORF	oncogene	3.219	61.3611
MYO1C	ORF	tumor suppressor	-1.974	61.3404
LNX1	ORF	tumor suppressor	-2.386	61.2288
ATP5C1	ORF	oncogene	4.155	61.0331
MCM3	BOTH	oncogene	5.649	60.8276
RPL3	ORF	tumor suppressor	-2.841	60.3609
SNRPD1	NONE	oncogene	3.502	60.2083
AIFM1	ORF	oncogene	4.206	59.7569
SPTAN1	ORF	tumor suppressor	-2.849	59.5755
KPNA2	NONE	oncogene	6.079	59.5588
JUP	ORF	oncogene	2.344	59.5564
UBE3A	ORF	tumor suppressor	-2.938	59.1761
DDX17	ORF	tumor suppressor	-2.029	59.1241
CCT8	ORF	oncogene	4.574	58.9653
CTDP1	ORF	oncogene	2.195	58.703
DBN1	BOTH	oncogene	3.954	58.7006
SOD1	ORF	oncogene	3.222	58.2912
FTSJ3	ORF	oncogene	4.261	58.0619
SMARCAD1	ORF	tumor suppressor	-2.131	57.8
LRRK2	ORF	tumor suppressor	-3.466	57.7812
DCAF7	BOTH	oncogene	3.316	57.6577
SSRP1	ORF	oncogene	3.805	57.5526
TOMM22	NONE	oncogene	3.326	57.1892
TUBA4A	ORF	oncogene	3.291	57.0423
SIN3A	ORF	tumor suppressor	-2.974	56.9856
DKC1	NONE	oncogene	4.477	56.9831
DYNC1H1	ORF	oncogene	2.481	56.9098
RPL23	NONE	tumor suppressor	-4.407	56.8525
FOXK2	ORF	oncogene	3.298	56.6786
RPS6KB2	NONE	oncogene	5.222	56.641
SMC1A	ORF	oncogene	2.332	56.5042
CSNK2A2	NONE	oncogene	3.434	56.4851
RRS1	ORF	oncogene	2.178	56.458
CRY2	ORF	tumor suppressor	-5.261	56.25
CARM1	ORF	oncogene	3.757	56.2252
ACTL6A	NONE	oncogene	3.312	56.2252
PSMD2	ORF	oncogene	8.357	55.8
STIP1	ORF	oncogene	5.72	55.5591
COPS6	ORF	oncogene	3.824	55.3681
SLC25A5	NONE	oncogene	6.229	55.3143
NFKB1	ORF	tumor suppressor	-4.188	55.1471
TUBA1B	ORF	oncogene	6.41	55.1345
YBX1	NONE	oncogene	4.262	55.125
SIRT6	ORF	oncogene	2.308	54.7456
RPS4X	ORF	tumor suppressor	-5.773	54.7035
NDUFS1	ORF	oncogene	3.579	54.6746
SRPK1	ORF	oncogene	4.776	54.6746
TPT1	ORF	tumor suppressor	-4.562	54.4906
HADHB	ORF	tumor suppressor	-2.151	54.3962
RPL8	NONE	oncogene	3.096	54.3873
CTCF	ORF	oncogene	2.996	54.2696
ITCH	ORF	oncogene	2.19	54.2231
LDHA	NONE	oncogene	3.906	54.2231
AHSA1	NONE	oncogene	4.711	54.2231
CHEK1	NONE	oncogene	5.614	54.2043
VDAC3	ORF	oncogene	2.697	54
IMMT	ORF	oncogene	3.115	53.8203
TP63	ORF	tumor suppressor	-2.388	53.792
TUBB3	ORF	oncogene	3.435	53.4069
BSG	ORF	oncogene	5.042	53.3419
CHEK2	BOTH	oncogene	3.684	53.066
UBQLN1	ORF	oncogene	2.794	52.9113
PSMC2	NONE	oncogene	3.059	52.5625
CAV1	ORF	tumor suppressor	-2.297	52.5091
WDR77	NONE	oncogene	2.625	52.4709
MAPT	ORF	tumor suppressor	-5.167	52.1894
ZBTB38	ORF	tumor suppressor	-2.299	52.1605
NDUFS3	NONE	oncogene	4.171	51.9231
EIF4E2	NONE	oncogene	5.369	51.8571
SUPT16H	ORF	oncogene	2.195	51.797
SF3B1	ORF	tumor suppressor	-2.796	51.7512
RPL11	NONE	tumor suppressor	-2.804	51.6725
GTPBP4	ORF	oncogene	6.173	51.6604
PSMA1	NONE	oncogene	2.725	51.6071
EPHA2	BOTH	oncogene	3.016	51.5977
PLCG1	ORF	oncogene	3.17	51.2533
TRRAP	ORF	oncogene	3.603	51.0417
GTSE1	ORF	oncogene	7.9	50.8132
CORO1C	ORF	oncogene	4.678	50.7398
TCTN3	NONE	tumor suppressor	-2.796	50.7
ACTN1	ORF	oncogene	4.748	50.6757
BYSL	ORF	oncogene	6.235	50.6489
ARIH1	NONE	oncogene	5.39	50.6489
RPS7	ORF	oncogene	2.588	50.4522
STAT1	ORF	oncogene	3.093	50.41
DCAF15	ORF	oncogene	3.461	50.069
COPA	ORF	oncogene	4.731	49.8462
COPE	NONE	oncogene	3.918	49.8037
HDAC11	ORF	tumor suppressor	-2.517	49.7059
SF3B3	NONE	oncogene	6.723	49.5879
HIST1H1C	ORF	oncogene	3.632	49.4949
MAPRE1	NONE	oncogene	5.008	49.4216
ISG15	NONE	oncogene	4.104	49.3426
COX15	NONE	tumor suppressor	-2.612	49.3308
NCOA1	ORF	tumor suppressor	-2.414	49.2273
ODF2	ORF	oncogene	3.228	49.2273
CALCOCO2	ORF	tumor suppressor	-3.561	48.9417
MYO19	ORF	oncogene	4.385	48.913
NDUFA9	NONE	oncogene	5.383	48.913
ANLN	ORF	oncogene	6.666	48.6737
PDK1	ORF	oncogene	3.246	48.6621
CENPJ	ORF	oncogene	2.388	48.5632
PSMD4	BOTH	oncogene	2.277	48.5192
FOXQ1	ORF	oncogene	2.176	48.4925
ADRB2	NONE	tumor suppressor	-5.148	48.3798
PSMD1	NONE	oncogene	4.225	48.1748
LDHB	ORF	oncogene	2.99	48.1333
P4HB	ORF	oncogene	3.189	48
EIF4A1	ORF	oncogene	3.04	47.7553
DGCR8	ORF	oncogene	2.276	47.7051
SFXN1	ORF	oncogene	2.852	47.6879
JAK2	ORF	tumor suppressor	-4.593	47.6102
EIF6	ORF	oncogene	4.115	47.5596
E2F1	ORF	oncogene	6.774	47.4568
UPF1	ORF	oncogene	3.788	47.4311
SUPT5H	ORF	oncogene	4.491	47.3478
KHSRP	ORF	oncogene	4.874	47.2526
ERBB3	ORF	tumor suppressor	-2.376	47.1837
PARK7	ORF	tumor suppressor	-3.462	47.1628
SND1	ORF	oncogene	2.883	47.1593
TOP2A	ORF	oncogene	6.523	47.1386
IKBKB	ORF	tumor suppressor	-2.007	47.0805
RBM14	ORF	oncogene	2.939	47.0124
UBE2A	NONE	oncogene	3.868	46.875
CSE1L	ORF	oncogene	7.2	46.8387
LRRC59	NONE	oncogene	4.647	46.8387
MYBBP1A	ORF	oncogene	3.579	46.8034
CEP152	NONE	oncogene	4.237	46.7532
WWP2	ORF	oncogene	2.129	46.7456
ACTR2	NONE	oncogene	3.324	46.4876
RAD51	ORF	oncogene	5.329	46.3404
HSPA1L	ORF	tumor suppressor	-2.051	46.2784
KIAA0020	ORF	oncogene	2.261	46.2784
ATAD3A	ORF	oncogene	6.53	46.24
RPL15	NONE	tumor suppressor	-3.209	46.1176
DNMT1	ORF	oncogene	3.028	45.9383
KPNA1	ORF	oncogene	4.262	45.8526
HIST1H2BG	ORF	oncogene	3.628	45.8273
PSMC4	NONE	oncogene	4.878	45.6333
CDC20	ORF	oncogene	7.759	45.4144
PDHB	ORF	tumor suppressor	-2.711	45.3704
NCOA3	ORF	oncogene	3.938	45.1493
SNRPD3	NON_ORF	oncogene	2.89	45.0089
DDX21	ORF	oncogene	4.016	45.0057
EIF4G1	ORF	oncogene	6.669	44.9151
PRMT1	BOTH	oncogene	3.271	44.8267
CDK6	ORF	oncogene	3.221	44.6977
TK1	ORF	oncogene	8.165	44.6282
POLR2E	ORF	oncogene	2.574	44.5217
RBM28	ORF	oncogene	2.388	44.5068
NOP58	ORF	oncogene	2.388	44.2913
PRPF31	ORF	oncogene	5.114	44.2193
ZNF638	ORF	tumor suppressor	-3.481	44.1
TOMM20	ORF	tumor suppressor	-2.203	44.043
FANCD2	ORF	oncogene	2.325	43.9054
ZC3H18	NONE	oncogene	5.587	43.7765
LMNB1	ORF	oncogene	7.293	43.6818
SERPINH1	NONE	oncogene	3.506	43.6818
GCN1L1	ORF	oncogene	2.833	43.6226
SLC25A1	NONE	oncogene	6.249	43.6226
POLD1	ORF	oncogene	6.409	43.6154
SHFM1	ORF	oncogene	4.624	43.6154
PPM1G	ORF	oncogene	4.95	43.5825
HSPH1	ORF	oncogene	3.479	43.5745
TXNIP	ORF	tumor suppressor	-4.979	43.5125
EXOC1	ORF	tumor suppressor	-2.798	43.2143
SYNPO	ORF	oncogene	2.159	43.1635
HAX1	BOTH	oncogene	2.339	43.1158
RAD23A	ORF	oncogene	5.928	43.0855
HCFC1	ORF	oncogene	3.649	42.9753
MSH6	ORF	oncogene	5.483	42.8571
RANBP9	ORF	oncogene	4.33	42.8571
UCHL5	BOTH	oncogene	3.541	42.7812
CCNB1	ORF	oncogene	7.5	42.7701
NONO	ORF	oncogene	4.05	42.7514
NOC2L	ORF	oncogene	5.581	42.75
SUV39H1	ORF	oncogene	4.085	42.7111
ATP2A2	ORF	oncogene	2.702	42.7059
HNRNPAB	NONE	oncogene	7.993	42.6667
NCK2	NONE	oncogene	3.536	42.6393
RXRA	ORF	oncogene	2.951	42.5823
BRAF	BOTH	oncogene	2.265	42.4512
RFC4	ORF	oncogene	7.667	42.4512
PDLIM7	ORF	oncogene	3.929	42.2841
TTK	ORF	oncogene	8.008	42.1228
SMARCA2	ORF	tumor suppressor	-3.991	41.9398
XRCC3	NONE	oncogene	4.175	41.9398
CLK1	ORF	tumor suppressor	-3.661	41.9254
NCOR2	ORF	oncogene	2.779	41.8133
SRSF2	ORF	oncogene	2.891	41.809
BRIX1	ORF	oncogene	4.336	41.7789
POLR1A	ORF	oncogene	3.074	41.6
ACTN4	ORF	oncogene	5.125	41.5648
PA2G4	ORF	oncogene	3.112	41.5648
VAPB	ORF	oncogene	4.455	41.5648
KIF11	NONE	oncogene	7.188	41.5309
H2AFZ	NONE	oncogene	6.555	41.5309
VPS53	ORF	oncogene	3.328	41.4384
UQCRC1	ORF	oncogene	3.079	41.4216
CCND2	ORF	tumor suppressor	-4.478	41.3793
DYNC1I2	ORF	tumor suppressor	-3.478	41.3737
ATXN1	ORF	tumor suppressor	-5.794	41.3333
CDC25B	ORF	oncogene	9.05	41.2857
PRDX1	NONE	oncogene	4.086	41.2857
DNM2	ORF	oncogene	4.989	41.2632
FOS	NONE	tumor suppressor	-5.457	41.2632
VCL	ORF	oncogene	2.139	41.1266
CLU	ORF	tumor suppressor	-2.756	41.0704
PPP2R2A	ORF	tumor suppressor	-2.996	41.0244
NDUFS7	ORF	oncogene	5.208	40.8936
CALU	NONE	oncogene	3.671	40.8936
TMEM41B	ORF	tumor suppressor	-3.913	40.7273
NDUFV1	ORF	oncogene	4.507	40.7103
SART3	ORF	oncogene	2.535	40.6923
TOMM40	NONE	oncogene	5.431	40.6532
LARP1	ORF	oncogene	4.815	40.625
PDIA6	ORF	oncogene	4.525	40.5301
RPL12	NONE	tumor suppressor	-2.727	40.526
MAP3K1	ORF	tumor suppressor	-4.504	40.5
EHMT2	ORF	oncogene	4.474	40.4494
GNB2	ORF	oncogene	3.006	40.4457
KIF14	ORF	oncogene	7.844	40.4211
NPLOC4	ORF	oncogene	2.624	40.3582
MTCH2	ORF	oncogene	6.937	40.3475
CFL1	NONE	oncogene	5.262	40.3475
TRMT61B	NONE	tumor suppressor	-2.715	40.328
PHGDH	NONE	oncogene	4.858	40.2381
TCF4	ORF	tumor suppressor	-4.679	40.0909
MED12	ORF	oncogene	2.781	40.0476
OGT	ORF	tumor suppressor	-2.624	40.0115
RRP12	NONE	oncogene	3.416	40.0115
U2AF1	NONE	oncogene	4.034	40.0115
MCM6	NONE	oncogene	8.066	40.0108
MCM4	ORF	oncogene	7.387	39.5851
PES1	NONE	oncogene	3.123	39.5851
BECN1	ORF	tumor suppressor	-2.564	39.5634
PIK3CA	ORF	tumor suppressor	-2.682	39.5634
COPB1	ORF	tumor suppressor	-1.984	39.5604
TFIP11	ORF	tumor suppressor	-2.437	39.5604
ECT2	ORF	oncogene	4.239	39.5604
RAE1	NONE	oncogene	6.211	39.5604
RAD50	ORF	tumor suppressor	-3.391	39.5568
PTBP1	NONE	oncogene	4.363	39.5241
SAV1	ORF	tumor suppressor	-2.135	39.1852
BCOR	ORF	tumor suppressor	-2.417	39.1446
ATP6V1A	ORF	oncogene	2.461	39.1204
UBA1	ORF	oncogene	2.166	39.0348
COX4I1	NONE	oncogene	4.668	38.8889
CTNNBL1	ORF	oncogene	3.133	38.7821
JAK1	ORF	tumor suppressor	-5.414	38.7258
PSMD11	ORF	oncogene	6.753	38.6983
MLH1	ORF	tumor suppressor	-2.566	38.6786
HOOK3	BOTH	tumor suppressor	-2.481	38.6667
PAICS	ORF	oncogene	5.409	38.4795
IRAK1	NONE	oncogene	3.571	38.4795
ERBB2IP	ORF	tumor suppressor	-3.61	38.4727
FOXK1	ORF	oncogene	2.424	38.4615
KIAA0368	ORF	tumor suppressor	-2.492	38.44
RRP1B	ORF	oncogene	4.003	38.2911
POLR2C	NONE	oncogene	4.298	38.2911
SNRPA1	ORF	oncogene	7.185	38.2804
PGK1	ORF	oncogene	7.13	38.2527
PRPF6	ORF	oncogene	4.177	38.2527
PTRH2	ORF	oncogene	2.038	38.2235
CYC1	NONE	oncogene	6.595	38.1635
IRS1	NONE	tumor suppressor	-6.533	38.1111
LCA5	ORF	tumor suppressor	-2.752	38.0845
ACLY	ORF	oncogene	2.413	37.8788
CEP55	ORF	oncogene	8.394	37.8788
TNRC6A	ORF	tumor suppressor	-3.124	37.8788
RAB2A	NONE	oncogene	3.475	37.7978
TSC1	ORF	tumor suppressor	-2.977	37.7705
HYOU1	BOTH	oncogene	1.961	37.6957
NOLC1	ORF	oncogene	4.112	37.6863
POLR2B	ORF	oncogene	2.178	37.6863
TP53BP2	ORF	oncogene	2.539	37.5556
ITSN1	ORF	tumor suppressor	-2.097	37.5156
PTK2	BOTH	oncogene	2.468	37.4533
MTHFD1	ORF	oncogene	4.541	37.3846
MAD2L2	NONE	oncogene	3.734	37.3846
SART1	ORF	oncogene	5.148	37.3778
TKT	NONE	oncogene	6.317	37.21
JMJD6	ORF	oncogene	5.823	37.1613
IGF2BP1	BOTH	oncogene	3.045	37.0286
RPL21	NONE	tumor suppressor	-3.114	36.992
PHF8	ORF	oncogene	2.541	36.98
MECP2	ORF	tumor suppressor	-2.75	36.967
SKP2	BOTH	oncogene	3.494	36.967
GOLT1B	NONE	oncogene	3.739	36.9615
EPS15	NONE	tumor suppressor	-5.363	36.9605
NUP107	ORF	oncogene	3.825	36.9114
PSMD12	ORF	oncogene	2.229	36.8416
SF3B2	ORF	oncogene	3.748	36.557
BCLAF1	NONE	tumor suppressor	-3.053	36.5405
QARS	ORF	tumor suppressor	-2.431	36.5
MCRS1	ORF	oncogene	2.148	36.4828
P4HA1	NONE	oncogene	3.407	36.4458
ABCF1	ORF	oncogene	5.775	36.2131
MED1	ORF	oncogene	4.238	36.125
NDUFA8	NONE	oncogene	3.326	36.1
AHCYL1	ORF	tumor suppressor	-3.749	36
SCLT1	ORF	oncogene	2.078	35.8866
ACO2	NONE	oncogene	2.827	35.8866
NCOA6	ORF	oncogene	3.418	35.8519
LARS	ORF	oncogene	1.982	35.7518
KIFC3	ORF	oncogene	3.664	35.7143
MAGED1	ORF	oncogene	3.54	35.6364
PSMD3	ORF	oncogene	4.065	35.6174
APOE	NONE	oncogene	3.827	35.5789
RNF11	NONE	tumor suppressor	-2.669	35.4462
TXN	NONE	oncogene	5.933	35.4381
NUP50	ORF	oncogene	3.623	35.3088
PFKP	ORF	oncogene	7.987	35.3088
IKBKAP	ORF	tumor suppressor	-2.016	35.2667
BIRC2	ORF	tumor suppressor	-3.116	35.236
TNIP1	ORF	tumor suppressor	-2.179	35.2113
FH	ORF	oncogene	3.07	35.1325
CEP290	ORF	tumor suppressor	-2.528	35.1169
RALY	ORF	oncogene	5.336	35.1125
AHCY	ORF	oncogene	2.63	35.0635
CCNE1	ORF	oncogene	4.981	34.9138
SORT1	ORF	oncogene	4.347	34.9091
TSC22D1	ORF	tumor suppressor	-2.332	34.8868
RPN2	ORF	oncogene	3.495	34.8444
TUBGCP2	ORF	oncogene	3.758	34.7971
ALDOA	NONE	oncogene	4.601	34.7222
CKAP5	ORF	oncogene	5.384	34.7143
KIF5B	ORF	oncogene	3.7	34.679
AP2A1	ORF	oncogene	3.796	34.5638
ZNF512	ORF	tumor suppressor	-3.239	34.5156
TCOF1	ORF	oncogene	4.12	34.4615
RPLP1	ORF	tumor suppressor	-3.59	34.4202
DDX56	ORF	oncogene	1.996	34.3881
CCNA2	NONE	oncogene	7.084	34.3881
UBE2S	NONE	oncogene	4.065	34.322
PUF60	ORF	oncogene	6.048	34.2518
DDX27	ORF	oncogene	2.795	34.2466
GARS	NONE	oncogene	6.731	34.2466
HSPE1	NONE	oncogene	3.615	34.2466
DNAJB1	NONE	oncogene	4.436	34.2466
MAP2K1	ORF	oncogene	3.364	34.2278
RPS27A	NONE	tumor suppressor	-2.736	34.2155
CPSF6	ORF	oncogene	3.773	34.2
USP39	ORF	oncogene	3.999	33.9846
ZWINT	ORF	oncogene	5.003	33.9649
KIF13B	ORF	tumor suppressor	-6.721	33.9231
PSMA6	NONE	oncogene	3.087	33.8273
POP1	ORF	oncogene	2.47	33.8169
NUP153	ORF	oncogene	4.307	33.8
LONP1	ORF	oncogene	5.62	33.7838
SAFB	ORF	oncogene	4.119	33.7838
WDR83	ORF	oncogene	2.518	33.7838
CNOT1	ORF	oncogene	4.325	33.7792
KEAP1	ORF	tumor suppressor	-2.561	33.7792
KIAA0753	ORF	tumor suppressor	-3.283	33.7792
NEDD4L	ORF	tumor suppressor	-3.205	33.7204
CEP120	ORF	tumor suppressor	-2.738	33.62
RANGAP1	NONE	oncogene	5.229	33.4712
CTR9	ORF	tumor suppressor	-4.313	33.4697
ZBTB16	NONE	tumor suppressor	-4.967	33.4697
KRR1	ORF	tumor suppressor	-2.032	33.3913
VARS	ORF	oncogene	6.402	33.3913
CSNK1E	NONE	oncogene	2.659	33.3827
FXR1	ORF	oncogene	2.636	33.3793
MRPS9	ORF	oncogene	4.792	33.3617
PSMA7	NONE	oncogene	6.575	33.3617
HIST2H2AC	ORF	oncogene	2.1	33.3462
POLR1C	ORF	oncogene	4.278	33.3462
NCAPH2	NONE	oncogene	4.177	33.283
SRP72	NONE	oncogene	2.943	33.0625
ARF1	NONE	oncogene	4.956	33.0471
PRKCI	ORF	oncogene	2.379	33.0179
FGF11	NONE	oncogene	3.227	32.9756
DERL1	ORF	oncogene	3.388	32.9143
TRIM24	ORF	oncogene	3.667	32.6613
HSPA2	ORF	tumor suppressor	-3.276	32.5538
GTF3C4	NONE	oncogene	4.385	32.5538
BLM	ORF	oncogene	5.857	32.5269
TRAP1	NONE	oncogene	3.522	32.5269
TRIP13	ORF	oncogene	9.638	32.4853
HSF1	NONE	oncogene	6.161	32.4853
IPO9	ORF	oncogene	3.267	32.4675
DNAJA3	ORF	oncogene	2.28	32.4459
CENPA	NONE	oncogene	7.256	32.4386
SCRIB	ORF	oncogene	4.64	32.3269
CRBN	NONE	tumor suppressor	-6.507	32.2874
MRTO4	ORF	oncogene	4.215	32.2667
NUDT21	NONE	oncogene	4.324	32.0776
UBE2O	ORF	oncogene	5.011	32.0727
ANXA7	ORF	tumor suppressor	-2.467	32.0145
LYAR	ORF	oncogene	3.434	32.0145
MAP2K3	ORF	oncogene	2.529	32.0145
LMO2	ORF	tumor suppressor	-4.16	32.0145
CTTN	ORF	oncogene	4.725	31.9205
MDN1	ORF	oncogene	3.024	31.8793
RPF2	ORF	oncogene	3.843	31.8793
STIL	ORF	oncogene	6.247	31.8793
PSMB1	NONE	oncogene	3.094	31.8529
PSMA4	NONE	oncogene	3.031	31.8421
RPL13A	NONE	tumor suppressor	-4.684	31.8034
SEC24A	ORF	oncogene	3.1	31.7377
TLN1	ORF	oncogene	2.311	31.7377
TRAPPC5	ORF	oncogene	4.131	31.7377
PNKP	ORF	oncogene	4.099	31.717
GART	ORF	oncogene	3.26	31.5821
CCHCR1	BOTH	oncogene	4.094	31.5616
KPNA4	ORF	oncogene	4.112	31.5616
NDRG1	ORF	oncogene	5.949	31.5616
TCTN1	ORF	tumor suppressor	-2.922	31.339
SVIL	ORF	oncogene	2.884	31.25
HIST1H1E	ORF	oncogene	3.831	31.25
TFRC	ORF	oncogene	4.342	31.25
AP2A2	ORF	tumor suppressor	-2.033	31.2258
PPME1	ORF	oncogene	4.341	31.1538
PTCH1	ORF	oncogene	2.52	31.1351
HSPA4L	ORF	oncogene	3.014	31.1296
FGFR2	ORF	tumor suppressor	-3.732	31.1136
HBP1	NONE	tumor suppressor	-5.97	31.1127
ANKRD28	ORF	tumor suppressor	-3.327	31.0408
SRPRB	NONE	oncogene	4.562	30.9643
VRK1	NONE	oncogene	2.952	30.9429
IMPDH2	ORF	tumor suppressor	-3.098	30.8642
SRP68	ORF	oncogene	4.385	30.8167
FOXM1	ORF	oncogene	9.805	30.7692
MEOX2	ORF	tumor suppressor	-3.104	30.7273
PTGER3	ORF	tumor suppressor	-5.26	30.7234
AFG3L2	ORF	oncogene	2.323	30.72
TUBB6	ORF	oncogene	2.471	30.72
HMGA1	NONE	oncogene	3.012	30.72
GNL2	ORF	oncogene	2.56	30.6818
GBAS	NONE	tumor suppressor	-2.61	30.6806
SEC13	ORF	oncogene	3.359	30.6667
GIGYF2	ORF	tumor suppressor	-4.737	30.6667
FAS	ORF	tumor suppressor	-2.632	30.5636
PELP1	ORF	oncogene	2.753	30.5636
NUF2	NONE	oncogene	3.377	30.4222
DDIT3	NONE	oncogene	4.566	30.42
HAUS6	ORF	oncogene	2.198	30.4138
WDR46	ORF	oncogene	4.673	30.4138
PSMD7	ORF	oncogene	6.31	30.375
FANCA	ORF	oncogene	6.034	30.3115
FANCI	ORF	oncogene	5.749	30.3115
NUP205	ORF	oncogene	5.771	30.2603
TPM2	ORF	oncogene	2.484	30.2603
S100A9	NONE	oncogene	6.303	30.25
WDYHV1	ORF	oncogene	2.889	30.2286
GLTSCR2	NONE	tumor suppressor	-3.973	30.2286
DVL3	ORF	oncogene	3.035	30.1887
PIAS4	ORF	oncogene	2.051	30.1887
TIMM50	NONE	oncogene	3.295	30.1205
SH3PXD2A	BOTH	tumor suppressor	-2.077	30.0833
UFD1L	ORF	oncogene	5.299	30.0833
CYB5R3	ORF	oncogene	2.249	30.0619
AATF	NONE	oncogene	2.872	29.8983
RPL35	NONE	oncogene	2.665	29.8978
RCC1	ORF	oncogene	3.329	29.8514
PPP5C	ORF	oncogene	4.502	29.8028
TCEB2	ORF	oncogene	2.396	29.8028
TFG	ORF	oncogene	3.453	29.8028
VPS35	ORF	oncogene	4.454	29.7846
ERBB4	ORF	tumor suppressor	-5.102	29.7609
FGFR4	BOTH	oncogene	2.967	29.7609
SRSF5	ORF	tumor suppressor	-2.749	29.642
NPEPPS	ORF	tumor suppressor	-2.564	29.6296
NDUFS8	ORF	oncogene	4.9	29.5684
AHNAK	ORF	tumor suppressor	-5.173	29.5568
TMOD3	ORF	oncogene	2.542	29.5568
IARS	ORF	oncogene	3.861	29.4676
DAP3	ORF	oncogene	2.043	29.4533
ECH1	ORF	oncogene	3.002	29.4118
DYNC1LI1	ORF	tumor suppressor	-2.209	29.4
TOMM5	NONE	oncogene	2.829	29.4
FLII	ORF	oncogene	3.141	29.3889
SNRPA	NONE	oncogene	3.82	29.3492
PPAN	NONE	oncogene	4.575	29.3492
FLNB	ORF	tumor suppressor	-2.922	29.2805
TBL1XR1	ORF	tumor suppressor	-2.14	29.2805
SMARCD2	ORF	oncogene	3.3	29.1277
GATAD2A	NONE	oncogene	4.852	29.1277
SLC3A2	ORF	oncogene	4.614	29.0909
EIF3C	ORF	oncogene	2.469	29.0698
NEK2	ORF	oncogene	6.609	28.9286
ATP6AP2	NONE	tumor suppressor	-3.053	28.8906
DNAJB11	ORF	oncogene	5.891	28.88
CCDC22	ORF	oncogene	3.468	28.8
TSR1	ORF	oncogene	2.769	28.7706
DEK	ORF	oncogene	3.041	28.6981
EIF3B	NONE	oncogene	5.589	28.5833
MVP	ORF	tumor suppressor	-3.066	28.5714
SSR1	ORF	oncogene	2.552	28.5714
CASK	ORF	oncogene	3.017	28.5208
POR	ORF	oncogene	4.44	28.4915
CDC6	ORF	oncogene	4.97	28.4884
NDUFB9	BOTH	oncogene	5.013	28.4516
RNF126	NONE	oncogene	3.177	28.4516
ARHGDIA	ORF	oncogene	4.045	28.4462
MAP3K5	ORF	oncogene	2.057	28.4462
EPRS	ORF	oncogene	4.159	28.3557
DICER1	ORF	tumor suppressor	-5.043	28.3137
PGR	ORF	tumor suppressor	-6.087	28.1951
NUP62	NONE	oncogene	5.729	28.125
WDR1	BOTH	oncogene	4.236	28.058
SUPT6H	ORF	oncogene	3.326	28.0167
KBTBD7	ORF	tumor suppressor	-2.422	28
BANP	NONE	oncogene	3.307	28
CACYBP	ORF	oncogene	2.311	27.9388
CDT1	ORF	oncogene	8.296	27.9388
DNMT3B	ORF	oncogene	5.467	27.9388
CBX6	NONE	tumor suppressor	-2.749	27.9231
SNRPB	ORF	oncogene	4.772	27.8763
GEMIN5	ORF	oncogene	2.393	27.8421
EDEM3	ORF	tumor suppressor	-2.55	27.8409
FAM120A	ORF	tumor suppressor	-4.324	27.7692
PTPN14	ORF	oncogene	4.038	27.7692
STAT5A	ORF	tumor suppressor	-5.325	27.6757
CDC25C	NONE	oncogene	7.24	27.6545
KLC1	NONE	oncogene	2.684	27.6545
UHRF1	NONE	oncogene	3.864	27.5862
BCAR1	ORF	oncogene	5.398	27.5745
MAD1L1	ORF	oncogene	3.551	27.5745
THAP11	ORF	oncogene	2.292	27.5745
HMOX2	NONE	oncogene	3.776	27.5625
TRAF4	ORF	oncogene	4.309	27.5574
VMP1	ORF	oncogene	2.68	27.5574
CLTB	NONE	oncogene	2.628	27.5574
HIST2H4A	NONE	oncogene	3.284	27.5238
BCR	NONE	oncogene	3.315	27.5238
MRPS27	NONE	tumor suppressor	-2.662	27.4805
BCL2	NONE	tumor suppressor	-4.163	27.38
MRPS5	NONE	oncogene	6.231	27.3649
TPI1	ORF	oncogene	7.901	27.2841
BUB1B	ORF	oncogene	8.532	27.2676
EIF3L	ORF	tumor suppressor	-2.366	27.2676
AP1B1	ORF	oncogene	5.081	27.2453
DDX46	ORF	tumor suppressor	-1.993	27.2453
DHX38	ORF	oncogene	6.171	27.2222
TAF6	ORF	oncogene	2.4	27.2222
MOGS	ORF	oncogene	2.185	27.1912
SLC25A13	ORF	oncogene	6.335	27.1912
DCAF13	ORF	oncogene	3.377	27.1607
VASP	ORF	oncogene	2.733	27.1607
PTMA	ORF	oncogene	2.323	27.1385
TRIM23	ORF	tumor suppressor	-2.169	27.1385
DLG1	ORF	oncogene	2.204	27.129
BMP4	ORF	tumor suppressor	-3.439	27.1129
PFN1	NONE	oncogene	3.036	27.1129
GEMIN4	ORF	oncogene	2.108	27.1059
RPL38	ORF	oncogene	2.08	27.0096
KRT9	NON_ORF	oncogene	2.407	27
TACC3	ORF	oncogene	6.22	27
NSUN2	ORF	oncogene	3.729	27
SKAP1	ORF	tumor suppressor	-6.941	27
NRIP1	ORF	tumor suppressor	-5.245	26.9474
NUP93	ORF	oncogene	7.038	26.939
PSMD13	ORF	oncogene	2.14	26.939
CLINT1	ORF	oncogene	3.817	26.8889
TRADD	ORF	oncogene	2.636	26.8837
NUP155	ORF	oncogene	5.275	26.7407
LAMP2	ORF	oncogene	3.135	26.7407
LUC7L3	NONE	tumor suppressor	-2.601	26.7407
RNF146	ORF	tumor suppressor	-2.635	26.6944
SREK1	ORF	tumor suppressor	-2.313	26.6842
GMPS	ORF	oncogene	5.483	26.6667
KIF2C	ORF	oncogene	8.091	26.6667
TUBGCP4	ORF	oncogene	3.621	26.6667
PFKL	ORF	oncogene	6.112	26.6304
STK3	ORF	oncogene	4.822	26.6304
RTKN	NONE	oncogene	2.817	26.6304
APBB1	ORF	tumor suppressor	-2.17	26.561
ITGAV	ORF	tumor suppressor	-2.068	26.561
TOPBP1	ORF	oncogene	2.698	26.561
PSMB5	NONE	oncogene	5.745	26.4828
STAT6	ORF	tumor suppressor	-2.994	26.4706
SKIV2L2	ORF	tumor suppressor	-2.23	26.45
PSMB4	NONE	oncogene	3.887	26.45
TNRC6B	ORF	tumor suppressor	-2.284	26.449
TCEB1	NONE	oncogene	5.12	26.4143
TAGLN2	NONE	oncogene	3.072	26.3284
FDPS	ORF	oncogene	2.556	26.3269
IBTK	ORF	tumor suppressor	-2.46	26.3269
NUP160	ORF	oncogene	3.817	26.3269
TFDP1	ORF	oncogene	2.163	26.3269
HSPA1B	NONE	oncogene	3.589	26.3269
ABCD3	ORF	tumor suppressor	-4.762	26.2987
PSMB2	NONE	oncogene	6.069	26.2976
BAZ1A	ORF	oncogene	2.535	26.2545
CDK16	ORF	oncogene	5.099	26.2545
IVNS1ABP	ORF	oncogene	3.673	26.2545
RFC2	ORF	oncogene	6.742	26.2295
ASNS	ORF	oncogene	4.724	26.2241
GLYR1	ORF	tumor suppressor	-1.989	26.2241
IGF2R	ORF	oncogene	2.357	26.2241
SUGT1	ORF	oncogene	2.824	26.2241
RINT1	ORF	oncogene	2.544	26.2241
CIAO1	ORF	oncogene	4.398	26.0638
DAZAP2	ORF	tumor suppressor	-3.643	26.0638
ETAA1	ORF	tumor suppressor	-5.992	26.0638
DDX39A	ORF	oncogene	5.553	26.0423
UACA	ORF	tumor suppressor	-2.267	25.973
SMC4	ORF	oncogene	4.347	25.9412
TRIM26	ORF	oncogene	4.087	25.9286
CEBPB	ORF	oncogene	6.611	25.92
HMG20A	ORF	tumor suppressor	-3.042	25.8615
CDC14B	NONE	tumor suppressor	-2.941	25.8615
CDC25A	ORF	oncogene	4.657	25.8302
SEPT9	NONE	oncogene	4.174	25.8302
DDB2	ORF	tumor suppressor	-2.989	25.8065
PSMB3	ORF	oncogene	4.399	25.8049
SEPT2	NONE	tumor suppressor	-2.584	25.7857
CKAP4	ORF	oncogene	2.853	25.6329
PTK2B	ORF	tumor suppressor	-2.134	25.6
NCF1	NONE	oncogene	2.61	25.6
TESK2	NONE	tumor suppressor	-3.966	25.6
RBL1	ORF	oncogene	2.753	25.5208
KARS	NONE	oncogene	7.121	25.4959
KIT	ORF	tumor suppressor	-2.535	25.4848
DYNC1LI2	ORF	oncogene	3.941	25.4118
NDC80	ORF	oncogene	6.451	25.4118
NRD1	ORF	oncogene	2.118	25.4118
TAF2	ORF	oncogene	3.572	25.4118
TFPT	ORF	oncogene	4.035	25.4118
TCERG1	ORF	oncogene	2.232	25.3968
XRN1	ORF	tumor suppressor	-2.399	25.3968
RFC3	NONE	oncogene	5.291	25.3968
NMT1	ORF	tumor suppressor	-2.514	25.3519
PPP6R1	ORF	oncogene	2.73	25.3519
LRP1	ORF	tumor suppressor	-2.162	25.35
NUP133	ORF	tumor suppressor	-2.159	25.3333
GFPT1	NONE	oncogene	2.75	25.3333
RABEP1	ORF	tumor suppressor	-5.942	25.3256
STAMBP	ORF	oncogene	2.661	25.2903
IKBKE	ORF	oncogene	3.002	25.1304
NCAPG	NONE	oncogene	6.504	25.1304
CDK11A	NONE	oncogene	2.614	25.1304
ATAD3B	ORF	oncogene	2.32	25
ATL3	ORF	oncogene	5.443	25
CPT1A	ORF	oncogene	6.478	25
NOC4L	ORF	oncogene	3.177	25
RBM25	ORF	tumor suppressor	-3.082	25
SCCPDH	ORF	tumor suppressor	-2.594	25
PLEKHA5	ORF	tumor suppressor	-3.058	25
FIP1L1	ORF	oncogene	2.094	24.9344
MYO1B	ORF	oncogene	2.907	24.9344
COG6	ORF	tumor suppressor	-3.114	24.9231
PKN2	ORF	tumor suppressor	-3.136	24.9231
POC1A	NONE	oncogene	5.047	24.8966
CDKN1B	ORF	tumor suppressor	-2.203	24.8909
CHAF1A	ORF	oncogene	6.985	24.8909
RACGAP1	NONE	oncogene	5.468	24.8909
CORO1B	ORF	oncogene	3.969	24.8451
PAFAH1B1	ORF	tumor suppressor	-2.138	24.8451
PSMD8	NONE	oncogene	6.113	24.8451
RPL26	ORF	tumor suppressor	-3.971	24.8202
IGF2BP3	ORF	oncogene	2.8	24.7951
DENND1A	ORF	oncogene	4.049	24.75
DENND4C	ORF	tumor suppressor	-2.74	24.75
SKA3	NONE	oncogene	4.629	24.75
RFC5	ORF	oncogene	5.143	24.7206
ZC3H3	ORF	oncogene	3.678	24.6533
DIAPH1	ORF	oncogene	4.35	24.641
P4HA2	NONE	oncogene	6.702	24.641
IRF3	ORF	oncogene	2.194	24.5957
CCDC102B	ORF	oncogene	2.935	24.5
FAM96B	ORF	oncogene	5.341	24.5
HNRNPH2	ORF	tumor suppressor	-4.794	24.5
ZBTB10	ORF	oncogene	2.26	24.5
SOCS2	ORF	tumor suppressor	-3.7	24.5
USP47	NONE	tumor suppressor	-3.892	24.5
USP10	ORF	oncogene	5.355	24.4746
AARS	ORF	oncogene	8.248	24.381
STAT5B	ORF	tumor suppressor	-3.855	24.381
AP1M1	NONE	oncogene	2.648	24.381
GSTP1	ORF	oncogene	2.611	24.3623
SIRT2	ORF	oncogene	2.659	24.3243
MRPS31	NONE	tumor suppressor	-3.474	24.1429
POLR2H	ORF	oncogene	3.715	24.0667
CSDE1	ORF	tumor suppressor	-2.578	24.025
PWP2	ORF	oncogene	3.756	24.025
PPID	ORF	oncogene	3.125	24.025
PC	ORF	oncogene	4.487	24.0196
SLC39A7	ORF	oncogene	4.618	24.0196
MCM10	ORF	oncogene	6.273	24.0196
COIL	ORF	oncogene	2.133	24.0175
ARMCX3	ORF	tumor suppressor	-2.592	23.814
RABGAP1L	ORF	tumor suppressor	-3.964	23.814
RNF144A	ORF	tumor suppressor	-2.035	23.814
WDR12	ORF	oncogene	4.784	23.814
CRYAB	NONE	oncogene	3.29	23.814
TRAPPC9	ORF	oncogene	2.827	23.7576
SMC2	ORF	oncogene	4.341	23.7051
APPL1	ORF	tumor suppressor	-5.368	23.6739
DCLK1	ORF	tumor suppressor	-2.451	23.6739
MARK2	ORF	oncogene	3.544	23.6721
TARS	NONE	oncogene	3.552	23.6721
FKBP4	ORF	oncogene	2.448	23.6034
PHC2	ORF	oncogene	3.064	23.6034
POLR3A	ORF	oncogene	2.766	23.5918
ATIC	ORF	oncogene	2.952	23.5636
CDK12	ORF	oncogene	2.688	23.5577
SPAG5	ORF	oncogene	7.796	23.5577
XPO5	ORF	oncogene	5.17	23.5577
ARFGAP1	ORF	oncogene	2.821	23.439
CCDC132	ORF	tumor suppressor	-3.652	23.439
TAX1BP1	ORF	tumor suppressor	-2.892	23.439
COX5A	NONE	oncogene	7.039	23.4051
RBM10	ORF	oncogene	2.056	23.3253
PSMB6	NONE	oncogene	3.893	23.3253
EXOC6	ORF	tumor suppressor	-2.207	23.3103
EIF2B3	ORF	oncogene	3.002	23.2727
PDS5B	ORF	tumor suppressor	-5.079	23.2727
CLTA	ORF	oncogene	3.321	23.2034
YTHDC1	ORF	tumor suppressor	-2.405	23.2034
GPI	NONE	oncogene	6.388	23.2034
SEPT7	ORF	tumor suppressor	-2.826	23.1884
CASP3	ORF	oncogene	2.485	23.1702
CSTF2	ORF	oncogene	2.543	23.1702
GNL3L	NONE	oncogene	3.738	23.1702
PTTG1	ORF	oncogene	7.008	23.1429
CAPNS1	BOTH	oncogene	2.312	23.1132
NUP85	ORF	oncogene	2.843	23.1132
WRNIP1	ORF	oncogene	2.459	23.0588
SDHB	ORF	oncogene	3.498	23.0455
EHD1	ORF	oncogene	2.198	22.881
TOPORS	ORF	tumor suppressor	-2.588	22.881
ATP1B3	NONE	oncogene	5.337	22.8571
EXOSC4	NONE	oncogene	4.692	22.8571
PRKCSH	ORF	oncogene	3.732	22.7556
DAPK1	ORF	oncogene	2.329	22.7368
DZIP3	ORF	tumor suppressor	-2.442	22.7368
HTR2C	ORF	tumor suppressor	-3.053	22.7297
SDCCAG3	NONE	oncogene	4.267	22.7297
MYO5C	BOTH	tumor suppressor	-3.467	22.7015
NAGK	ORF	oncogene	4.418	22.6875
GPN1	ORF	oncogene	4.015	22.6852
SEC23IP	ORF	tumor suppressor	-2.365	22.6852
KCMF1	NONE	oncogene	3.587	22.6852
SEC61A1	ORF	oncogene	4.131	22.6667
STX12	ORF	tumor suppressor	-3.084	22.6667
CCNT1	ORF	oncogene	2.326	22.5625
NR0B2	NONE	tumor suppressor	-2.821	22.5333
GABARAP	NONE	tumor suppressor	-4.454	22.5333
GSTK1	ORF	tumor suppressor	-4.521	22.5
STMN1	NONE	oncogene	5.98	22.5
ACAT1	ORF	tumor suppressor	-2.636	22.3676
BCAP31	ORF	oncogene	3.741	22.3676
MRPS7	NONE	oncogene	4.141	22.3676
EIF2B2	NONE	oncogene	4.072	22.3488
ADSL	ORF	oncogene	2.042	22.3448
UGGT1	ORF	oncogene	4.521	22.2609
DYNC1I1	ORF	oncogene	2.003	22.2308
KLC2	ORF	oncogene	2.234	22.2308
MAPKAP1	ORF	oncogene	2.266	22.2308
MRPS2	ORF	oncogene	4.049	22.2308
EIF2S1	NONE	oncogene	4.082	22.2154
CETN2	ORF	tumor suppressor	-2.567	22.1316
PLOD2	ORF	oncogene	2.752	22.1316
TCEA2	ORF	tumor suppressor	-2.381	22.1316
MRPL4	BOTH	oncogene	3.302	22.1184
PLAUR	NONE	oncogene	5.635	22.0909
CHCHD3	ORF	oncogene	5.685	22.0435
EIF2S2	ORF	oncogene	4.821	22.0435
PAK1	ORF	oncogene	2.292	21.9512
TRIM11	ORF	oncogene	3.787	21.9512
POLDIP2	ORF	oncogene	2.98	21.8788
LLGL2	ORF	oncogene	3.977	21.875
MDH2	ORF	oncogene	6.974	21.875
HIPK2	ORF	tumor suppressor	-3.845	21.8409
PPFIA1	NONE	oncogene	5.815	21.8409
NACA	ORF	tumor suppressor	-2.74	21.8113
SPOP	ORF	tumor suppressor	-3.836	21.8113
DDA1	NONE	oncogene	2.757	21.8113
ABI1	ORF	oncogene	1.99	21.8065
GATAD1	ORF	tumor suppressor	-2.239	21.8065
MIB1	ORF	tumor suppressor	-3.058	21.7872
TPD52L2	NONE	oncogene	6.934	21.7872
NSA2	ORF	tumor suppressor	-3.373	21.78
ILVBL	NONE	oncogene	2.936	21.78
AHR	ORF	tumor suppressor	-4.053	21.7778
SPTA1	ORF	oncogene	2.588	21.7778
CIT	ORF	oncogene	4.746	21.5641
NEFL	ORF	tumor suppressor	-2.5	21.5641
WAPAL	ORF	tumor suppressor	-3.762	21.5641
CHCHD2	ORF	oncogene	2.937	21.5522
LMO4	ORF	oncogene	2.326	21.5517
TNPO3	ORF	oncogene	4.433	21.4912
MDFI	NONE	oncogene	5.395	21.4912
SAP130	ORF	oncogene	3.192	21.4412
IFT57	NONE	tumor suppressor	-2.648	21.4412
HTATSF1	ORF	oncogene	2.135	21.4286
SNX1	ORF	tumor suppressor	-4.053	21.4286
PRR11	NONE	oncogene	4.37	21.4074
HIST1H1B	ORF	oncogene	4.596	21.3529
ELAVL2	NONE	oncogene	3.369	21.3529
TJP2	ORF	oncogene	3.163	21.3333
UTRN	ORF	tumor suppressor	-3.141	21.3333
PHLDB2	NON_ORF	tumor suppressor	-2.488	21.2459
DDX20	ORF	tumor suppressor	-2.625	21.2353
KIF21A	ORF	oncogene	4.151	21.1892
B4GALT1	ORF	oncogene	2.091	21.1892
DECR1	ORF	tumor suppressor	-3.007	21.125
E2F4	NON_ORF	oncogene	3.944	21.125
TRAPPC10	ORF	oncogene	2.313	21.125
SEL1L	NONE	tumor suppressor	-3.027	21.125
IRF2	ORF	tumor suppressor	-2.436	21.1207
FEN1	NONE	oncogene	5.56	21.1207
HDLBP	BOTH	oncogene	3.415	21.0615
SLC9A3R1	ORF	oncogene	2.501	21.025
SAE1	NONE	oncogene	5.218	21.025
HSD17B4	ORF	tumor suppressor	-5.248	21.0182
TIMM44	ORF	oncogene	6.102	20.9423
WDR3	ORF	oncogene	3.425	20.9302
NAA10	NONE	oncogene	2.835	20.9302
DAZAP1	ORF	oncogene	2.606	20.9275
OGDH	ORF	oncogene	3.559	20.9275
MAD2L1	BOTH	oncogene	6.021	20.898
TENC1	NONE	tumor suppressor	-2.788	20.898
VAMP2	NONE	tumor suppressor	-4.747	20.898
HDAC7	ORF	tumor suppressor	-2.284	20.8913
HSD17B12	ORF	oncogene	2.496	20.8913
CARD9	NONE	oncogene	2.855	20.8913
CTDSPL	ORF	tumor suppressor	-4.215	20.8333
KANK2	ORF	tumor suppressor	-2.458	20.8286
RUFY1	ORF	tumor suppressor	-2.333	20.8286
DDX41	NONE	oncogene	5.072	20.8286
CCNA1	NONE	oncogene	3.213	20.8286
ATP6V0D1	ORF	oncogene	3.967	20.7792
MRPL39	ORF	oncogene	3.436	20.7424
HK2	ORF	oncogene	2.601	20.6316
IFT74	ORF	tumor suppressor	-3.1	20.5714
OCIAD1	NONE	tumor suppressor	-3.381	20.5714
SUCLG2	ORF	tumor suppressor	-3.762	20.5472
WDR92	BOTH	oncogene	2.057	20.5472
PAK4	ORF	oncogene	3.425	20.5122
PIBF1	BOTH	tumor suppressor	-5.498	20.5122
MACF1	ORF	tumor suppressor	-2.675	20.5122
COMTD1	NONE	oncogene	4.318	20.4848
CLTCL1	ORF	oncogene	2.951	20.48
RCC2	ORF	oncogene	4.952	20.48
SNIP1	ORF	tumor suppressor	-2.673	20.48
BIRC3	ORF	tumor suppressor	-3.734	20.4545
NDUFAF4	BOTH	oncogene	3.916	20.4545
MRPL12	NONE	oncogene	4.466	20.4545
PWP1	NONE	oncogene	3.407	20.4545
DDX50	ORF	tumor suppressor	-2.378	20.4468
PFDN2	NONE	oncogene	4.83	20.4167
CHD7	ORF	oncogene	2.493	20.3462
DLG4	ORF	tumor suppressor	-3.38	20.3462
ASS1	ORF	oncogene	2.67	20.2807
ZNF574	ORF	oncogene	2.259	20.2807
PFDN5	ORF	tumor suppressor	-5.487	20.2807
ETFA	ORF	oncogene	4.08	20.28
CDC45	ORF	oncogene	7.794	20.25
EYA2	ORF	oncogene	3.193	20.25
FADD	BOTH	oncogene	5.304	20.25
MYB	ORF	tumor suppressor	-4.969	20.25
PARP2	ORF	oncogene	3.454	20.25
TBCD	ORF	oncogene	4.444	20.25
BOP1	NONE	oncogene	5.339	20.25
XPOT	ORF	oncogene	4.824	20.1667
CIRBP	NONE	tumor suppressor	-4.839	20.1667
PJA2	NONE	tumor suppressor	-4.067	20.1613
NIP7	ORF	oncogene	5.978	20.1026
MTCH1	BOTH	oncogene	4.464	20.0784
COQ9	ORF	oncogene	7	20.0556
MCCC2	ORF	tumor suppressor	-2.19	20.0238
PARD3	NON_ORF	oncogene	3.089	20.0238
RRP7A	ORF	oncogene	3.121	20.0238
TFAP2A	ORF	tumor suppressor	-2.148	20.0208
FARSA	NONE	oncogene	5.019	20.0208
NPRL2	NONE	tumor suppressor	-4.548	20.0208
AKAP8	ORF	tumor suppressor	-2.423	20
GLUD1	ORF	tumor suppressor	-6.839	20
DNAJC11	NONE	oncogene	3.796	20
GNAS	BOTH	oncogene	3.861	19.931
MRPL1	NONE	oncogene	2.805	19.931
DHX16	ORF	oncogene	4.225	19.8824
DNPEP	ORF	oncogene	3.511	19.8621
EID1	ORF	tumor suppressor	-4.15	19.8621
PYGB	ORF	oncogene	3.451	19.8621
DUSP14	NONE	oncogene	4.021	19.8621
PNP	NONE	oncogene	5.496	19.8621
ANAPC4	ORF	tumor suppressor	-2.503	19.8
EIF3K	ORF	oncogene	2.581	19.8
TIMM13	ORF	oncogene	2.979	19.8
NDUFA5	ORF	tumor suppressor	-5.037	19.7581
THOC1	ORF	tumor suppressor	-2.741	19.7581
AP1G1	ORF	oncogene	4.971	19.7027
HAUS7	ORF	oncogene	5.22	19.7027
KIF22	ORF	oncogene	3.488	19.7027
SMARCA1	ORF	tumor suppressor	-2.148	19.7027
CLK3	ORF	oncogene	3.132	19.6923
XPC	ORF	tumor suppressor	-2.894	19.6923
IPO11	ORF	tumor suppressor	-3.324	19.6122
MKI67	ORF	oncogene	8.186	19.6122
CHD1	ORF	tumor suppressor	-2.433	19.6
DPYSL2	NONE	tumor suppressor	-3.477	19.6
PMPCA	BOTH	oncogene	4.621	19.5932
CDC14A	ORF	tumor suppressor	-2.016	19.5926
ELP3	ORF	tumor suppressor	-5.146	19.5652
CCDC93	ORF	oncogene	3.419	19.5581
KIF23	ORF	oncogene	7.99	19.5581
KRT6A	ORF	oncogene	4.061	19.5581
MYCBP2	ORF	tumor suppressor	-3.59	19.5581
RBBP8	ORF	tumor suppressor	-3.403	19.5581
CENPE	ORF	oncogene	6.039	19.5312
RUNX1T1	ORF	tumor suppressor	-2.556	19.5312
TONSL	ORF	oncogene	3.721	19.5312
VAC14	ORF	oncogene	4.507	19.5312
ARNT2	NONE	tumor suppressor	-4.435	19.5312
NUP214	ORF	oncogene	2.647	19.4464
SNRPC	NONE	oncogene	7.269	19.4464
NCAPD2	NONE	oncogene	6.52	19.4464
MPRIP	ORF	oncogene	2.667	19.4444
ABCF2	ORF	oncogene	3.654	19.3208
MYO1E	ORF	oncogene	3.122	19.3208
SLC1A5	ORF	oncogene	6.943	19.2667
ARPC1B	ORF	oncogene	5.763	19.22
DARS	ORF	oncogene	3.115	19.2
CCNDBP1	ORF	tumor suppressor	-2.194	19.1842
SCYL1	NON_ORF	oncogene	4.352	19.1842
ZNF688	NONE	tumor suppressor	-3.65	19.1842
HSPBP1	ORF	oncogene	2.076	19.1489
PPA1	ORF	oncogene	1.981	19.1489
POLR2F	NONE	oncogene	3.018	19.122
DDX19B	ORF	oncogene	4.258	19.1136
ANP32B	NONE	oncogene	4.581	19.1136
KIF2A	NONE	oncogene	3.587	19.1136
RAB5B	NONE	tumor suppressor	-3.965	19.1136
HNRNPUL2	ORF	oncogene	2.989	19.1053
SRRT	ORF	oncogene	2.259	19.0588
PSMB7	NONE	oncogene	7.013	19.0139
AIMP2	NONE	oncogene	5.785	18.9677
BTF3	NONE	tumor suppressor	-3.851	18.963
OCRL	ORF	oncogene	2.818	18.9394
PTPRA	ORF	tumor suppressor	-3.172	18.9394
TRA2A	NONE	tumor suppressor	-2.754	18.9055
EFNB2	ORF	tumor suppressor	-2.21	18.8929
TULP3	ORF	oncogene	2.296	18.8929
OXCT1	ORF	oncogene	2.601	18.8462
ARPC2	NONE	oncogene	3.606	18.8462
NCAPD3	NON_ORF	oncogene	4.25	18.8431
PTPN13	ORF	tumor suppressor	-2.107	18.7778
MED24	ORF	oncogene	1.996	18.75
OIP5	NONE	oncogene	7.7	18.75
PNO1	NONE	oncogene	3.512	18.75
GMNN	BOTH	oncogene	4.673	18.6923
NUMB	ORF	tumor suppressor	-2.368	18.6923
TIMELESS	ORF	oncogene	8.49	18.6923
GLI1	ORF	tumor suppressor	-3.21	18.6889
TMED10	NONE	tumor suppressor	-3.174	18.6889
SREBF2	ORF	oncogene	2.128	18.6667
POLR2D	NONE	oncogene	4.939	18.6667
GPS1	NONE	oncogene	3.346	18.6667
ADD1	NONE	tumor suppressor	-3.215	18.6667
SYNE1	ORF	tumor suppressor	-2.319	18.6154
WBP4	NONE	tumor suppressor	-3.759	18.5806
EAPP	NONE	tumor suppressor	-5.032	18.5806
IGBP1	ORF	tumor suppressor	-3.511	18.5128
PLOD1	ORF	oncogene	5.182	18.5
LSM4	NONE	oncogene	3.618	18.4808
COQ2	NONE	oncogene	3.062	18.4808
FLOT1	ORF	oncogene	2.052	18.3908
CDCA5	ORF	oncogene	5.477	18.3824
RNGTT	ORF	oncogene	2.174	18.3824
LIN37	ORF	oncogene	2.545	18.375
BCKDHB	NONE	tumor suppressor	-3.428	18.375
IPO4	ORF	oncogene	2.786	18.3492
TSNAX	BOTH	tumor suppressor	-2.102	18.2857
UBAP2L	ORF	oncogene	2.72	18.2826
DYRK2	ORF	oncogene	3.174	18.2703
IL13RA2	BOTH	tumor suppressor	-2.096	18.2703
MELK	ORF	oncogene	8.761	18.2703
NCDN	ORF	oncogene	1.998	18.2703
RECQL5	ORF	oncogene	2.311	18.2703
RFWD3	ORF	oncogene	6.466	18.2703
QPRT	NONE	oncogene	6.045	18.2703
PDHX	NONE	oncogene	3.955	18.2414
CDK13	ORF	oncogene	3.119	18.2326
EPB41L2	ORF	tumor suppressor	-2.114	18.2326
WDR6	ORF	tumor suppressor	-3.101	18.2326
ZNF24	ORF	tumor suppressor	-1.962	18.2326
POLE	ORF	oncogene	2.812	18.225
PEX19	NONE	tumor suppressor	-3.112	18.225
SYNC	ORF	tumor suppressor	-3.97	18.1818
CRYL1	NONE	tumor suppressor	-3.873	18.1818
SH2D2A	ORF	oncogene	2.029	18.05
EPOR	NONE	tumor suppressor	-4.962	18.05
ACTR1A	ORF	oncogene	3.584	18
TAF4	ORF	oncogene	3.382	18
WBP2	ORF	oncogene	3.514	18
ZMYM2	ORF	tumor suppressor	-3.825	18
MRPL15	NONE	oncogene	3.929	18
CHTOP	NONE	oncogene	2.696	18
SYNJ2BP	NONE	tumor suppressor	-4.158	18
AHI1	ORF	tumor suppressor	-3.008	17.9259
INPP5E	ORF	oncogene	3.57	17.9259
NSD1	ORF	oncogene	3.251	17.9259
SNAPIN	ORF	tumor suppressor	-2.871	17.9259
ZCCHC10	ORF	tumor suppressor	-2.067	17.9259
GORASP2	ORF	oncogene	2.709	17.8936
STK38	NONE	oncogene	3.508	17.8936
DDX28	ORF	oncogene	2.895	17.8571
SREBF1	ORF	tumor suppressor	-2.881	17.8571
POM121	ORF	oncogene	3.227	17.8571
PTN	NONE	tumor suppressor	-3.672	17.8571
SHARPIN	ORF	oncogene	2.076	17.8525
SPERT	ORF	oncogene	2.679	17.8182
STRN4	NONE	oncogene	2.888	17.8182
FARSB	ORF	oncogene	2.445	17.7805
GIT1	ORF	oncogene	5.288	17.7805
INTS1	BOTH	oncogene	2.513	17.7805
TBC1D4	ORF	tumor suppressor	-2.536	17.7805
FLOT2	ORF	oncogene	4.936	17.7536
PGRMC1	ORF	oncogene	3.303	17.6471
PSIP1	ORF	oncogene	2.25	17.6471
UQCRFS1	NONE	oncogene	3.912	17.6471
KDELR2	ORF	oncogene	5.142	17.64
GINS4	ORF	oncogene	5.385	17.6333
REXO4	ORF	oncogene	3.496	17.6333
GSPT1	NONE	oncogene	3.433	17.6333
CNOT3	ORF	oncogene	3.977	17.4545
LAS1L	ORF	oncogene	3.39	17.4545
RAB27A	ORF	oncogene	2.118	17.4545
NOL9	NONE	oncogene	2.783	17.4545
CCDC53	NONE	tumor suppressor	-3.875	17.4545
PFKM	ORF	tumor suppressor	-2.18	17.4222
CYB5B	NONE	oncogene	4.936	17.4222
GIPC1	ORF	oncogene	5.783	17.3611
NFKB2	ORF	oncogene	2.846	17.3611
RCOR3	ORF	tumor suppressor	-2.759	17.3611
UGP2	ORF	oncogene	1.983	17.3611
BRMS1	NONE	oncogene	3.648	17.3611
POLE3	NONE	oncogene	3.295	17.3611
NDUFB11	NONE	oncogene	3.992	17.3611
RYBP	NONE	tumor suppressor	-4.252	17.3611
CDKN2AIP	NONE	tumor suppressor	-3.248	17.3611
ACAD9	ORF	oncogene	4.42	17.3571
TLE1	ORF	oncogene	4.93	17.3571
DCAF8	ORF	tumor suppressor	-2.83	17.3333
NCAPH	ORF	oncogene	5.778	17.3333
TOR1AIP1	ORF	tumor suppressor	-3.521	17.3333
TTF2	ORF	oncogene	2.228	17.3333
POLR2J	NONE	oncogene	3.2	17.3333
MARS	ORF	oncogene	7.647	17.3077
RPRD1A	ORF	oncogene	2.415	17.3077
DSN1	ORF	oncogene	4.944	17.2857
GPR156	ORF	oncogene	2.66	17.2857
MEF2A	ORF	oncogene	2.129	17.2857
NEFM	ORF	tumor suppressor	-2.74	17.2857
OAS3	ORF	oncogene	3.441	17.2857
ITGB3BP	ORF	tumor suppressor	-3.368	17.1905
MAGEA6	ORF	oncogene	3.656	17.1905
LIN9	NONE	oncogene	4.461	17.1905
PCK1	ORF	tumor suppressor	-2.027	17.1633
PIK3C2A	ORF	tumor suppressor	-2.974	17.1633
DST	ORF	tumor suppressor	-3.154	17.1607
UQCRB	ORF	oncogene	3.496	17.1607
CEP72	ORF	oncogene	3.755	17.0667
IDH3B	ORF	oncogene	3.582	17.0645
POLA2	ORF	oncogene	5.536	17.0645
RIPK2	ORF	oncogene	2.439	17.0645
RQCD1	ORF	oncogene	3.241	17.0645
RXRB	ORF	oncogene	3.372	17.0645
TMEM132A	NONE	oncogene	6.238	17.0645
ATG14	ORF	tumor suppressor	-4.216	17.0526
E2F3	NONE	oncogene	4.11	17.0526
TAF13	NONE	oncogene	3.491	17.0526
ZNF324B	ORF	oncogene	2.181	17.0435
RAVER1	NONE	oncogene	3.76	17.0435
CLIC1	NONE	oncogene	4.133	17.0156
CCNG1	NONE	tumor suppressor	-4.264	17
BAX	ORF	oncogene	3.248	16.9811
SLC25A4	NONE	oncogene	4.107	16.9811
KYNU	ORF	oncogene	3.027	16.9615
MYCN	ORF	oncogene	2.726	16.9615
BMP2K	ORF	tumor suppressor	-3.767	16.9535
CYB5R1	ORF	tumor suppressor	-2.693	16.9535
PIAS2	ORF	oncogene	3.152	16.9535
SRPK3	ORF	oncogene	3.81	16.9535
USP5	ORF	oncogene	4.299	16.9535
ZFYVE21	ORF	tumor suppressor	-2.643	16.9535
KIAA1804	ORF	oncogene	2.355	16.9412
MTHFD1L	ORF	oncogene	5.781	16.9412
CDCA8	NONE	oncogene	8.18	16.9412
PALLD	ORF	tumor suppressor	-3.384	16.9412
NFE2L2	ORF	tumor suppressor	-2.09	16.9
XPNPEP1	ORF	oncogene	3.263	16.9
PDGFB	NONE	oncogene	3.751	16.9
LYPD3	NONE	tumor suppressor	-3.181	16.9
FSCN1	ORF	oncogene	3.77	16.8919
KIAA1279	ORF	tumor suppressor	-2.592	16.8919
PDCD4	ORF	tumor suppressor	-4.936	16.8919
PRC1	NON_ORF	oncogene	8.256	16.8919
TBX3	ORF	tumor suppressor	-4.201	16.8919
URB1	ORF	oncogene	2.169	16.8919
CARS	NONE	oncogene	6.438	16.8919
KRT16	NONE	oncogene	5.617	16.8919
NDUFS5	NONE	oncogene	3.558	16.7538
CYFIP2	BOTH	tumor suppressor	-2.702	16.6897
ITGA5	ORF	oncogene	4.295	16.6897
LRP2	ORF	tumor suppressor	-5.367	16.6897
STX6	ORF	oncogene	3.679	16.6897
IFIT3	ORF	oncogene	2.026	16.6809
SGTA	ORF	oncogene	2.094	16.6809
EXOSC2	NONE	oncogene	3.218	16.6809
KIF4A	ORF	oncogene	9.409	16.6667
NISCH	ORF	tumor suppressor	-4.664	16.6667
PIK3C3	ORF	tumor suppressor	-3.259	16.6667
ZEB1	ORF	tumor suppressor	-3.04	16.6667
RALB	ORF	tumor suppressor	-2.121	16.6667
NME1	NONE	oncogene	4.15	16.6667
LGALS1	NONE	oncogene	2.96	16.569
ATP5J2	ORF	oncogene	3.463	16.5682
AIP	ORF	oncogene	2.803	16.5312
ASF1B	ORF	oncogene	6.034	16.5312
BTAF1	ORF	tumor suppressor	-2.442	16.5312
RPS6KA5	ORF	tumor suppressor	-3.443	16.5312
ZDHHC17	NONE	tumor suppressor	-3.782	16.5161
EDC4	ORF	oncogene	6.386	16.5143
LSM2	ORF	oncogene	3.464	16.4902
ASPM	ORF	oncogene	6.141	16.4878
DCTN4	ORF	tumor suppressor	-2.004	16.4878
FLCN	ORF	oncogene	2.758	16.4878
HERC5	BOTH	oncogene	2.065	16.4878
MAPRE2	ORF	oncogene	3.204	16.4878
PCNT	ORF	oncogene	2.924	16.4878
TMED9	ORF	oncogene	4.433	16.4878
TNFRSF10A	BOTH	oncogene	2.982	16.4878
YARS	BOTH	oncogene	4.966	16.4878
ZMYM4	ORF	tumor suppressor	-3.849	16.4878
ASB3	ORF	tumor suppressor	-2.704	16.4571
KIF20A	ORF	oncogene	8.91	16.4571
NADK	ORF	oncogene	2.862	16.4571
VAV2	ORF	oncogene	2.23	16.4571
ZW10	ORF	oncogene	2.232	16.4571
ALDOC	NONE	oncogene	4.36	16.4571
CBX2	ORF	oncogene	2.949	16.4474
FANCG	ORF	oncogene	4.166	16.4474
SORBS2	ORF	tumor suppressor	-2.125	16.4474
MED7	NONE	tumor suppressor	-2.965	16.4474
HIST1H4I	ORF	oncogene	3.149	16.4091
MTMR9	ORF	tumor suppressor	-2.704	16.4091
PYCARD	ORF	tumor suppressor	-5.321	16.4091
MAP2K4	ORF	tumor suppressor	-4.341	16.4091
SDC1	ORF	oncogene	3.872	16.3333
TAF11	ORF	oncogene	2.673	16.3333
KCTD5	NONE	oncogene	3.611	16.3333
U2SURP	ORF	oncogene	3.402	16.2976
ALOX5	ORF	tumor suppressor	-2.524	16.2
EIF4EBP1	NONE	oncogene	6.47	16.2
ASCC2	ORF	oncogene	4.034	16.1333
MKLN1	ORF	tumor suppressor	-2.763	16.1333
NLRP3	ORF	tumor suppressor	-2.224	16.1333
GTF2IRD1	ORF	oncogene	3.043	16.1333
RFFL	NONE	tumor suppressor	-3.076	16.1333
UBA6	BOTH	oncogene	2.046	16.0952
CHERP	ORF	oncogene	1.983	16.0714
COPG2	NONE	tumor suppressor	-2.845	16.0303
MLF2	ORF	oncogene	2.879	16.0256
E2F6	NONE	oncogene	3.154	16.0256
CCDC67	ORF	oncogene	2.065	16
LIMK1	ORF	oncogene	2.225	16
NAA15	ORF	oncogene	3.275	16
RRM2	ORF	oncogene	8.444	16
RRBP1	ORF	oncogene	5.499	15.8679
VBP1	NONE	oncogene	2.85	15.8679
MIF	NONE	oncogene	3.531	15.8478
ABL2	ORF	oncogene	2.153	15.75
UBE2G2	NONE	oncogene	4.013	15.75
GNAI3	NONE	oncogene	3.36	15.7209
ACOT7	ORF	oncogene	6.579	15.6957
CCDC146	ORF	tumor suppressor	-2.474	15.6957
EGLN1	ORF	oncogene	2.528	15.6957
SOX4	ORF	oncogene	3.571	15.6957
GBA	NONE	oncogene	2.682	15.6957
LANCL1	NONE	tumor suppressor	-2.867	15.6957
SURF4	NONE	oncogene	5.847	15.68
EXOSC1	ORF	oncogene	2.28	15.625
PLOD3	ORF	oncogene	5.274	15.6129
YEATS2	ORF	oncogene	4.376	15.6129
CIRH1A	NONE	oncogene	5.113	15.6129
GOLGA3	ORF	oncogene	3.355	15.5676
STAG2	ORF	tumor suppressor	-2.063	15.5676
BMS1	ORF	oncogene	5.158	15.5588
HAUS8	ORF	oncogene	3.499	15.5588
MYBL2	ORF	oncogene	6.193	15.5588
TOM1L1	ORF	tumor suppressor	-2.082	15.5588
DNMT3A	NONE	oncogene	5.146	15.5588
FBXW4	NONE	tumor suppressor	-3.155	15.5588
MRPL38	ORF	oncogene	3.543	15.5152
MPHOSPH9	ORF	oncogene	3.991	15.4286
PTK6	ORF	oncogene	3.123	15.4286
NFKBIB	NONE	oncogene	3.871	15.4286
PPP3CB	NONE	tumor suppressor	-3.152	15.4286
CC2D2A	ORF	tumor suppressor	-2.549	15.3846
DCUN1D5	ORF	oncogene	2.072	15.3846
ABCC1	ORF	oncogene	2.88	15.3636
AUP1	ORF	oncogene	4.06	15.3636
DPM1	NONE	oncogene	4.26	15.2439
ACTR5	ORF	oncogene	2.569	15.2069
HIST1H2BJ	NON_ORF	oncogene	2.449	15.2069
KLHDC3	ORF	oncogene	2.258	15.2069
LRWD1	ORF	oncogene	3.569	15.2069
MAP2	ORF	oncogene	2.772	15.2069
SMAD6	ORF	oncogene	2.961	15.2069
ZNF331	ORF	tumor suppressor	-3.319	15.2069
ZZEF1	ORF	tumor suppressor	-2.051	15.2069
DENR	NONE	oncogene	3.086	15.2069
PACSIN3	ORF	oncogene	4.005	15.1875
UBE2V2	ORF	oncogene	4.168	15.1579
PYCR1	NONE	oncogene	3.535	15.1579
GTF3C5	NONE	oncogene	5.102	15.1579
DCP1A	ORF	tumor suppressor	-2.068	15.125
FKBP1A	ORF	oncogene	2.975	15.125
MPHOSPH8	ORF	tumor suppressor	-3.536	15.125
TRAF5	ORF	tumor suppressor	-2.233	15.125
ZFR	BOTH	oncogene	2.604	15.1235
MTX1	NON_ORF	oncogene	3.351	15.1143
PON2	NONE	tumor suppressor	-3.349	15.1143
ARL6IP5	NONE	tumor suppressor	-7.132	15.1143
PRDX4	NONE	oncogene	5.298	15.0769
AKAP13	ORF	tumor suppressor	-2.377	15.0417
ROCK2	ORF	oncogene	2.232	15.0417
CLPB	ORF	oncogene	2.903	15.0222
MID1	ORF	oncogene	2.639	15.0222
NUP188	ORF	oncogene	3.166	15.0222
UQCRH	NONE	oncogene	4.083	15.0222
LETM1	ORF	oncogene	2.705	14.881
SUN2	ORF	oncogene	3.39	14.881
CBS	NONE	oncogene	4.376	14.881
DTL	ORF	oncogene	7.383	14.8776
KDM2A	ORF	oncogene	2.506	14.8148
PTK7	ORF	oncogene	4.238	14.8148
CENPF	ORF	oncogene	6.844	14.7692
INTS7	ORF	oncogene	3.144	14.7692
ZMYND11	ORF	tumor suppressor	-2.441	14.7692
PGD	NONE	oncogene	3.028	14.7541
PSME1	NONE	tumor suppressor	-3.3	14.7541
ESPL1	ORF	oncogene	8.06	14.7273
LRRC1	ORF	oncogene	2.204	14.7273
NEK1	ORF	tumor suppressor	-2.283	14.7273
NR3C2	ORF	tumor suppressor	-3.03	14.7273
PBK	ORF	oncogene	5.712	14.7273
ZFP41	ORF	oncogene	1.984	14.7273
FAM110B	ORF	tumor suppressor	-6.077	14.7
MAN2A1	ORF	tumor suppressor	-3.329	14.7
MATN2	ORF	tumor suppressor	-3.491	14.7
OGFOD1	BOTH	oncogene	6.675	14.7
PPFIBP1	ORF	oncogene	3.396	14.7
PPP1R7	NON_ORF	oncogene	2.464	14.7
SPTBN2	ORF	oncogene	5.657	14.7
VPS4A	ORF	oncogene	6.341	14.7
SAP30	NONE	oncogene	3.11	14.7
PLSCR1	NONE	oncogene	3.353	14.6957
GPATCH1	ORF	tumor suppressor	-3.193	14.6944
LCOR	ORF	tumor suppressor	-2.686	14.6944
LPP	ORF	tumor suppressor	-2.87	14.6944
PPP2R2B	ORF	tumor suppressor	-3.249	14.6944
SFXN3	ORF	tumor suppressor	-3.095	14.6944
TBC1D22B	NONE	oncogene	5.908	14.6944
BCL10	ORF	tumor suppressor	-3.396	14.6667
FBXO28	ORF	oncogene	3.134	14.6667
TOMM70A	ORF	oncogene	3.542	14.6667
DUSP9	NONE	oncogene	2.825	14.6667
SURF2	NONE	oncogene	3.249	14.6667
EDC3	ORF	oncogene	2.27	14.5349
RBM4B	ORF	tumor suppressor	-2.197	14.5349
KIAA0430	ORF	tumor suppressor	-6.454	14.45
ZNF217	BOTH	oncogene	2.04	14.45
HIST1H4F	ORF	oncogene	2.107	14.44
NOL11	ORF	oncogene	2.432	14.44
PPP1R13B	ORF	oncogene	2.19	14.44
PUS7	ORF	oncogene	2.757	14.44
TRIP10	ORF	oncogene	2.617	14.44
TSGA10	NON_ORF	tumor suppressor	-3.018	14.44
MRPS10	NONE	oncogene	3.885	14.383
MYH11	ORF	tumor suppressor	-3.549	14.2973
INTS9	ORF	tumor suppressor	-5.098	14.2857
SARS2	ORF	oncogene	2.345	14.2857
HIST1H2BK	NONE	oncogene	3.518	14.2857
COX5B	ORF	oncogene	3.561	14.2353
MARCKS	ORF	oncogene	1.963	14.2353
SAMD1	NONE	oncogene	3.111	14.2353
IDH3A	NONE	oncogene	5.058	14.2353
CWF19L2	ORF	tumor suppressor	-3.869	14.2258
SKIV2L	ORF	oncogene	4.588	14.2258
TTI1	NONE	oncogene	4.812	14.2258
DNAJC5	NONE	oncogene	2.967	14.2258
PKP3	NONE	oncogene	3.956	14.2258
GET4	NONE	oncogene	4.08	14.2258
CPSF1	ORF	oncogene	5.787	14.2222
FRMD6	ORF	tumor suppressor	-2.82	14.2222
IL6ST	ORF	tumor suppressor	-7.043	14.2222
LEF1	ORF	tumor suppressor	-2.818	14.2222
CTSD	ORF	oncogene	3.48	14.2045
CPSF3	NONE	oncogene	4.257	14.2045
SLC4A7	ORF	tumor suppressor	-2.692	14.087
TOM1	ORF	oncogene	3.793	14.087
GATA3	ORF	tumor suppressor	-4.05	14.087
GYS1	ORF	oncogene	3.667	14.087
SKA1	NONE	oncogene	6.245	14.087
VEGFA	ORF	oncogene	6.101	14.0625
ADRM1	NONE	oncogene	6.851	14
HIP1R	ORF	oncogene	4.468	13.9211
UBAC2	ORF	oncogene	2.592	13.9211
NASP	ORF	oncogene	3.348	13.9211
PPP2R5D	ORF	oncogene	5.736	13.8889
PPAN-P2RY11	BOTH	oncogene	4.543	13.8846
PPP4R1	ORF	tumor suppressor	-2.721	13.8846
RNASEH2B	ORF	tumor suppressor	-2.065	13.8846
TCF25	ORF	oncogene	1.963	13.8846
AGFG1	NONE	oncogene	4.236	13.8846
DCP2	ORF	tumor suppressor	-2.008	13.8286
POGZ	ORF	tumor suppressor	-2.396	13.8286
SLC25A12	ORF	tumor suppressor	-5.196	13.8286
HPRT1	NONE	oncogene	3.993	13.8286
CKS1B	NONE	oncogene	4.819	13.8286
AKT3	ORF	tumor suppressor	-2.196	13.7931
AMPH	BOTH	tumor suppressor	-2.414	13.7931
PIP4K2C	ORF	oncogene	2.913	13.7931
RANBP10	ORF	oncogene	2.931	13.7931
SPC25	ORF	oncogene	7.173	13.7931
SPG7	ORF	oncogene	2.815	13.7931
VSIG4	ORF	oncogene	2.227	13.7931
POLK	ORF	tumor suppressor	-2.186	13.7931
DOT1L	ORF	oncogene	3.094	13.7812
NOB1	ORF	oncogene	2.993	13.7812
RRP15	NONE	oncogene	3.977	13.7812
GLG1	BOTH	oncogene	3.134	13.7619
JMJD1C	ORF	tumor suppressor	-2.671	13.7619
TMEM30B	NONE	tumor suppressor	-3.696	13.7619
CCDC47	ORF	oncogene	2.667	13.7143
EIF5	ORF	oncogene	2.354	13.7143
SUMO3	NONE	oncogene	3.938	13.7143
LDOC1	ORF	oncogene	2.492	13.5641
UBE2C	ORF	oncogene	8.978	13.5641
YME1L1	ORF	oncogene	2.961	13.5641
SPC24	ORF	oncogene	4.461	13.5
PKP1	ORF	oncogene	3.01	13.5
NDUFS6	NONE	oncogene	5.657	13.5
UGDH	NONE	tumor suppressor	-3.425	13.5
DUS3L	ORF	oncogene	2.443	13.4737
NBR1	ORF	tumor suppressor	-3.211	13.4737
NUAK1	ORF	tumor suppressor	-2.551	13.4737
NOL6	ORF	oncogene	3.249	13.4615
RBM5	ORF	tumor suppressor	-3.573	13.4444
CDK2AP1	NONE	oncogene	5.521	13.4444
SIAH2	NONE	tumor suppressor	-5.78	13.4444
CYB5A	NONE	tumor suppressor	-4.3	13.4444
ZC3H14	ORF	tumor suppressor	-2.126	13.3953
DDX51	ORF	oncogene	2.842	13.3704
DEPDC1B	ORF	oncogene	5.976	13.3704
MTPAP	ORF	oncogene	3.668	13.3704
NAE1	NON_ORF	oncogene	3.769	13.3704
ROR2	ORF	tumor suppressor	-3.652	13.3704
TRIB3	ORF	oncogene	5.38	13.3704
HLA-DPA1	NONE	tumor suppressor	-3.205	13.3704
VANGL1	ORF	oncogene	3.343	13.3636
WDHD1	ORF	oncogene	4.343	13.3636
YTHDC2	ORF	tumor suppressor	-2.523	13.3636
RRP1	NONE	oncogene	2.712	13.3636
ADRBK1	BOTH	oncogene	2.315	13.3333
AP2S1	ORF	oncogene	5.651	13.3333
KCTD12	ORF	tumor suppressor	-4.149	13.3333
SLC7A5	ORF	oncogene	7.077	13.3333
SPG20	ORF	tumor suppressor	-4.964	13.3333
EIF2B5	NONE	oncogene	2.897	13.3333
ANAPC13	ORF	tumor suppressor	-4.581	13.2979
SLC25A10	ORF	oncogene	3.555	13.2979
PFDN4	NONE	oncogene	2.754	13.2979
FNBP1	ORF	tumor suppressor	-2.426	13.2353
PPIP5K2	ORF	tumor suppressor	-2.207	13.2353
PPP1R16B	ORF	tumor suppressor	-2.063	13.2353
MRPS17	NONE	oncogene	6.469	13.2353
HIST1H4E	NONE	oncogene	2.617	13.2353
CEP350	ORF	tumor suppressor	-2.633	13.225
LPAR1	ORF	tumor suppressor	-2.633	13.225
ITPR3	ORF	oncogene	4.38	13.225
S100A8	NONE	oncogene	4.268	13.225
DAPK3	NONE	oncogene	4.576	13.225
MRPL37	NONE	oncogene	4.806	13.1406
CLASP2	ORF	tumor suppressor	-3.778	13.1364
MAP1S	ORF	oncogene	2.591	13.1364
MTMR6	ORF	tumor suppressor	-2.844	13.1364
STARD13	ORF	tumor suppressor	-5.396	13.1364
TPCN2	ORF	oncogene	3.136	13.1364
ZNF148	ORF	tumor suppressor	-2.679	13.1364
COMMD2	NONE	oncogene	3.194	13.1364
GINS3	NONE	oncogene	6.696	13.1364
GGA3	NONE	oncogene	3.373	13.1364
MXI1	NONE	tumor suppressor	-2.955	13.1364
RBM42	ORF	oncogene	3.829	13.0811
CHRAC1	NONE	oncogene	2.722	13.0811
HIST1H4C	ORF	oncogene	3.578	13.0667
MOAP1	NONE	tumor suppressor	-3.994	13.0667
EEF1E1	ORF	oncogene	2.203	13.0208
IL2RB	ORF	tumor suppressor	-2.848	13
GPS2	ORF	oncogene	2.253	12.9706
LMNB2	ORF	oncogene	5.628	12.9706
MPP1	ORF	oncogene	1.984	12.9706
TOP3A	ORF	oncogene	4.423	12.9706
NOP16	NONE	oncogene	5.607	12.9706
MRPS24	NONE	oncogene	6.511	12.9706
ANKLE2	ORF	oncogene	3.239	12.96
FECH	ORF	tumor suppressor	-2.309	12.96
IWS1	ORF	oncogene	2.904	12.96
KIF5C	BOTH	tumor suppressor	-4.476	12.96
LEMD2	ORF	oncogene	2.895	12.96
MAP3K2	ORF	tumor suppressor	-2.139	12.96
URB2	ORF	oncogene	3.055	12.96
GRB7	NONE	oncogene	5.076	12.96
SEPHS1	NONE	oncogene	3.333	12.96
NFIA	NONE	tumor suppressor	-3.929	12.96
BHLHE40	ORF	tumor suppressor	-2.938	12.9032
CDCA3	ORF	oncogene	4.167	12.9032
GEM	ORF	tumor suppressor	-2.68	12.9032
NOTCH2	ORF	tumor suppressor	-2.083	12.9032
ZNF707	ORF	oncogene	2.146	12.9032
CCDC86	NONE	oncogene	3.004	12.9032
ATP4A	NON_ORF	oncogene	2.983	12.9024
TNPO2	ORF	oncogene	2.1	12.9024
APOOL	ORF	oncogene	4.833	12.8929
CDCA7L	ORF	oncogene	3.13	12.8929
DUSP16	ORF	tumor suppressor	-3.56	12.8929
NOL8	ORF	tumor suppressor	-4.745	12.8929
RAB11FIP2	ORF	tumor suppressor	-3.829	12.8929
ABCF3	ORF	oncogene	3.876	12.8
CNOT6L	ORF	tumor suppressor	-2.648	12.8
MASTL	ORF	oncogene	3.495	12.8
MGEA5	ORF	tumor suppressor	-3.396	12.8
TSC22D3	ORF	tumor suppressor	-2.465	12.8
LRBA	ORF	tumor suppressor	-3.302	12.8
NCOA4	ORF	tumor suppressor	-2.987	12.8
SALL2	ORF	tumor suppressor	-3.269	12.8
ZEB2	ORF	tumor suppressor	-2.286	12.8
LPCAT1	NONE	oncogene	3.198	12.8
SS18L1	NONE	oncogene	3.304	12.8
MIS12	NONE	tumor suppressor	-2.82	12.8
HELLS	ORF	oncogene	4.853	12.7368
AFAP1	ORF	oncogene	2.249	12.6
ANP32E	ORF	oncogene	3.211	12.6
MRPS15	ORF	oncogene	2.206	12.6
NIPBL	ORF	tumor suppressor	-2.106	12.6
NPM3	ORF	oncogene	2.501	12.6
HIST1H1D	NON_ORF	oncogene	4.036	12.5952
CHCHD10	NONE	oncogene	2.989	12.5952
ARRDC1	ORF	oncogene	2.394	12.5652
CETN3	ORF	tumor suppressor	-2.462	12.5652
IFT81	BOTH	tumor suppressor	-2.406	12.5652
MMS22L	BOTH	oncogene	3.493	12.5652
PDCD11	ORF	oncogene	4.444	12.5652
PIN4	ORF	tumor suppressor	-3.158	12.5652
TXLNB	BOTH	tumor suppressor	-2.165	12.5652
WDR75	ORF	tumor suppressor	-2.124	12.5652
SERPINA1	NONE	tumor suppressor	-3.103	12.5652
TWF1	NONE	tumor suppressor	-4.066	12.5217
ACADM	NONE	tumor suppressor	-4.034	12.5217
FAM91A1	ORF	oncogene	4.182	12.5
FBLN1	ORF	tumor suppressor	-3.519	12.5
SETX	ORF	tumor suppressor	-2.845	12.5
THBS1	ORF	oncogene	2.743	12.5
TRO	ORF	tumor suppressor	-2.625	12.5
MRPL41	NONE	oncogene	2.973	12.5
GSPT2	ORF	tumor suppressor	-2.418	12.4615
ITGB4	ORF	oncogene	3.574	12.4615
PPARD	ORF	oncogene	6.125	12.4615
DDX19A	ORF	oncogene	6.067	12.4483
GPRASP2	ORF	tumor suppressor	-2.496	12.4483
STK25	ORF	oncogene	4.702	12.4483
PQBP1	NONE	oncogene	3.584	12.4483
PNMA2	NONE	tumor suppressor	-4.516	12.4483
LIMCH1	NONE	tumor suppressor	-3.774	12.4483
FYCO1	NONE	tumor suppressor	-5.214	12.4483
LTBR	NONE	oncogene	4.642	12.4103
G6PD	ORF	oncogene	4.185	12.2553
AARS2	ORF	oncogene	4.607	12.25
KLC3	ORF	oncogene	2.79	12.25
MAP3K10	ORF	oncogene	2.852	12.25
TLR3	ORF	tumor suppressor	-5.452	12.25
APBB2	ORF	tumor suppressor	-3.316	12.1905
ARHGEF12	ORF	tumor suppressor	-4.206	12.1905
ATAD5	ORF	oncogene	2.631	12.1905
DIP2A	ORF	oncogene	3.363	12.1905
EPHB4	ORF	oncogene	3.265	12.1905
FHOD1	ORF	oncogene	3.371	12.1905
NDFIP1	ORF	tumor suppressor	-3.855	12.1905
NT5E	ORF	oncogene	3.096	12.1905
CA9	NONE	oncogene	3.935	12.1905
XPA	NONE	tumor suppressor	-3.237	12.1905
FUT8	ORF	tumor suppressor	-5.594	12.1212
GJA1	ORF	tumor suppressor	-5.157	12.1212
SPTLC1	ORF	tumor suppressor	-2.156	12.1212
TRIM8	ORF	tumor suppressor	-4.637	12.1212
YIPF3	ORF	oncogene	2.828	12.1212
OSBPL8	ORF	tumor suppressor	-2.239	12.1212
GTF2H4	ORF	oncogene	2.589	12.1
JUNB	BOTH	tumor suppressor	-3.778	12.1
DEPTOR	ORF	tumor suppressor	-2.031	12.0714
STMN2	ORF	oncogene	2.303	12.0714
AKAP11	ORF	tumor suppressor	-3.144	12.0417
BAIAP2L1	ORF	oncogene	5.321	12.0417
HIRIP3	ORF	tumor suppressor	-3.132	12.0417
ING4	ORF	tumor suppressor	-2.67	12.0417
KDM4B	ORF	tumor suppressor	-3.726	12.0417
MEOX1	ORF	tumor suppressor	-3.052	12.0417
PPP2R5C	ORF	tumor suppressor	-4.195	12.0417
SCAF1	ORF	oncogene	3.274	12.0417
LAGE3	NONE	oncogene	4.793	12.0417
ACD	ORF	oncogene	4.835	12.0333
ARFGEF2	ORF	oncogene	4.462	12.0333
BRIP1	ORF	oncogene	3.435	12.0333
EXOSC9	NONE	oncogene	3.171	12.0227
UFM1	NONE	tumor suppressor	-4.198	12.0192
ARMC1	ORF	oncogene	2.438	12
BUB1	ORF	oncogene	8.648	12
ITPR1	ORF	tumor suppressor	-5.881	12
PHF7	BOTH	tumor suppressor	-2.284	12
TXNRD1	BOTH	oncogene	6.595	12
CENPM	NONE	oncogene	6.297	12
PAPSS2	NONE	oncogene	4.402	12
RSBN1	NONE	tumor suppressor	-5.278	12
TEX10	ORF	oncogene	4.714	11.9189
RALA	NONE	oncogene	4.772	11.9189
PRPS1	NONE	oncogene	3.868	11.9189
EHD2	ORF	tumor suppressor	-2.43	11.8421
SMG7	ORF	oncogene	2.514	11.8421
SWAP70	ORF	tumor suppressor	-1.977	11.8421
ZFP64	ORF	oncogene	5.602	11.8421
HIST1H4H	NONE	oncogene	2.975	11.8421
KPTN	NONE	oncogene	2.769	11.8421
SLC7A6OS	NONE	oncogene	3.137	11.8421
AKAP5	NONE	tumor suppressor	-3.221	11.8421
CALCOCO1	NONE	tumor suppressor	-4.705	11.8421
ACADSB	NONE	tumor suppressor	-6.2	11.8421
DRG1	ORF	oncogene	3.451	11.8049
NUDCD2	ORF	tumor suppressor	-1.982	11.7647
PPA2	ORF	tumor suppressor	-2.945	11.7647
TPX2	ORF	oncogene	9.044	11.7647
SH3GL1	NONE	oncogene	4.56	11.7556
ATP5J	ORF	oncogene	2.371	11.7551
ARID4B	ORF	tumor suppressor	-2.311	11.6452
PPIG	ORF	tumor suppressor	-3.364	11.6452
PTCD1	ORF	oncogene	3.077	11.6452
PRAME	ORF	oncogene	5.275	11.6452
RANBP1	NONE	oncogene	5.606	11.6452
COPZ1	NONE	tumor suppressor	-2.601	11.6452
ASPSCR1	NON_ORF	oncogene	2.103	11.6364
ATAD2	ORF	oncogene	6.08	11.6364
CASP14	ORF	oncogene	3.416	11.6364
DTX2	ORF	oncogene	3.177	11.6364
NEK4	ORF	tumor suppressor	-2.73	11.6364
SSH1	ORF	oncogene	2.206	11.6364
ATL2	NONE	oncogene	3.777	11.6364
LANCL2	NONE	oncogene	3.862	11.6364
TRIOBP	ORF	tumor suppressor	-2.759	11.6053
ASB6	ORF	oncogene	3.325	11.5714
DUSP6	ORF	tumor suppressor	-2.452	11.5714
VPS18	ORF	oncogene	2.751	11.5714
ZNF250	ORF	oncogene	2.884	11.5714
ERCC1	ORF	tumor suppressor	-2.991	11.5714
FOXC1	NONE	oncogene	3.089	11.5714
ALAS1	ORF	oncogene	2.042	11.56
ATG9A	ORF	oncogene	3.76	11.56
DTNA	ORF	oncogene	2.346	11.56
FLAD1	ORF	oncogene	4.407	11.56
TBC1D25	ORF	oncogene	2.397	11.56
TEAD4	ORF	oncogene	5.239	11.56
USP33	ORF	tumor suppressor	-4.576	11.56
WDR11	ORF	tumor suppressor	-4.577	11.56
PRIM2	NONE	oncogene	3.631	11.56
ZDHHC18	NONE	oncogene	2.991	11.56
SMAD5	NONE	tumor suppressor	-2.615	11.56
GADD45G	NONE	tumor suppressor	-4.215	11.56
DPP3	ORF	oncogene	4.913	11.5294
IL20RA	ORF	tumor suppressor	-3.639	11.5294
LTBP4	ORF	tumor suppressor	-3.095	11.5294
SERPINE1	ORF	oncogene	3.03	11.5294
FBXO22	NONE	oncogene	3.142	11.5294
TAF8	NONE	oncogene	3.167	11.5294
MYO5B	ORF	tumor suppressor	-2.955	11.4286
MRPL9	NONE	oncogene	2.868	11.3636
SCYL2	BOTH	oncogene	2.038	11.3077
UBE2V1	NONE	oncogene	3.261	11.3077
HIST1H2BC	ORF	oncogene	2.25	11.2812
ORC1	ORF	oncogene	3.554	11.2812
PAFAH1B3	ORF	oncogene	3.012	11.2812
SLMAP	ORF	tumor suppressor	-2.251	11.2812
RRM1	NONE	oncogene	3.235	11.2812
KCTD2	ORF	tumor suppressor	-2.293	11.2667
QSER1	ORF	oncogene	3.12	11.2667
ZBTB2	ORF	tumor suppressor	-1.965	11.2667
INF2	ORF	oncogene	3.083	11.2558
KIF1B	ORF	oncogene	3.242	11.2558
AASS	ORF	tumor suppressor	-3.898	11.25
BCL11A	ORF	oncogene	2.664	11.25
BRF2	ORF	oncogene	3.303	11.25
IMP4	ORF	oncogene	3.506	11.25
LRP8	ORF	oncogene	6.875	11.25
LSG1	ORF	oncogene	3.166	11.25
PLK2	ORF	tumor suppressor	-3.183	11.25
PTPDC1	ORF	oncogene	1.979	11.25
SMG1	ORF	tumor suppressor	-2.699	11.25
TRAPPC4	ORF	tumor suppressor	-3.702	11.25
PDAP1	NONE	oncogene	5.018	11.25
AHCTF1	ORF	oncogene	2.692	11.1724
CASC5	ORF	oncogene	2.679	11.1724
EHMT1	ORF	oncogene	2.747	11.1724
NDN	BOTH	tumor suppressor	-2.496	11.1724
USP13	BOTH	oncogene	4.155	11.1724
PGAM1	NONE	oncogene	4.645	11.1724
CBX7	ORF	tumor suppressor	-6.4	11.1304
NUDCD1	ORF	oncogene	3.265	11.1304
PCDH20	ORF	tumor suppressor	-2.456	11.1304
QRICH1	ORF	tumor suppressor	-4.143	11.1304
DACH1	NONE	tumor suppressor	-3.817	11.1304
APOBEC3C	NONE	tumor suppressor	-3.096	11.1304
HSDL2	NONE	tumor suppressor	-3.183	11.1304
ACTR8	ORF	tumor suppressor	-1.981	11.1154
IMP3	ORF	tumor suppressor	-3.017	11.1154
INTS12	BOTH	tumor suppressor	-3.192	11.1154
TRMT6	ORF	oncogene	2.007	11.1154
UTP23	ORF	oncogene	2.016	11.1154
SLC15A1	BOTH	oncogene	2.213	11.1154
CDC7	NONE	oncogene	4.85	11.1154
CHFR	NONE	oncogene	3.928	11.1154
TLR9	NONE	oncogene	2.829	11.1154
ARHGAP32	NONE	tumor suppressor	-4.322	11.1154
BIRC5	NONE	oncogene	9.174	11.1111
ANKHD1-EIF4EBP3	ORF	tumor suppressor	-3.099	11.0769
CD27	ORF	tumor suppressor	-2.198	11.0769
DHX58	ORF	tumor suppressor	-3.062	11.0769
PLCB1	ORF	oncogene	3.526	11.0769
TMEM52	ORF	oncogene	3.339	11.0769
MRPL2	NONE	oncogene	3.881	11.025
E2F2	ORF	oncogene	3.049	11
VPS39	ORF	tumor suppressor	-2.593	11
CHAF1B	ORF	oncogene	4.328	10.9394
DHCR24	ORF	tumor suppressor	-2.359	10.9394
REEP5	ORF	tumor suppressor	-2.946	10.9394
CTDSP1	ORF	tumor suppressor	-3.814	10.8889
HEPACAM2	ORF	tumor suppressor	-3.011	10.8889
KDM3B	ORF	tumor suppressor	-3.527	10.8889
LONRF1	ORF	tumor suppressor	-2.275	10.8889
MAGEA4	ORF	oncogene	2.179	10.8889
MTMR3	ORF	tumor suppressor	-2.527	10.8889
ZNF564	ORF	tumor suppressor	-2.831	10.8889
MXD3	ORF	oncogene	2.305	10.8889
MYCBP	NONE	tumor suppressor	-2.767	10.8889
ID1	NONE	tumor suppressor	-3.069	10.8889
UBXN10	NONE	tumor suppressor	-4.204	10.8889
SYNJ1	NONE	oncogene	3.566	10.8889
SYMPK	ORF	oncogene	2.245	10.8806
KRI1	ORF	oncogene	2.119	10.8108
COG3	ORF	tumor suppressor	-3.475	10.8
ARPC5	ORF	oncogene	2.278	10.7561
ATP2A3	ORF	oncogene	2.052	10.7143
CAMSAP1	ORF	oncogene	2.068	10.7143
DRAP1	ORF	oncogene	2.942	10.7143
ESRRA	ORF	oncogene	4.691	10.7143
FLT3	ORF	tumor suppressor	-5.751	10.7143
KLHDC2	ORF	tumor suppressor	-3.78	10.7143
KLK5	ORF	oncogene	2.733	10.7143
SETD2	ORF	tumor suppressor	-2.3	10.7143
SP3	ORF	tumor suppressor	-5.004	10.7143
RNASEH2A	NONE	oncogene	6.393	10.7143
ISOC2	NONE	oncogene	2.643	10.7143
GORASP1	NONE	tumor suppressor	-2.923	10.7143
BUD31	ORF	oncogene	3.946	10.7037
BZW1	ORF	tumor suppressor	-2.466	10.7037
CKAP2	ORF	oncogene	3.724	10.7037
EME1	ORF	oncogene	2.349	10.7037
MAT2B	ORF	tumor suppressor	-3.79	10.7037
NUSAP1	ORF	oncogene	8.382	10.7037
SORL1	ORF	tumor suppressor	-4.393	10.7037
WDR7	ORF	tumor suppressor	-2.026	10.7037
SDHC	NONE	oncogene	2.876	10.7037
POLR2I	NONE	oncogene	2.702	10.7037
KIAA1715	NONE	oncogene	3.12	10.7037
SYF2	NONE	tumor suppressor	-4.76	10.7037
CDK5R1	ORF	oncogene	2.6	10.6667
DNA2	ORF	oncogene	3.338	10.6667
FAM50A	ORF	oncogene	3.686	10.6667
MTR	ORF	tumor suppressor	-3.029	10.6667
PPIL1	ORF	oncogene	4.392	10.6667
SH3GLB2	ORF	tumor suppressor	-2.243	10.6667
TIPIN	ORF	oncogene	2.901	10.6667
PLK4	ORF	oncogene	6.392	10.6667
PAK1IP1	NONE	oncogene	3.63	10.6667
DNAJB2	NONE	oncogene	3.44	10.6667
HCCS	ORF	oncogene	4.705	10.6176
LSR	ORF	oncogene	5.933	10.6176
ACTL6B	ORF	oncogene	2.564	10.5625
HAL	ORF	oncogene	2.467	10.5625
PACRG	ORF	tumor suppressor	-2.121	10.5625
TNKS2	ORF	tumor suppressor	-2.641	10.5625
ADAM15	NONE	oncogene	3.386	10.5625
RIBC2	NONE	oncogene	3.397	10.5625
TMEM171	NONE	oncogene	2.602	10.5625
MRPL47	ORF	oncogene	2.735	10.4727
PCF11	ORF	tumor suppressor	-4.278	10.4516
ARGLU1	ORF	tumor suppressor	-5.286	10.3214
ARHGAP11A	ORF	oncogene	1.976	10.3214
NANS	ORF	oncogene	2.919	10.3214
RNF10	ORF	tumor suppressor	-2.526	10.3214
NUTF2	NONE	oncogene	5.764	10.3214
MPZL1	NONE	oncogene	3.125	10.3214
SAP30BP	NONE	oncogene	4.111	10.3214
ECI2	NONE	tumor suppressor	-2.814	10.3214
AEN	ORF	oncogene	2.708	10.3158
CRTC3	ORF	tumor suppressor	-3.903	10.3158
DDI2	ORF	oncogene	2.097	10.3158
TBC1D7	ORF	oncogene	5.377	10.3158
WWTR1	ORF	oncogene	3.07	10.3158
MPP6	NONE	oncogene	3.503	10.3158
MRFAP1L1	NONE	tumor suppressor	-4.469	10.3158
DNAJC9	ORF	oncogene	1.969	10.3143
MRPL21	ORF	oncogene	4.687	10.3143
MRPL48	ORF	oncogene	2.152	10.3143
RBM26	ORF	tumor suppressor	-2.628	10.3143
ERP29	ORF	tumor suppressor	-1.966	10.2857
KRT3	ORF	oncogene	2.134	10.2857
MRPL13	ORF	oncogene	5.331	10.2857
ODF1	ORF	tumor suppressor	-2.544	10.2857
RETSAT	ORF	tumor suppressor	-1.97	10.2857
TAF7L	ORF	oncogene	2.756	10.2857
UBXN2B	ORF	tumor suppressor	-2.324	10.2857
VWA5A	ORF	tumor suppressor	-4.515	10.2857
GGH	NONE	oncogene	4.445	10.2857
FKBP1B	NONE	tumor suppressor	-2.768	10.2857
NSMCE4A	NONE	tumor suppressor	-5.302	10.2857
GSTM3	NONE	tumor suppressor	-4.169	10.2857
HMBOX1	ORF	tumor suppressor	-3.718	10.2564
APRT	ORF	oncogene	5.211	10.24
FBXO5	ORF	oncogene	6.216	10.24
HAUS5	ORF	oncogene	4.327	10.24
LARP4B	ORF	oncogene	2.519	10.24
NFX1	ORF	tumor suppressor	-2.217	10.24
RAD54B	ORF	oncogene	4.272	10.24
ZNF219	ORF	tumor suppressor	-3.363	10.24
TXLNG	NONE	oncogene	2.797	10.24
GMDS	NONE	oncogene	2.96	10.24
RPL7L1	NONE	oncogene	2.643	10.24
ABCD1	ORF	oncogene	3.518	10.2273
ALDH16A1	ORF	oncogene	2.443	10.2273
DENND4A	ORF	tumor suppressor	-2.962	10.2273
PTPRE	ORF	tumor suppressor	-3.03	10.2273
UBAC1	ORF	oncogene	2.52	10.2273
HMGA2	NONE	oncogene	2.792	10.2273
SLC39A4	NONE	oncogene	2.949	10.2273
NEK9	NONE	tumor suppressor	-2.641	10.2273
TBRG4	ORF	oncogene	5.736	10.125
DIRAS3	ORF	tumor suppressor	-5.16	10.0833
GPRIN1	ORF	oncogene	2.556	10.0833
SULF2	ORF	tumor suppressor	-3.826	10.0833
PITRM1	ORF	oncogene	5.199	10.0278
PGM1	ORF	oncogene	4.201	10.0227
SFRP4	ORF	tumor suppressor	-5.31	10
IMPDH1	ORF	oncogene	2.462	9.96552
KIAA1033	ORF	tumor suppressor	-2.538	9.96552
MLEC	ORF	tumor suppressor	-2.397	9.96552
RABAC1	ORF	oncogene	2.137	9.96552
RAD9A	ORF	oncogene	3.235	9.96552
UMPS	ORF	oncogene	2.045	9.96552
HMMR	ORF	oncogene	5.959	9.96552
MED27	NONE	oncogene	4.675	9.96552
MIS18A	NONE	oncogene	3.705	9.96552
CECR5	ORF	oncogene	6.263	9.94118
FBXL2	ORF	tumor suppressor	-4.855	9.94118
GPD2	ORF	oncogene	2.172	9.94118
LRRC49	ORF	tumor suppressor	-5.608	9.94118
PCCA	ORF	tumor suppressor	-2.474	9.94118
PREP	ORF	oncogene	5.79	9.94118
SMYD2	ORF	oncogene	4.459	9.94118
SPATA24	ORF	oncogene	2.363	9.94118
ATP7A	ORF	tumor suppressor	-2.34	9.94118
TROAP	NONE	oncogene	7.587	9.94118
ENY2	NONE	oncogene	3.689	9.94118
GRK6	NONE	oncogene	3.027	9.94118
VPS36	NONE	tumor suppressor	-3.822	9.94118
IQGAP3	ORF	oncogene	5.607	9.84615
JPH1	ORF	oncogene	3.563	9.84615
TBL2	ORF	oncogene	2.102	9.81818
KHDRBS3	NONE	oncogene	4.037	9.81818
CS	ORF	oncogene	4.13	9.8
DDX11	ORF	oncogene	3.042	9.8
KIF18A	ORF	oncogene	4.796	9.8
NLRX1	ORF	tumor suppressor	-2.656	9.8
RDH13	ORF	oncogene	3.327	9.8
TAF1C	ORF	oncogene	3.807	9.8
TMEM126B	ORF	tumor suppressor	-2.929	9.8
TSPYL1	ORF	tumor suppressor	-2.218	9.8
LPAR6	NONE	tumor suppressor	-5.571	9.8
DCAF5	ORF	tumor suppressor	-3.763	9.78261
SNX5	BOTH	tumor suppressor	-2.653	9.78261
TEX264	ORF	tumor suppressor	-2.242	9.78261
WDR20	ORF	tumor suppressor	-3.043	9.78261
AQR	BOTH	tumor suppressor	-2.417	9.76271
ANXA11	ORF	tumor suppressor	-2.644	9.75676
OLA1	NONE	tumor suppressor	-3.647	9.75676
KIAA2013	ORF	oncogene	2.383	9.63333
CHMP1A	NONE	oncogene	4.893	9.63333
EPN3	ORF	oncogene	2.56	9.6
HIST1H4B	ORF	oncogene	3.117	9.6
INTS10	ORF	tumor suppressor	-2.935	9.6
KIAA0232	ORF	tumor suppressor	-3.852	9.6
KIF15	ORF	oncogene	5.88	9.6
NUMBL	ORF	oncogene	3.947	9.6
PITX1	ORF	oncogene	2.947	9.6
VPS13A	ORF	tumor suppressor	-2.004	9.6
ZMYM6	ORF	tumor suppressor	-3.037	9.6
CARD10	ORF	tumor suppressor	-3.22	9.6
PHKB	ORF	oncogene	2.278	9.6
ERO1L	NONE	oncogene	4.691	9.6
MRPS12	NONE	oncogene	2.753	9.6
MPG	ORF	tumor suppressor	-2.768	9.58696
SGOL1	ORF	oncogene	3.29	9.52941
PEBP1	NONE	tumor suppressor	-2.789	9.52941
GOLGB1	ORF	tumor suppressor	-3.885	9.48148
MX1	ORF	oncogene	3.476	9.48148
PLD1	ORF	oncogene	3.723	9.48148
RBM22	ORF	tumor suppressor	-3.142	9.48148
SCP2	ORF	tumor suppressor	-3.435	9.48148
[truncated: 3,308 more rows]

## Sheet: PrC
Gene	Mutation	Precog_type	Precog_metaZ	Network_score
NTRK1	BOTH	tumor suppressor	-3.183	895.014
ESR2	ORF	tumor suppressor	-2.629	727.937
BRCA1	BOTH	oncogene	3.959	568.193
TP53	BOTH	tumor suppressor	-3.885	535.563
KRAS	BOTH	oncogene	2.433	490.583
HEXIM1	BOTH	tumor suppressor	-2.455	425.482
FN1	ORF	oncogene	2.858	404.17
NXF1	BOTH	tumor suppressor	-1.961	400.089
CUL7	BOTH	oncogene	2.656	393.573
CAND1	BOTH	oncogene	2.339	371.8
COPS5	ORF	oncogene	4.052	367.217
PIH1D1	BOTH	tumor suppressor	-2.013	361.713
MOV10	ORF	tumor suppressor	-2.023	355.599
UBE2M	BOTH	tumor suppressor	-1.962	341.002
HDAC2	ORF	oncogene	2.699	322.326
XRCC6	ORF	tumor suppressor	-3.332	320.449
EZH2	BOTH	oncogene	7.319	320.332
ACTC1	ORF	tumor suppressor	-2.102	302.524
YAP1	BOTH	tumor suppressor	-2.618	269.18
YWHAZ	ORF	oncogene	6.924	244.626
EEF1A1	BOTH	tumor suppressor	-3.588	243.584
TMPO	BOTH	oncogene	1.994	236.072
ARRB2	BOTH	oncogene	2.741	200.168
ENO1	BOTH	oncogene	2.246	194.717
YWHAB	ORF	oncogene	2.611	193.014
TUBB	ORF	oncogene	5.447	192.42
PARP1	BOTH	oncogene	6.058	185.92
DDX5	BOTH	tumor suppressor	-2.107	184.794
VHL	BOTH	oncogene	3.293	183.969
PTEN	BOTH	tumor suppressor	-3.516	183.515
SOD1	ORF	oncogene	2.977	177.21
HRAS	BOTH	oncogene	2.193	175.389
PCNA	BOTH	oncogene	3.238	173.621
FLNA	ORF	tumor suppressor	-1.982	171.073
YBX1	ORF	oncogene	2.728	169.136
KPNB1	BOTH	oncogene	3.877	168.142
HSPA9	BOTH	oncogene	2.088	167.507
SHMT2	BOTH	oncogene	3.671	165.62
AURKA	ORF	oncogene	3.434	161.653
RELA	BOTH	oncogene	3.979	159.197
TGOLN2	ORF	tumor suppressor	-2.002	159.054
RPL18	BOTH	tumor suppressor	-2.453	156.751
IFI16	BOTH	oncogene	2.404	156.071
AR	BOTH	oncogene	2.614	153.474
LAMP1	BOTH	tumor suppressor	-2.927	149.485
PIK3R1	BOTH	tumor suppressor	-2.149	145.229
SRC	ORF	tumor suppressor	-2.01	144.857
PML	ORF	tumor suppressor	-4.188	142.617
TOP1	BOTH	oncogene	2.327	142.506
RPL11	ORF	tumor suppressor	-2.893	139.358
DBN1	ORF	oncogene	2.836	138.873
CALM1	BOTH	tumor suppressor	-1.995	134.972
MCM7	ORF	oncogene	4.442	133.917
MAPK1	BOTH	oncogene	2.084	133.654
BARD1	BOTH	oncogene	3.458	133.472
PPARG	ORF	oncogene	3.23	133.333
HNRNPF	ORF	tumor suppressor	-1.963	132.94
ILK	BOTH	tumor suppressor	-5.207	131.929
RAD21	BOTH	oncogene	6.792	128.795
ERBB2	BOTH	tumor suppressor	-3.326	128.555
KPNA2	ORF	oncogene	2.261	126.562
LDHA	BOTH	oncogene	3.485	121.709
JUN	ORF	tumor suppressor	-8.216	119.901
AURKB	BOTH	oncogene	4.12	119.719
PSMD1	BOTH	oncogene	2.569	119.52
SMAD2	ORF	tumor suppressor	-3.284	117.374
SNRNP70	ORF	tumor suppressor	-2.163	116.16
MTOR	BOTH	tumor suppressor	-3.59	114.383
DCTN1	ORF	tumor suppressor	-3.077	114.216
LATS2	BOTH	tumor suppressor	-2.711	113.386
RAF1	BOTH	oncogene	2.507	112.623
IMMT	NON_ORF	oncogene	4.157	111.021
PRKCZ	BOTH	tumor suppressor	-2.491	110.395
SNCA	ORF	oncogene	3.193	108.781
DDX24	ORF	tumor suppressor	-2.376	107.938
P4HB	BOTH	tumor suppressor	-2.504	106.945
MYO6	BOTH	oncogene	2.184	104.496
EEF1D	BOTH	tumor suppressor	-2.427	104.348
HECW2	BOTH	oncogene	2.637	102.976
CHEK1	BOTH	oncogene	3.413	102.145
SMARCC1	BOTH	oncogene	2.618	101.426
FTSJ3	ORF	tumor suppressor	-2.275	100.43
PDIA3	BOTH	tumor suppressor	-2.169	98.8475
HIST1H1A	ORF	oncogene	2.097	98.2315
CSE1L	ORF	oncogene	2.591	98.2315
UBE2D3	BOTH	oncogene	2.049	98.2315
STIP1	BOTH	oncogene	4.431	98.2231
RBBP7	BOTH	tumor suppressor	-1.961	97.2
UBE2D2	NONE	oncogene	3.128	97.2
MSH2	ORF	oncogene	2.829	96.8621
MAPK14	BOTH	oncogene	3.075	96.7105
PDK1	ORF	oncogene	3.199	96.1538
ANXA2	BOTH	oncogene	2.58	95.048
RPL13A	BOTH	tumor suppressor	-2.234	94.3158
PRPF3	ORF	oncogene	2.039	92.4623
TOP2A	BOTH	oncogene	8.242	92.3462
PGK1	NON_ORF	oncogene	4.471	91.7431
CCND2	ORF	tumor suppressor	-3.373	90.25
QARS	BOTH	tumor suppressor	-2.183	89.6341
VRK1	BOTH	oncogene	2.411	88.6403
MCM4	BOTH	oncogene	4.536	88.1101
CAV1	BOTH	tumor suppressor	-4.517	86.7788
BRCA2	BOTH	oncogene	3.582	86.0978
TSG101	ORF	oncogene	2.132	85.3711
PSMA7	BOTH	oncogene	3.796	85.3711
RAD51	ORF	oncogene	3.211	85.2632
FXR2	ORF	tumor suppressor	-1.975	85.0989
LMNB1	ORF	oncogene	4.117	84.375
HK1	BOTH	tumor suppressor	-2.509	84.1739
NDRG1	BOTH	oncogene	3.352	82.6531
SMAD4	BOTH	tumor suppressor	-4.672	82.1748
UBASH3B	BOTH	oncogene	2.038	82.1023
TCF7L2	ORF	tumor suppressor	-2.85	78.6809
FGFR1	ORF	tumor suppressor	-3.669	78.6809
RHOA	ORF	oncogene	5.538	78.4
EIF3H	ORF	oncogene	3.357	78.4
BLM	ORF	oncogene	4.11	78.1071
TGFBR2	BOTH	tumor suppressor	-2.806	77.1882
HNRNPH2	BOTH	tumor suppressor	-1.961	76.6733
YY1	BOTH	oncogene	3.842	76.4091
DNMT1	BOTH	oncogene	2.507	76.2907
NIPSNAP1	ORF	oncogene	2.141	74.8804
HCFC1	ORF	oncogene	3.141	74.1125
MCM6	ORF	oncogene	2.781	72.7423
DDX6	ORF	oncogene	1.992	72.4286
EPHA2	NON_ORF	oncogene	2.351	72.4286
ACLY	BOTH	tumor suppressor	-2.108	72.2
E2F1	BOTH	oncogene	4.536	72.2
CDK6	BOTH	tumor suppressor	-4.64	71.9101
RPS21	NONE	oncogene	2.712	71.5347
GLTSCR2	BOTH	tumor suppressor	-3.33	71.4337
EPS15	NON_ORF	tumor suppressor	-2.464	70.7789
CD44	ORF	tumor suppressor	-1.98	70.7442
GSTP1	ORF	tumor suppressor	-3.054	70.2051
TPR	BOTH	oncogene	4.5	70.1236
LYN	BOTH	oncogene	2.011	70.0417
MAP3K5	ORF	oncogene	2.974	69.3165
PTK2	BOTH	oncogene	2.725	69.12
CCNB1	BOTH	oncogene	8.521	68.8172
SAFB	BOTH	oncogene	2.391	68.45
TRIM29	BOTH	tumor suppressor	-3.255	66.1765
NEK2	ORF	oncogene	3.927	66.0571
GARS	NONE	oncogene	2.746	65.7901
PIK3CA	BOTH	oncogene	2.309	65.4675
KRT5	ORF	tumor suppressor	-4.078	65.0149
TFRC	BOTH	oncogene	5.039	64.9878
CASP8	ORF	oncogene	3.088	64.6282
PXN	BOTH	tumor suppressor	-5.249	64.0588
APOE	ORF	oncogene	3.431	63.3425
HSF1	ORF	oncogene	2.535	63.3425
EHMT2	BOTH	oncogene	3.559	63.2195
SCLT1	BOTH	oncogene	3.026	62.6447
CDC25C	BOTH	oncogene	4.689	62.3472
DAP3	ORF	oncogene	2.922	61.6533
FANCA	BOTH	oncogene	3.766	61.2319
CPSF7	BOTH	tumor suppressor	-2.452	61.1343
CTNNA1	BOTH	oncogene	2.613	61.1343
FOS	NONE	tumor suppressor	-6.208	60.6622
NF1	BOTH	oncogene	2.58	60.5
TK1	BOTH	oncogene	6.688	60.5
PGD	BOTH	oncogene	2.158	60.3571
ACTR3	BOTH	oncogene	2.136	60.2791
BUB1B	ORF	oncogene	2.708	60.2658
NR4A1	BOTH	tumor suppressor	-2.001	60.1364
GNB1	ORF	oncogene	3.496	59.6712
RCC1	BOTH	oncogene	2.612	59.507
CLU	ORF	tumor suppressor	-4.312	59.3623
NUP205	BOTH	oncogene	2.436	59.3623
RPS6KA1	BOTH	tumor suppressor	-2.211	59.3623
OGDH	BOTH	tumor suppressor	-2.035	58.8649
PLCG1	BOTH	oncogene	2.675	58.3676
CCNA2	ORF	oncogene	6.965	57.8767
TPM2	BOTH	tumor suppressor	-2.29	57.5513
RRP8	BOTH	tumor suppressor	-2.058	57.5217
DEK	NON_ORF	oncogene	3.02	57.2462
PFKP	BOTH	oncogene	2.373	57.0946
TGM2	ORF	oncogene	2.005	57.0656
SYK	BOTH	oncogene	2.575	57.0169
SNRPB2	BOTH	oncogene	2.671	56.5294
PDGFRA	BOTH	tumor suppressor	-5.313	56.3788
HSPA6	ORF	oncogene	2.326	56.3333
SSR4	BOTH	tumor suppressor	-2.093	56.3333
GTF3C1	NON_ORF	tumor suppressor	-3.099	55.5373
CENPA	BOTH	oncogene	2.337	55.0175
GEMIN4	BOTH	tumor suppressor	-4.493	54.8701
SMC4	BOTH	oncogene	3.428	54.7206
TRIP13	BOTH	oncogene	3.479	54.7206
CD2AP	ORF	oncogene	2.015	54.3906
CTBP2	ORF	tumor suppressor	-2.027	54.15
MFAP1	ORF	tumor suppressor	-2.733	53.3968
BMP4	BOTH	tumor suppressor	-2.06	53.3889
RPS6KB1	BOTH	oncogene	2.012	53.0702
MEN1	BOTH	oncogene	3.112	53.0182
UBXN7	ORF	oncogene	2.204	52.4032
GLYR1	ORF	tumor suppressor	-1.988	52.4032
CASP3	ORF	oncogene	5.394	52.2667
PCK1	BOTH	oncogene	2.277	52.1552
FKBP5	BOTH	tumor suppressor	-2.294	51.5714
UBAP2L	BOTH	oncogene	3.314	51.4098
SEC23B	BOTH	tumor suppressor	-2.009	50.7656
LCK	ORF	oncogene	2.294	50.4167
LBR	BOTH	oncogene	1.982	49.7778
HSD17B4	BOTH	oncogene	3.272	49.5902
UBE3C	ORF	oncogene	2.945	49.4237
TJP2	BOTH	tumor suppressor	-3.227	49.4237
ALDH1B1	BOTH	oncogene	2.708	49.2807
GRSF1	ORF	oncogene	2.496	49.2807
MKI67	BOTH	oncogene	6.836	49.2807
TAF2	BOTH	oncogene	4.581	49.0755
FOXM1	BOTH	oncogene	3.168	48.6
BCR	ORF	oncogene	2.801	48.2857
CCT6B	BOTH	tumor suppressor	-2.685	48
TUBGCP4	BOTH	oncogene	2.092	47.8033
SDHB	ORF	oncogene	2.268	47.6102
BCL2	ORF	tumor suppressor	-3.279	47.2909
PGR	BOTH	tumor suppressor	-4.198	47.0784
ARNTL	ORF	tumor suppressor	-2.192	47.0204
PLS3	BOTH	oncogene	2.163	46.8167
MYO5C	BOTH	tumor suppressor	-2.969	46.7222
CAT	BOTH	tumor suppressor	-2.08	46.6207
IKZF3	ORF	oncogene	2.386	46.6207
KIF13B	BOTH	tumor suppressor	-2.768	46.4464
PPM1H	BOTH	tumor suppressor	-2.716	46.4464
FAM120A	BOTH	tumor suppressor	-2.071	46.2963
COPS7A	BOTH	tumor suppressor	-2.623	46.1731
BAIAP2	BOTH	tumor suppressor	-4.835	46.08
PTTG1	ORF	oncogene	3.673	45.4545
CYFIP1	ORF	oncogene	2.027	45.1765
RRBP1	BOTH	tumor suppressor	-2.076	45.0667
LIG4	ORF	tumor suppressor	-2.429	44.463
TIAM1	BOTH	oncogene	2.551	44.0847
FGFR4	BOTH	tumor suppressor	-2.113	44.0833
KRT15	ORF	tumor suppressor	-4.446	44.0833
AP1B1	BOTH	oncogene	2.161	44.0833
NCK1	BOTH	oncogene	2.608	43.1837
XRCC1	BOTH	oncogene	2.366	43.0851
FLNC	BOTH	tumor suppressor	-2.219	42.875
NDUFB9	ORF	oncogene	3.818	42.4808
GNAS	BOTH	oncogene	2.981	42.3729
WDYHV1	NONE	oncogene	3.004	42.32
MRPL13	BOTH	oncogene	4.595	42.1875
STIL	BOTH	oncogene	2.43	42.1875
CHAF1A	BOTH	oncogene	4.27	42.1228
PAK4	ORF	oncogene	2.264	42.087
MCCC2	ORF	tumor suppressor	-2.584	42.087
ENAH	BOTH	oncogene	2.751	42
EPPK1	ORF	oncogene	2.458	41.8909
CRYAB	BOTH	tumor suppressor	-2.531	41.3265
SKIL	BOTH	oncogene	3.104	41.3265
NCAPD3	BOTH	tumor suppressor	-5.609	41.1915
MYH11	BOTH	tumor suppressor	-4.929	41.0889
PTK2B	BOTH	tumor suppressor	-2.144	41.0233
CDKN2B	BOTH	oncogene	4.17	41.0233
FHL1	BOTH	tumor suppressor	-2.205	41
PRKCE	BOTH	oncogene	2.348	41
NDC80	BOTH	oncogene	5.375	40.9074
KIF23	BOTH	oncogene	2.68	40.6923
VAMP2	ORF	tumor suppressor	-2.815	40.5
PHC2	ORF	oncogene	3.046	40.3333
IGF2BP2	BOTH	oncogene	2.035	40.3333
ALDH2	BOTH	tumor suppressor	-2.748	40.1957
SREBF2	BOTH	tumor suppressor	-2.27	40.0909
HLTF	ORF	oncogene	2.199	39.5102
MGST1	BOTH	tumor suppressor	-3.246	39.5102
CD4	ORF	oncogene	3.373	39.4464
NUMB	ORF	tumor suppressor	-2.283	39.3404
SPP1	ORF	oncogene	3.814	39.3404
ACSL3	BOTH	tumor suppressor	-2.247	39.093
TPX2	BOTH	oncogene	7.398	39.093
UBE2C	ORF	oncogene	4.692	39.093
BRF1	ORF	oncogene	3.214	39.0244
NFKB2	BOTH	tumor suppressor	-1.978	39.0244
RPS6KA3	BOTH	tumor suppressor	-2.379	38.72
RBL2	BOTH	tumor suppressor	-2.846	38.2045
ANP32B	ORF	oncogene	3.357	38.2045
PRC1	ORF	oncogene	2.975	38.025
SPAG5	BOTH	oncogene	3.179	37.7347
CTSD	ORF	oncogene	2.571	37.5319
SUN2	ORF	tumor suppressor	-2.429	37.3556
GLI1	BOTH	tumor suppressor	-2.146	37.3556
KDR	BOTH	tumor suppressor	-2.149	37.3556
SERPINB5	ORF	tumor suppressor	-2.258	37.2093
HCK	BOTH	oncogene	2.054	37.2093
TACC3	BOTH	oncogene	2.665	37.0976
MCFD2	NONE	tumor suppressor	-2.956	37.0976
BOP1	NONE	oncogene	2.83	37.0976
BIN1	BOTH	tumor suppressor	-2.046	37.0256
SYVN1	ORF	tumor suppressor	-2.289	36.75
CDC6	BOTH	oncogene	2.336	36.5435
RIPK1	BOTH	tumor suppressor	-2.344	36.5435
TLE1	BOTH	oncogene	3.479	36.5435
PKP2	BOTH	tumor suppressor	-2.09	36.3636
PIAS2	BOTH	tumor suppressor	-3.396	36.2143
PRKCSH	ORF	tumor suppressor	-2.488	36.1
FANCG	BOTH	oncogene	3.216	36.0263
PDCD4	BOTH	tumor suppressor	-2.492	36.0263
PTPN13	BOTH	tumor suppressor	-2.615	36.0263
ZMYND8	BOTH	oncogene	3.12	36.0263
CEP70	BOTH	oncogene	2.546	35.766
KIF1C	BOTH	tumor suppressor	-2.321	35.766
NUFIP2	BOTH	oncogene	2.724	35.3721
RNF185	NON_ORF	tumor suppressor	-3.086	35.28
FGFR2	BOTH	tumor suppressor	-5.325	35.2195
SOCS2	NONE	tumor suppressor	-2.71	35.2195
GLS	BOTH	oncogene	2.442	35.1026
SCRIB	BOTH	oncogene	2.781	35.1026
BID	BOTH	oncogene	2.207	34.5682
STMN1	BOTH	oncogene	2.98	34.381
RRM2	ORF	oncogene	3.869	34.381
ZWINT	BOTH	oncogene	2.354	34.3061
PTN	BOTH	tumor suppressor	-4.597	34.225
SMAD9	BOTH	tumor suppressor	-2.416	34.225
TBX3	BOTH	tumor suppressor	-2.234	34.225
FYCO1	NON_ORF	tumor suppressor	-2.773	34.0278
TFDP1	BOTH	oncogene	3.437	33.62
TBL1X	BOTH	tumor suppressor	-3.462	33.5814
DYRK2	ORF	oncogene	7.044	33.2308
XPNPEP1	BOTH	tumor suppressor	-2.248	33.2308
PDGFB	ORF	oncogene	2.201	33.1081
MLEC	BOTH	tumor suppressor	-2.091	33
SLC16A1	ORF	tumor suppressor	-2.266	32.5952
MAD1L1	ORF	oncogene	2.403	32.4
NEK6	BOTH	tumor suppressor	-2.063	32.4
PRNP	ORF	tumor suppressor	-2.209	32.2368
GMNN	NONE	oncogene	5.196	32.2368
CDKN2C	BOTH	oncogene	2.231	32.0294
AKT2	ORF	tumor suppressor	-2.375	32.0294
PTPN12	BOTH	oncogene	3.013	32
NFIA	BOTH	tumor suppressor	-2.443	31.6098
OS9	BOTH	tumor suppressor	-2.16	31.4103
ATP5J	ORF	oncogene	3.785	31.3913
BIRC5	ORF	oncogene	9.55	31.2432
PPARGC1A	BOTH	tumor suppressor	-2.235	31.2432
POU2F1	BOTH	oncogene	2.663	31.1143
SATB1	BOTH	tumor suppressor	-4.234	31.1143
SPG20	BOTH	tumor suppressor	-2.553	31.1143
MLLT1	BOTH	tumor suppressor	-2.246	31.0303
MAPK8IP2	ORF	oncogene	2.923	31.0303
TENC1	BOTH	tumor suppressor	-2.564	30.625
PKN1	BOTH	oncogene	2.248	30.25
TBC1D4	BOTH	tumor suppressor	-4.31	30.25
ALDH7A1	BOTH	tumor suppressor	-2.765	30.1176
EXOC7	BOTH	tumor suppressor	-2.083	30.1176
RPS6KA5	BOTH	oncogene	2.227	30.1176
MCC	ORF	tumor suppressor	-2.518	30.0312
DES	BOTH	tumor suppressor	-3.505	30
TRIP10	BOTH	tumor suppressor	-2.668	30
HDAC9	BOTH	oncogene	3.976	29.641
ARFGAP2	BOTH	tumor suppressor	-2.221	29.4324
MTHFD1L	BOTH	oncogene	2.322	29.4324
NCBP2	NONE	oncogene	4.141	29.2571
CCDC47	BOTH	tumor suppressor	-2.082	29.1667
KANK2	ORF	tumor suppressor	-2.467	29.1212
TOP3A	ORF	oncogene	2.502	29.1212
RAB27A	ORF	tumor suppressor	-4.35	29.1212
ASB2	BOTH	tumor suppressor	-2.149	29.0323
RET	BOTH	tumor suppressor	-2.319	29.0323
ZFP36	BOTH	tumor suppressor	-5.14	29.0323
MYBL2	ORF	oncogene	8.397	29
STAT6	BOTH	tumor suppressor	-2.847	29
GLUD1	BOTH	tumor suppressor	-2.576	28.8
SLC7A5	BOTH	oncogene	2.541	28.6579
KIT	ORF	tumor suppressor	-3.274	28.4444
DUSP16	BOTH	tumor suppressor	-3.247	28.2647
CNDP2	ORF	tumor suppressor	-2.323	28.0333
FOXJ2	ORF	tumor suppressor	-2.269	28.0333
ITGB3	BOTH	tumor suppressor	-2.514	28.0333
NME4	BOTH	tumor suppressor	-2.584	28.0333
SQRDL	BOTH	tumor suppressor	-2.111	28.0333
TOM1L1	BOTH	tumor suppressor	-2.853	28.0333
MTPN	BOTH	oncogene	3.622	27.9231
ECD	ORF	tumor suppressor	-2.239	27.6757
SYMPK	BOTH	tumor suppressor	-2.445	27.6757
PSAP	NON_ORF	tumor suppressor	-2.814	27.6757
GSR	ORF	tumor suppressor	-2.293	27.4571
TTF2	ORF	oncogene	2.751	27.2727
KIF3A	ORF	oncogene	2.081	27.0345
CENPF	BOTH	oncogene	2.143	27.0345
SORD	NONE	tumor suppressor	-3.228	27.0345
DNAJB12	BOTH	tumor suppressor	-2.666	27
INA	BOTH	oncogene	2.7	27
RUNX1T1	BOTH	tumor suppressor	-4.385	27
JUNB	BOTH	tumor suppressor	-5.043	26.6944
GCC1	ORF	tumor suppressor	-2.133	26.4706
SEL1L	BOTH	tumor suppressor	-3.212	26.2812
CD40	ORF	tumor suppressor	-2.91	26.1333
NUSAP1	BOTH	oncogene	2.758	26.0357
YEATS2	BOTH	oncogene	2.675	26.0357
MAP2K4	ORF	tumor suppressor	-2.05	26
MAPK10	ORF	tumor suppressor	-4.215	26
TPD52	BOTH	oncogene	2.604	25.7143
STX3	ORF	oncogene	2.924	25.7143
USP36	BOTH	tumor suppressor	-2.309	25.1379
SEPT6	ORF	tumor suppressor	-2.362	25.037
PPARD	BOTH	tumor suppressor	-3.527	25.037
PTK6	BOTH	oncogene	3.822	25.037
MLF1	ORF	oncogene	2.83	25.037
KDM4B	BOTH	tumor suppressor	-2.112	25
TACC1	BOTH	tumor suppressor	-2.027	24.5
MPST	ORF	tumor suppressor	-2.234	24.3
TAL1	ORF	tumor suppressor	-2.698	24.3
EIF4G3	ORF	oncogene	1.989	24.3
UTP23	ORF	oncogene	4.875	24.3
SORBS3	BOTH	tumor suppressor	-2.632	24.1429
WT1	BOTH	tumor suppressor	-2.321	24.0385
TNFAIP1	BOTH	oncogene	2.134	24.025
CHRAC1	ORF	oncogene	5.314	24
BUB1	BOTH	oncogene	7.758	23.7576
STAT5B	BOTH	tumor suppressor	-2.174	23.7576
KHDRBS3	ORF	oncogene	5.803	23.5161
KIAA1377	BOTH	oncogene	1.972	23.3611
LIMK2	BOTH	tumor suppressor	-3.124	23.3103
SRP54	BOTH	tumor suppressor	-2.593	23.3103
AMOTL1	ORF	tumor suppressor	-2.763	23.1481
ARFIP2	BOTH	tumor suppressor	-2.005	23.1481
MXI1	BOTH	tumor suppressor	-4.717	23.1481
USP54	ORF	tumor suppressor	-2.367	23.04
EPHA1	ORF	oncogene	2.817	23.04
FBLN1	ORF	tumor suppressor	-6.923	23.04
LAMB1	BOTH	oncogene	4.252	23.04
UGDH	BOTH	oncogene	2.658	23.04
SETD8	NON_ORF	tumor suppressor	-3.408	23.04
E2F3	BOTH	oncogene	3.193	23
HNF1B	BOTH	tumor suppressor	-2.075	23
FAM189A2	NONE	tumor suppressor	-2.692	23
MELK	BOTH	oncogene	2.713	22.7812
TNFRSF10B	BOTH	tumor suppressor	-3.714	22.5333
HPRT1	NONE	oncogene	6.592	22.4
ACOT7	ORF	oncogene	2.097	22.1538
ITGB4	BOTH	tumor suppressor	-2.524	22.1538
NACC1	ORF	oncogene	2.249	22.1538
ROR2	ORF	tumor suppressor	-2.468	22.1538
DLG5	BOTH	tumor suppressor	-2.883	22.1538
FOSL2	ORF	tumor suppressor	-4.72	22.1538
LTF	BOTH	tumor suppressor	-3.686	22
TAB3	BOTH	tumor suppressor	-2.736	22
TACC2	BOTH	tumor suppressor	-3.229	22
PIR	BOTH	oncogene	2.583	21.8065
NUF2	BOTH	oncogene	2.149	21.7778
MCM3AP	ORF	tumor suppressor	-2.174	21.5517
OCLN	BOTH	oncogene	2.013	21.5517
HIP1	NON_ORF	oncogene	2.548	21.3333
MALT1	ORF	tumor suppressor	-3.727	21.3333
SHKBP1	BOTH	oncogene	1.968	21.16
SNAI2	BOTH	tumor suppressor	-2.29	21.16
EDF1	BOTH	tumor suppressor	-2.131	21.0435
FLI1	BOTH	oncogene	2.751	21.0435
NRP1	BOTH	oncogene	4.47	21.0435
PBX1	BOTH	tumor suppressor	-4.373	21.0435
DHFR	ORF	oncogene	3.566	21
KLF4	BOTH	tumor suppressor	-2.275	21
SCP2	BOTH	tumor suppressor	-2.764	20.3462
PCK2	ORF	oncogene	2.252	20.1667
HMG20B	ORF	tumor suppressor	-3.096	20.1667
KIF5C	BOTH	tumor suppressor	-2.328	20.1667
LIMK1	BOTH	oncogene	2.004	20.1667
TBL1Y	BOTH	tumor suppressor	-3.417	20.0455
CHGB	BOTH	oncogene	2.37	20
IL6ST	ORF	tumor suppressor	-2.038	20
MTM1	BOTH	tumor suppressor	-3.945	20
PIK3C2B	BOTH	oncogene	2.186	20
GTF2H4	BOTH	oncogene	2.055	19.36
OSBP	BOTH	tumor suppressor	-1.984	19.36
UBE4A	BOTH	tumor suppressor	-2.235	19.1739
EGR1	BOTH	tumor suppressor	-2.705	19.0476
ATAD2	BOTH	oncogene	4.461	19.0476
DOCK5	BOTH	tumor suppressor	-3.346	19.0476
FES	BOTH	tumor suppressor	-2.591	19.0476
KIAA0196	BOTH	oncogene	5.733	19.0476
LAMC1	BOTH	oncogene	3.096	19.0476
RHOBTB2	ORF	oncogene	2.075	19
AZGP1	ORF	tumor suppressor	-8.483	19
COL1A2	BOTH	oncogene	3.793	19
RABEP2	BOTH	tumor suppressor	-2.311	19
SORBS1	ORF	tumor suppressor	-2.501	18.8929
CDK5RAP3	ORF	tumor suppressor	-2.105	18.8929
SELENBP1	BOTH	tumor suppressor	-2.171	18.6154
ACAA1	BOTH	tumor suppressor	-2.592	18.375
KCND3	ORF	tumor suppressor	-2.01	18.1818
ABAT	ORF	tumor suppressor	-4.638	18.1818
DSTYK	ORF	oncogene	1.984	18.1818
MAS1	ORF	tumor suppressor	-3.599	18.05
ECE1	NON_ORF	oncogene	2.301	18.05
PTK7	BOTH	oncogene	4.121	18.05
TOM1L2	BOTH	tumor suppressor	-2.559	18.05
KANK1	ORF	tumor suppressor	-1.963	18
LRP8	BOTH	oncogene	2.766	18
PODXL	ORF	oncogene	3.008	18
HMMR	BOTH	oncogene	5.304	17.9259
TYMS	BOTH	oncogene	5.953	17.9259
CSTB	ORF	oncogene	3.371	17.64
RNF114	BOTH	oncogene	3.389	17.6333
CDK19	BOTH	oncogene	2.235	17.3913
COASY	BOTH	tumor suppressor	-2.097	17.3913
L1CAM	BOTH	tumor suppressor	-2.236	17.1905
NGFR	BOTH	tumor suppressor	-3.775	17.1905
PTGS2	BOTH	tumor suppressor	-1.984	17.1905
SPI1	ORF	oncogene	3.323	17.1905
COL1A1	BOTH	oncogene	4.869	17.0526
FBXO32	BOTH	tumor suppressor	-2.973	17.0526
MED30	BOTH	oncogene	3.275	17.0526
MTR	BOTH	oncogene	2.208	17.0526
PHC3	BOTH	oncogene	2.034	17.0526
SLC7A1	BOTH	tumor suppressor	-2.357	17.0526
ELK1	ORF	oncogene	2.976	17.0526
SPARC	ORF	oncogene	4.829	17.0526
CNN3	BOTH	tumor suppressor	-2.373	17
TSPYL2	BOTH	tumor suppressor	-2.313	17
BCL7B	ORF	tumor suppressor	-2.693	17
SPC25	BOTH	oncogene	2.06	16.9615
TNRC6C	BOTH	tumor suppressor	-2.726	16.6667
FAM91A1	BOTH	oncogene	5.64	16.4091
ERCC1	BOTH	tumor suppressor	-3.719	16.4091
CRIP1	ORF	oncogene	5.209	16.3333
FEM1B	ORF	tumor suppressor	-2.542	16.2
OSBPL3	BOTH	oncogene	3.057	16.2
POLR3E	BOTH	tumor suppressor	-2.172	16.2
CSRP1	BOTH	tumor suppressor	-3.203	16.2
SHB	ORF	tumor suppressor	-2.46	16.0556
CAMKK2	ORF	tumor suppressor	-3.34	16.0556
SGK2	ORF	oncogene	2.795	16.0556
DPH1	ORF	tumor suppressor	-2.95	16
GFPT2	ORF	tumor suppressor	-3.167	16
IFT20	BOTH	oncogene	2.766	16
NAT2	ORF	tumor suppressor	-3.512	16
PDZK1	NON_ORF	oncogene	2.593	16
PYCRL	BOTH	oncogene	2.062	15.6957
CYB5A	NONE	tumor suppressor	-4.898	15.6957
NEK9	BOTH	tumor suppressor	-2.154	15.4286
NOTCH3	BOTH	oncogene	3.705	15.4286
COMMD2	BOTH	oncogene	2.124	15.2105
ACACB	BOTH	tumor suppressor	-2.453	15.2105
GLI3	BOTH	tumor suppressor	-3.998	15.2105
NTRK3	BOTH	tumor suppressor	-5.628	15.2105
TROAP	BOTH	oncogene	2.25	15.2105
MYL9	ORF	tumor suppressor	-3.321	15.0588
PLXNA1	BOTH	oncogene	2.193	15.0588
RIPK3	BOTH	oncogene	2.011	15.0588
SYT1	BOTH	tumor suppressor	-2.697	15.0588
TPCN2	BOTH	tumor suppressor	-2.595	15.0588
TUSC3	BOTH	tumor suppressor	-3.187	15.0588
VSIG4	BOTH	oncogene	2.621	15.0588
ADH5	BOTH	tumor suppressor	-2.453	15
BMX	BOTH	oncogene	2.28	15
KLF6	ORF	tumor suppressor	-2.134	15
SRFBP1	BOTH	oncogene	2.105	15
MDK	NONE	oncogene	3.027	15
HIST1H4C	BOTH	oncogene	3.164	15
CAP2	ORF	tumor suppressor	-2.325	14.45
PASK	BOTH	tumor suppressor	-4.296	14.45
ERCC5	BOTH	tumor suppressor	-2.159	14.2222
SYAP1	BOTH	tumor suppressor	-1.998	14.087
HIST1H4L	ORF	oncogene	2.346	14.0625
TMEM25	ORF	tumor suppressor	-2.188	14.0625
ANXA4	ORF	tumor suppressor	-3.089	14.0625
EVPL	BOTH	oncogene	2.568	14.0625
PVRL3	BOTH	tumor suppressor	-2.077	14.0625
RYR2	BOTH	tumor suppressor	-3.087	14.0625
ST7	BOTH	tumor suppressor	-2.428	14.0625
VPS41	BOTH	tumor suppressor	-2.378	14.0625
TRIM44	ORF	tumor suppressor	-2.861	14.0625
ESRRG	ORF	tumor suppressor	-3.808	14
HOXA10	ORF	tumor suppressor	-1.997	14
EYA1	ORF	tumor suppressor	-4.374	14
GNE	BOTH	tumor suppressor	-3.711	14
GREB1	ORF	tumor suppressor	-4.154	14
PTPRN2	BOTH	tumor suppressor	-6.423	14
ZNF655	BOTH	tumor suppressor	-2.563	14
ERP29	BOTH	tumor suppressor	-3.012	14
SDHC	BOTH	oncogene	2.895	13.7619
XBP1	BOTH	tumor suppressor	-2.817	13.7619
TAF11	ORF	oncogene	2.581	13.7619
JPH1	ORF	tumor suppressor	-2.152	13.4737
ZNF462	BOTH	tumor suppressor	-3.247	13.4737
BAK1	ORF	oncogene	4.376	13.4737
GOLPH3	BOTH	tumor suppressor	-2.515	13.2353
SIVA1	ORF	oncogene	2.357	13.2353
TST	ORF	tumor suppressor	-2.376	13.2353
BCAT1	ORF	oncogene	1.983	13.2353
NKX3-1	BOTH	tumor suppressor	-4.545	13.2353
PRKAR1B	BOTH	oncogene	3.083	13.2353
FGF2	ORF	tumor suppressor	-3.638	13.2353
CA2	ORF	oncogene	2.462	13.0667
COG7	BOTH	tumor suppressor	-1.973	13.0667
MCAM	BOTH	tumor suppressor	-2.472	13.0667
ETS2	BOTH	tumor suppressor	-3.617	13.0667
MYLIP	BOTH	oncogene	2.065	13.0667
RFX1	BOTH	oncogene	2.24	13.0667
STMN2	BOTH	oncogene	2.682	13.0667
ACP2	ORF	tumor suppressor	-2.597	13.0667
BBS1	BOTH	tumor suppressor	-2.822	13
CD9	ORF	tumor suppressor	-2.219	13
DIRAS3	BOTH	tumor suppressor	-3.807	13
EFS	BOTH	tumor suppressor	-4.098	13
EHHADH	ORF	tumor suppressor	-4.097	13
LRIG1	ORF	tumor suppressor	-2.091	13
EGF	ORF	tumor suppressor	-4.992	13
LOX	BOTH	oncogene	3.647	13
F2R	ORF	oncogene	5.411	13
UBE2J2	ORF	oncogene	2.676	13
RRAS	ORF	tumor suppressor	-4.106	12.5
CDC42BPB	ORF	tumor suppressor	-2.107	12.5
ITPR2	BOTH	tumor suppressor	-4.574	12.5
NT5C2	BOTH	tumor suppressor	-2.277	12.5
TSTA3	BOTH	oncogene	2.123	12.5
CD109	BOTH	oncogene	2.334	12.4615
CDH13	BOTH	oncogene	2.288	12.25
NETO2	BOTH	oncogene	2.826	12.25
S100P	BOTH	oncogene	2.032	12.25
WBSCR22	ORF	oncogene	2.748	12.0714
ENY2	BOTH	oncogene	6.166	12.0714
ETV1	BOTH	oncogene	2.462	12.0714
NEK4	BOTH	oncogene	2.024	12.0714
RHOBTB3	BOTH	tumor suppressor	-2.652	12.0714
CDKN3	ORF	oncogene	8.566	12.0714
ACTG2	BOTH	tumor suppressor	-3.4	12.0714
FUNDC2	BOTH	tumor suppressor	-2.98	12.0714
CD99	NONE	tumor suppressor	-2.737	12.0714
ZG16B	NONE	tumor suppressor	-2.78	12.0714
MSRB2	NON_ORF	tumor suppressor	-3.187	12.0714
VIPR1	ORF	tumor suppressor	-3.962	12
ACPP	BOTH	tumor suppressor	-5.34	12
ENPP1	ORF	oncogene	2.53	12
FADS2	ORF	tumor suppressor	-2.459	12
MBTPS1	ORF	tumor suppressor	-3.046	12
MEIS2	BOTH	tumor suppressor	-6.641	12
PARD3B	BOTH	tumor suppressor	-2.026	12
WLS	BOTH	tumor suppressor	-2.691	12
ZNF124	BOTH	oncogene	2.567	12
ISL1	ORF	tumor suppressor	-4.178	12
ACADSB	ORF	tumor suppressor	-2.203	11.5294
FKBP1B	NONE	tumor suppressor	-2.61	11.5294
PSMB10	ORF	tumor suppressor	-1.987	11.2667
ASAH1	ORF	tumor suppressor	-2.152	11.2667
DIP2A	BOTH	tumor suppressor	-2.084	11.2667
UNG	BOTH	oncogene	3.201	11.2667
LPGAT1	ORF	oncogene	3.589	11.2667
KLHL21	ORF	tumor suppressor	-2.349	11.0769
MYOCD	ORF	tumor suppressor	-2.05	11.0769
ATP1A2	BOTH	tumor suppressor	-2.216	11.0769
CLPTM1	ORF	tumor suppressor	-2.207	11.0769
FCGR2A	NON_ORF	oncogene	3.567	11.0769
TAOK3	BOTH	tumor suppressor	-2.549	11.0769
TMX2	BOTH	tumor suppressor	-1.977	11.0769
ZNF511	NON_ORF	tumor suppressor	-4.714	11.0769
SLC1A1	ORF	tumor suppressor	-4.604	11.0769
FZD7	ORF	tumor suppressor	-3.081	11
STXBP2	ORF	tumor suppressor	-2.333	11
EPB41L4B	BOTH	oncogene	2.086	11
KCNMA1	BOTH	tumor suppressor	-3.574	11
ZBTB20	ORF	tumor suppressor	-2.14	10.8889
TSC22D2	ORF	oncogene	2.254	10.5625
PDIA5	BOTH	tumor suppressor	-2.803	10.5625
ALG2	ORF	tumor suppressor	-2.203	10.2857
LIFR	BOTH	tumor suppressor	-2.002	10.2857
LMO1	BOTH	tumor suppressor	-2.504	10.2857
SLC29A1	BOTH	oncogene	2.892	10.2857
FAM49B	ORF	oncogene	6.58	10.2857
GOLM1	BOTH	tumor suppressor	-2.9	10.2857
SERPINA3	ORF	tumor suppressor	-4.498	10.0833
ADCY6	BOTH	tumor suppressor	-2.391	10.0833
RRAGC	BOTH	oncogene	5.721	10.0833
SHANK2	BOTH	tumor suppressor	-2.718	10.0833
VPS26B	BOTH	tumor suppressor	-1.985	10.0833
GZMK	ORF	tumor suppressor	-2.177	10
SPRY4	ORF	oncogene	2.053	10
IL1RAP	BOTH	oncogene	2.099	10
LIPH	ORF	tumor suppressor	-2.312	10
SCPEP1	BOTH	tumor suppressor	-2.101	10
TNFRSF19	BOTH	tumor suppressor	-2.534	10
TMEM65	ORF	oncogene	5.257	10
RDH11	ORF	tumor suppressor	-4.164	10
LIN52	NONE	tumor suppressor	-3.065	10
EPHX2	ORF	tumor suppressor	-4.18	10
GMDS	NON_ORF	tumor suppressor	-4.344	9.38889
PIP5K1C	BOTH	tumor suppressor	-1.975	9.30769
MT2A	NONE	tumor suppressor	-2.931	9.30769
SLC39A14	ORF	tumor suppressor	-2.893	9.09091
SYNM	ORF	tumor suppressor	-2.057	9.09091
ZNF460	ORF	tumor suppressor	-2.05	9.09091
FAM21C	ORF	tumor suppressor	-2.274	9.09091
PARP4	BOTH	tumor suppressor	-2.186	9.09091
PLBD1	BOTH	oncogene	2.288	9.09091
RARB	BOTH	tumor suppressor	-4.788	9.09091
STAC	BOTH	tumor suppressor	-2.268	9.09091
USP6	BOTH	tumor suppressor	-1.969	9.09091
GP1BB	NONE	oncogene	3.306	9.09091
B3GALNT2	ORF	tumor suppressor	-2.378	9
DCXR	ORF	tumor suppressor	-4.258	9
HIST1H3H	ORF	oncogene	2.657	9
HSF4	ORF	tumor suppressor	-3.487	9
PBX3	ORF	tumor suppressor	-2.027	9
CGNL1	ORF	tumor suppressor	-2.018	9
DPH5	BOTH	oncogene	2.6	9
EDNRB	BOTH	tumor suppressor	-5.81	9
ENTPD6	ORF	tumor suppressor	-2.104	9
FCGR2B	BOTH	oncogene	2.108	9
FUCA1	NON_ORF	tumor suppressor	-3.565	9
GLB1L2	BOTH	tumor suppressor	-5.547	9
IL1B	ORF	tumor suppressor	-2.036	9
LCN2	BOTH	tumor suppressor	-4.126	9
MTSS1	BOTH	oncogene	3.794	9
PTPRM	BOTH	tumor suppressor	-3.88	9
SLC20A1	BOTH	oncogene	2.665	9
SPDEF	BOTH	tumor suppressor	-4.006	9
TEP1	BOTH	tumor suppressor	-2.504	9
TRPM4	BOTH	tumor suppressor	-2.611	9
TTBK2	BOTH	tumor suppressor	-2.162	9
ZNRF3	BOTH	tumor suppressor	-2.106	9
TMSB10	NONE	oncogene	2.982	9
SH3BGRL	NONE	tumor suppressor	-4.69	8.64286
PDZRN3	ORF	tumor suppressor	-2.53	8.33333
RAB32	ORF	oncogene	2.648	8.33333
CPE	ORF	tumor suppressor	-4.182	8.33333
ZNF384	BOTH	tumor suppressor	-2.141	8.33333
ALDH6A1	BOTH	tumor suppressor	-4.132	8.1
FZD10	BOTH	tumor suppressor	-2.421	8.1
ISLR	BOTH	tumor suppressor	-2.112	8.1
PTGR2	ORF	tumor suppressor	-2.725	8.1
UPP1	ORF	oncogene	2.869	8.1
ANKRD40	ORF	tumor suppressor	-2.021	8.1
DLGAP1	BOTH	tumor suppressor	-5.439	8.1
ELK4	BOTH	tumor suppressor	-2.422	8.1
FAM13C	BOTH	tumor suppressor	-7.287	8.1
NAPG	BOTH	tumor suppressor	-2.176	8.1
NECAP1	BOTH	tumor suppressor	-2.729	8.1
PROM1	BOTH	tumor suppressor	-2.407	8.1
SLC16A3	BOTH	oncogene	2.262	8.1
TGFBR3	BOTH	tumor suppressor	-5.052	8.1
REPS2	BOTH	tumor suppressor	-6.092	8.1
ARFGAP3	BOTH	tumor suppressor	-2.266	8.06667
GCLM	NONE	oncogene	3.378	8.06667
ADCK5	BOTH	oncogene	3.887	8
CITED2	NON_ORF	tumor suppressor	-2.021	8
ENC1	BOTH	oncogene	2.339	8
FAM122A	ORF	tumor suppressor	-2.391	8
HOXC6	BOTH	oncogene	4.011	8
JAG1	ORF	oncogene	2.529	8
RGS16	ORF	oncogene	2.403	8
ABTB2	BOTH	oncogene	2.251	8
AUH	ORF	tumor suppressor	-2.465	8
HLCS	BOTH	tumor suppressor	-2.44	8
PDK2	BOTH	tumor suppressor	-3.362	8
WWC3	BOTH	tumor suppressor	-2.417	8
ZNF3	BOTH	oncogene	2.17	8
ZNF704	BOTH	tumor suppressor	-2.62	8
PTPLB	BOTH	oncogene	2.978	7.69231
CRIP2	BOTH	oncogene	4.275	7.36364
CADM1	BOTH	tumor suppressor	-4.004	7.36364
CCNE2	BOTH	oncogene	2.249	7.36364
MIPEP	ORF	tumor suppressor	-2.964	7.36364
MTMR12	BOTH	tumor suppressor	-2.229	7.36364
MYLK	BOTH	tumor suppressor	-3.202	7.36364
PLEKHG1	BOTH	oncogene	3.083	7.36364
SNAP91	BOTH	oncogene	2.409	7.36364
ARMCX2	BOTH	tumor suppressor	-3.46	7.11111
EFHC1	BOTH	oncogene	3.182	7.11111
PDIA2	ORF	oncogene	3.727	7.11111
SLC25A23	ORF	tumor suppressor	-2.269	7.11111
SLC25A25	ORF	tumor suppressor	-2.096	7.11111
ACVR2A	ORF	tumor suppressor	-2.082	7.11111
CDKL5	ORF	tumor suppressor	-2.844	7.11111
GDAP1	ORF	oncogene	5.421	7.11111
POMT1	BOTH	tumor suppressor	-3.001	7.11111
NDUFA4L2	NON_ORF	oncogene	3.102	7.11111
AGT	ORF	oncogene	2.03	7
FGF9	ORF	oncogene	2.238	7
HIST1H3G	ORF	oncogene	3.35	7
PIGO	ORF	tumor suppressor	-2.252	7
RAP2B	ORF	oncogene	6.301	7
RGS4	ORF	oncogene	4.109	7
RND3	ORF	tumor suppressor	-2.255	7
SLC26A2	ORF	oncogene	2.16	7
ALDH1A2	BOTH	tumor suppressor	-7.215	7
AP3B2	ORF	oncogene	2.546	7
CNN1	ORF	tumor suppressor	-5.557	7
MLPH	BOTH	tumor suppressor	-2.514	7
MYBPC1	BOTH	tumor suppressor	-9.844	7
ROBO1	BOTH	tumor suppressor	-2.51	7
SELE	BOTH	tumor suppressor	-2.623	7
SERPINB13	BOTH	oncogene	2.102	7
ST3GAL1	BOTH	oncogene	2.857	7
STX17	BOTH	tumor suppressor	-2.045	7
ANGPT2	BOTH	oncogene	3.058	7
IGFBP3	ORF	oncogene	7.972	7
ANXA3	BOTH	tumor suppressor	-4.338	7
GLIPR2	ORF	tumor suppressor	-2.623	7
CNTN1	ORF	tumor suppressor	-2.59	6.75
TMX4	ORF	tumor suppressor	-2.658	6.75
THY1	ORF	oncogene	2.207	6.72222
ATP12A	BOTH	oncogene	1.974	6.4
DLG2	ORF	tumor suppressor	-3.016	6.4
KNTC1	BOTH	oncogene	2.472	6.4
RNF43	BOTH	tumor suppressor	-2.021	6.4
POMGNT1	ORF	tumor suppressor	-1.974	6.125
RNF128	ORF	oncogene	2.867	6.125
ZNF516	ORF	tumor suppressor	-2.925	6.125
B3GALTL	ORF	tumor suppressor	-1.96	6.125
DOPEY2	NON_ORF	tumor suppressor	-2.499	6.125
SERF2	BOTH	tumor suppressor	-2.518	6.125
SLC30A4	BOTH	tumor suppressor	-2.951	6.125
TMEM222	ORF	tumor suppressor	-2.612	6.125
ARNTL2	ORF	oncogene	2.315	6
BTD	BOTH	tumor suppressor	-3.045	6
CAMK4	BOTH	tumor suppressor	-2.43	6
CYP1B1	BOTH	tumor suppressor	-3.025	6
CYP27A1	ORF	tumor suppressor	-3.787	6
ERMAP	ORF	tumor suppressor	-2.391	6
PRKX	ORF	oncogene	2.191	6
SERPINF1	ORF	tumor suppressor	-2.145	6
TMEM179B	NON_ORF	tumor suppressor	-2.896	6
ABCC5	BOTH	oncogene	5.971	6
ALDH1A3	BOTH	tumor suppressor	-3.607	6
EPB41L4A	BOTH	oncogene	2.001	6
HOXB7	ORF	oncogene	2.139	6
KIAA0922	BOTH	oncogene	2.076	6
NEO1	BOTH	tumor suppressor	-3.828	6
RPE65	BOTH	tumor suppressor	-4.614	6
SLC44A1	BOTH	oncogene	5.606	6
SLC7A2	BOTH	tumor suppressor	-2.099	6
ZNF395	BOTH	tumor suppressor	-2.314	6
TMEM97	NONE	oncogene	3.303	6
PLAU	NONE	oncogene	3.295	6
MT1X	NONE	tumor suppressor	-3.087	6
LNP1	ORF	oncogene	2.997	6
HBEGF	NONE	tumor suppressor	-3.275	6
ENOX1	BOTH	tumor suppressor	-2.267	5.44444
GPM6B	BOTH	tumor suppressor	-2.029	5.44444
RAB11FIP4	ORF	oncogene	2.177	5.44444
XYLT2	ORF	tumor suppressor	-2.537	5.44444
NELL2	BOTH	tumor suppressor	-2.839	5.44444
DGCR2	BOTH	tumor suppressor	-2.704	5.14286
INSL6	NON_ORF	tumor suppressor	-2.085	5.14286
DIAPH2	ORF	tumor suppressor	-2.487	5.14286
MCF2	ORF	tumor suppressor	-2.444	5.14286
PADI3	BOTH	oncogene	2.979	5.14286
RASGRP3	BOTH	oncogene	2.332	5.14286
SECISBP2	BOTH	oncogene	1.966	5.14286
SYT7	BOTH	tumor suppressor	-3.124	5.14286
TDO2	BOTH	oncogene	2.566	5.14286
TEX2	BOTH	tumor suppressor	-2.29	5.14286
TGM5	BOTH	oncogene	2.194	5.14286
TMEM9B	BOTH	tumor suppressor	-1.968	5.14286
TTC38	BOTH	tumor suppressor	-2.194	5.14286
XRCC2	BOTH	oncogene	5.618	5.14286
ANXA8L1	NONE	oncogene	3.453	5.14286
CHST3	ORF	tumor suppressor	-2.129	5
EVI2A	BOTH	oncogene	4.147	5
IGFBP7	ORF	oncogene	2.334	5
IL17RC	NON_ORF	tumor suppressor	-2.584	5
NCEH1	ORF	oncogene	1.968	5
OLFML3	ORF	tumor suppressor	-2.262	5
PAX9	ORF	tumor suppressor	-2.166	5
POGK	ORF	oncogene	2.385	5
SLC16A9	ORF	tumor suppressor	-2.413	5
STARD10	ORF	tumor suppressor	-2.199	5
VGF	ORF	oncogene	2.246	5
ZBTB4	ORF	tumor suppressor	-2.363	5
COL3A1	BOTH	oncogene	3.072	5
COL4A1	BOTH	oncogene	2.816	5
E2F8	ORF	oncogene	2.218	5
GNPTAB	NON_ORF	oncogene	4.519	5
KLK3	BOTH	tumor suppressor	-5.783	5
MAGI2	ORF	tumor suppressor	-3.007	5
MYO3B	BOTH	oncogene	2.454	5
PYGO1	BOTH	tumor suppressor	-2.825	5
RHBDF1	BOTH	tumor suppressor	-2.164	5
RPS6KC1	BOTH	tumor suppressor	-1.969	5
SPEG	BOTH	tumor suppressor	-2.33	5
TMBIM4	BOTH	tumor suppressor	-2.025	5
TNFRSF21	BOTH	oncogene	3.26	5
TRPM8	BOTH	tumor suppressor	-3.701	5
VASH1	BOTH	oncogene	2.355	5
GLRX2	NONE	oncogene	3.952	5
SAC3D1	NONE	oncogene	2.935	5
FAR2	BOTH	oncogene	2.71	5
TIMP1	NONE	oncogene	3.551	5
TAC3	NONE	oncogene	2.602	5
BGN	ORF	oncogene	6.053	5
FAM115C	ORF	oncogene	3.009	5
PLAG1	BOTH	tumor suppressor	-3.066	5
GAS1	BOTH	tumor suppressor	-6.126	5
FXYD1	NONE	tumor suppressor	-2.981	5
NDRG2	BOTH	tumor suppressor	-2.655	5
RNF167	BOTH	tumor suppressor	-2.112	4.9
TM9SF1	BOTH	tumor suppressor	-2.272	4.5
RNF139	ORF	oncogene	2.754	4.5
MICA	NONE	tumor suppressor	-2.752	4.45455
AKR1C3	BOTH	oncogene	3.7	4.16667
CFB	ORF	tumor suppressor	-2.155	4.16667
ELF4	ORF	oncogene	2.47	4.16667
GYLTL1B	BOTH	tumor suppressor	-2.005	4.16667
PGM5	ORF	tumor suppressor	-3.707	4.16667
SQLE	ORF	oncogene	6.29	4.16667
CAPN13	BOTH	oncogene	2.051	4.16667
DNAJC6	ORF	oncogene	2.274	4.16667
ELMO1	BOTH	oncogene	2.158	4.16667
FAH	ORF	tumor suppressor	-2.297	4.16667
NTM	BOTH	oncogene	2.184	4.16667
OGG1	BOTH	tumor suppressor	-2.072	4.16667
TGFB2	BOTH	tumor suppressor	-4.249	4.16667
FXYD3	BOTH	tumor suppressor	-4.053	4.16667
YIPF1	NON_ORF	tumor suppressor	-3.311	4.16667
ARHGDIB	ORF	oncogene	2.7	4.16667
ADAM21	ORF	oncogene	2.232	4
ARL11	ORF	oncogene	2.021	4
FAM129A	BOTH	tumor suppressor	-5.311	4
GSDMB	BOTH	oncogene	2.952	4
MPL	ORF	tumor suppressor	-3.193	4
OPN3	ORF	oncogene	2.357	4
PENK	ORF	tumor suppressor	-2.517	4
RASEF	ORF	tumor suppressor	-2.03	4
SEMA3F	ORF	tumor suppressor	-4.794	4
SERPING1	ORF	tumor suppressor	-2.691	4
TSPAN9	ORF	tumor suppressor	-2.817	4
UGT1A9	ORF	oncogene	3.059	4
ABCA13	BOTH	oncogene	3.277	4
ABCG2	BOTH	tumor suppressor	-3.589	4
ACSS1	BOTH	tumor suppressor	-2.171	4
AFF3	BOTH	tumor suppressor	-2.687	4
ARHGAP28	BOTH	tumor suppressor	-1.978	4
DGKA	ORF	tumor suppressor	-2.397	4
DTX4	BOTH	oncogene	2.285	4
ENG	ORF	oncogene	2.34	4
ERP27	BOTH	oncogene	2.286	4
F5	ORF	oncogene	6.332	4
GALNT3	BOTH	tumor suppressor	-2.023	4
GCNT1	BOTH	tumor suppressor	-2.069	4
GPNMB	NON_ORF	oncogene	2.64	4
GRIA3	BOTH	tumor suppressor	-3.398	4
GTPBP2	BOTH	oncogene	2.768	4
GUSB	ORF	oncogene	2.333	4
NALCN	BOTH	oncogene	2.118	4
NOX4	BOTH	oncogene	5.363	4
NR4A3	BOTH	tumor suppressor	-2.198	4
PVRL4	BOTH	oncogene	2.138	4
RAET1E	BOTH	oncogene	2.138	4
RHPN2	BOTH	tumor suppressor	-2.237	4
RSAD1	BOTH	tumor suppressor	-2.224	4
SLC39A8	BOTH	tumor suppressor	-3.829	4
CMTM3	NONE	oncogene	2.991	4
GYG2	BOTH	tumor suppressor	-2.641	4
SFRP4	ORF	oncogene	4.803	4
PRR4	NONE	tumor suppressor	-3.322	4
LMF1	BOTH	tumor suppressor	-2.676	4
ELOVL5	ORF	tumor suppressor	-2.924	4
IGF1	BOTH	tumor suppressor	-5.021	4
CKMT2	ORF	tumor suppressor	-2.839	3.57143
CREB3L1	NON_ORF	tumor suppressor	-3.52	3.57143
ATP1B2	BOTH	tumor suppressor	-2.811	3.57143
CST2	BOTH	oncogene	2.232	3.57143
SEMA3C	BOTH	tumor suppressor	-3.601	3.57143
DNAH2	BOTH	oncogene	2.079	3.2
EEPD1	BOTH	tumor suppressor	-2.07	3.2
FOSB	BOTH	tumor suppressor	-5.05	3.2
GDF15	ORF	tumor suppressor	-5.32	3.2
KAL1	ORF	tumor suppressor	-2.25	3.2
SLC19A1	ORF	tumor suppressor	-2.078	3.2
BACE2	BOTH	tumor suppressor	-2.268	3.2
CACNB4	BOTH	tumor suppressor	-2.468	3.2
CREB3L4	ORF	tumor suppressor	-2.335	3.2
E2F5	ORF	oncogene	2.495	3.2
INPP4A	ORF	oncogene	2.155	3.2
ITM2C	ORF	tumor suppressor	-3.608	3.2
P4HTM	BOTH	tumor suppressor	-1.971	3.2
ST6GALNAC3	BOTH	oncogene	2.098	3.2
IFNGR2	BOTH	oncogene	3.759	3.2
FOLR1	BOTH	tumor suppressor	-2.795	3.2
SULT1C2	ORF	oncogene	2.769	3.2
ACOX3	ORF	tumor suppressor	-2.142	3
ARSA	ORF	tumor suppressor	-2.811	3
BMP6	ORF	oncogene	2.56	3
CEACAM1	ORF	tumor suppressor	-5.325	3
FAAH	ORF	tumor suppressor	-2.628	3
FAIM2	ORF	tumor suppressor	-2.681	3
FMOD	BOTH	tumor suppressor	-5.394	3
GABRB1	ORF	tumor suppressor	-2.255	3
GAS2	BOTH	oncogene	3.046	3
GRHL3	BOTH	oncogene	2.784	3
HEPH	BOTH	tumor suppressor	-2.531	3
IFI6	ORF	tumor suppressor	-1.992	3
LCAT	BOTH	tumor suppressor	-2.112	3
LPAR3	ORF	tumor suppressor	-3.268	3
MGAT2	ORF	tumor suppressor	-2.1	3
TPST1	ORF	oncogene	3.068	3
TSPAN13	ORF	oncogene	3.04	3
ALOX15B	BOTH	tumor suppressor	-6.737	3
AMY2B	BOTH	tumor suppressor	-2.297	3
ATF7IP2	BOTH	oncogene	3.01	3
BANK1	ORF	tumor suppressor	-2.102	3
CD1E	BOTH	tumor suppressor	-2.218	3
CHID1	ORF	tumor suppressor	-2.497	3
COL4A3	BOTH	tumor suppressor	-6.512	3
CTSO	ORF	tumor suppressor	-2.08	3
DIP2C	ORF	tumor suppressor	-1.971	3
FRY	BOTH	oncogene	3.286	3
GPR56	ORF	tumor suppressor	-2.209	3
HPN	ORF	tumor suppressor	-2.389	3
LARGE	ORF	tumor suppressor	-2.045	3
LY96	BOTH	oncogene	2.485	3
NOTCH4	BOTH	tumor suppressor	-2.703	3
PADI1	BOTH	oncogene	2.637	3
PGF	BOTH	tumor suppressor	-3.013	3
PIP5K1B	BOTH	tumor suppressor	-2.425	3
PKD1L1	BOTH	oncogene	2.734	3
SCN8A	BOTH	oncogene	2.701	3
SIDT2	BOTH	tumor suppressor	-2.979	3
SPARCL1	BOTH	tumor suppressor	-3.407	3
TXK	BOTH	tumor suppressor	-1.966	3
UNC13A	BOTH	oncogene	2.437	3
VEGFB	BOTH	oncogene	2.195	3
CDC42EP2	BOTH	tumor suppressor	-3.327	3
MSR1	ORF	oncogene	6.991	3
DDC	BOTH	oncogene	3.906	3
WFDC1	BOTH	tumor suppressor	-2.91	3
CXCL12	NONE	tumor suppressor	-2.633	3
RNF150	BOTH	tumor suppressor	-1.991	2.77778
TMEM55B	BOTH	tumor suppressor	-2.314	2.66667
CYB561	BOTH	tumor suppressor	-2.094	2.25
METTL9	BOTH	tumor suppressor	-2.59	2.25
TFPI2	ORF	tumor suppressor	-1.988	2.25
ANPEP	ORF	tumor suppressor	-4.591	2.25
CDH11	ORF	oncogene	2.065	2.25
GNAL	ORF	tumor suppressor	-2.608	2.25
NFE2L3	BOTH	oncogene	2.113	2.25
PHACTR1	BOTH	oncogene	2.34	2.25
RAD54L	BOTH	oncogene	3.386	2.25
WNT5A	BOTH	oncogene	6.304	2.25
IL11	NONE	oncogene	2.895	2.25
KCNK1	ORF	oncogene	2.868	2.25
OSR2	ORF	tumor suppressor	-2.665	2.25
FCGR1A	BOTH	oncogene	2.629	2.25
ANGPT1	BOTH	tumor suppressor	-2.094	2
ARHGAP6	ORF	tumor suppressor	-3.249	2
B3GNT3	ORF	oncogene	2.539	2
ELOVL2	BOTH	tumor suppressor	-2.378	2
FGF7	ORF	tumor suppressor	-2.886	2
FIGN	BOTH	tumor suppressor	-2.171	2
FLRT3	ORF	tumor suppressor	-3.032	2
HPS1	BOTH	tumor suppressor	-2.135	2
HTR2B	ORF	oncogene	4.426	2
KCNMB1	ORF	tumor suppressor	-2.08	2
KDM5D	ORF	tumor suppressor	-2.253	2
KIAA1324	ORF	tumor suppressor	-3.088	2
KLK4	ORF	tumor suppressor	-3.841	2
MMP10	ORF	oncogene	2.278	2
MMRN2	ORF	oncogene	2.615	2
NPNT	ORF	tumor suppressor	-2.845	2
P2RX5	ORF	oncogene	2.675	2
PLAGL2	ORF	oncogene	2.069	2
PLXDC1	ORF	oncogene	3.366	2
SLC4A4	ORF	tumor suppressor	-3.392	2
SNX31	ORF	oncogene	2.621	2
SYT4	ORF	oncogene	4.853	2
TNC	ORF	tumor suppressor	-2.871	2
ZNF268	ORF	tumor suppressor	-1.98	2
ZNF652	ORF	tumor suppressor	-2.524	2
ABHD2	ORF	tumor suppressor	-2.322	2
ACER3	ORF	tumor suppressor	-2.046	2
ACSBG1	ORF	oncogene	3.229	2
ACSM3	ORF	tumor suppressor	-2.11	2
ANO7	BOTH	tumor suppressor	-2.226	2
ARHGAP30	BOTH	oncogene	1.985	2
ASXL3	BOTH	tumor suppressor	-2.067	2
ATP10A	ORF	tumor suppressor	-2.052	2
ATP5G2	BOTH	tumor suppressor	-2.287	2
BCAS1	BOTH	tumor suppressor	-3.713	2
CCDC150	BOTH	oncogene	2.297	2
COL5A2	BOTH	oncogene	2.871	2
CPEB3	BOTH	tumor suppressor	-4.007	2
DPP4	ORF	tumor suppressor	-2.928	2
EN2	ORF	tumor suppressor	-2.927	2
GPR137B	ORF	oncogene	7.019	2
IL21	ORF	tumor suppressor	-2.072	2
KLK2	BOTH	tumor suppressor	-5.512	2
LAIR1	BOTH	oncogene	2.069	2
LAMA2	ORF	oncogene	2.481	2
LUZP2	BOTH	tumor suppressor	-2.864	2
MPPED2	BOTH	tumor suppressor	-3.161	2
PAH	BOTH	tumor suppressor	-1.962	2
POSTN	BOTH	oncogene	5.42	2
RAPGEFL1	BOTH	oncogene	2.424	2
SEC14L1	BOTH	oncogene	4.803	2
SLC45A4	BOTH	tumor suppressor	-2.057	2
SPAG17	BOTH	oncogene	2.775	2
ST6GAL1	BOTH	tumor suppressor	-4.143	2
SULT1C4	BOTH	oncogene	3.411	2
TFF3	BOTH	tumor suppressor	-3.425	2
TMC6	BOTH	oncogene	2.075	2
TSHZ1	BOTH	tumor suppressor	-2.339	2
UPK1B	BOTH	oncogene	3.262	2
VGLL3	BOTH	tumor suppressor	-4.241	2
WISP1	BOTH	oncogene	3.046	2
INHBA	ORF	oncogene	8.697	2
KIFC2	ORF	oncogene	4.219	2
MT1G	NONE	tumor suppressor	-3.609	2
MT1F	NONE	tumor suppressor	-3.852	2
ITPKA	ORF	oncogene	3.559	2
ARG2	BOTH	tumor suppressor	-4.389	2
UPK2	NON_ORF	oncogene	3.241	2
MAOB	ORF	tumor suppressor	-3.29	2
MSMB	NONE	tumor suppressor	-3.287	2
TGFB3	ORF	tumor suppressor	-2.97	2
CD38	BOTH	tumor suppressor	-3.488	2
FST	BOTH	tumor suppressor	-2.047	1.8
AOX1	ORF	tumor suppressor	-2.677	1.8
CAPN3	BOTH	tumor suppressor	-2.09	1.8
GABBR1	NON_ORF	tumor suppressor	-2.007	1.8
CTBS	BOTH	tumor suppressor	-3.047	1.33333
PDGFC	ORF	tumor suppressor	-3.019	1.33333
ZNF7	ORF	oncogene	2.205	1.33333
ACADL	BOTH	tumor suppressor	-4.279	1.33333
COL9A2	ORF	oncogene	2.176	1.33333
GPR108	ORF	tumor suppressor	-2.373	1.33333
NCF4	BOTH	oncogene	1.984	1.33333
PPAP2A	BOTH	tumor suppressor	-2.27	1.33333
HSD17B6	BOTH	tumor suppressor	-3.118	1.33333
TMPRSS4	ORF	oncogene	3.247	1.33333
CXCL9	NON_ORF	oncogene	2.632	1.33333
ACSM1	BOTH	tumor suppressor	-2.076	1
ADAMTS3	BOTH	oncogene	2.339	1
ALX1	ORF	oncogene	2.038	1
CAMTA2	ORF	tumor suppressor	-2.021	1
CYP2C19	ORF	oncogene	2.121	1
DMRTA1	BOTH	tumor suppressor	-2.53	1
ELOVL6	ORF	oncogene	2.181	1
HLF	BOTH	tumor suppressor	-5.776	1
IGFBP6	ORF	tumor suppressor	-6.848	1
MACC1	ORF	oncogene	2.393	1
ME3	BOTH	tumor suppressor	-2.688	1
MGAT3	ORF	oncogene	1.98	1
NPR3	ORF	tumor suppressor	-3.573	1
OR51A4	ORF	oncogene	2.09	1
OR9A4	ORF	oncogene	2.096	1
PARP15	ORF	oncogene	2.416	1
RHBDL2	ORF	oncogene	2.333	1
SLC13A3	ORF	tumor suppressor	-2.721	1
SLC43A1	ORF	tumor suppressor	-3.874	1
SMPDL3A	ORF	tumor suppressor	-3.76	1
TMEM79	ORF	tumor suppressor	-2.044	1
UGT1A1	ORF	oncogene	2.989	1
ABCA5	BOTH	tumor suppressor	-2.109	1
ADAM23	BOTH	oncogene	2.129	1
ADRA1A	ORF	tumor suppressor	-2.46	1
ASMT	ORF	tumor suppressor	-2.225	1
ATP8A2	BOTH	oncogene	2.636	1
BTBD16	BOTH	oncogene	3.134	1
CACNA1D	BOTH	oncogene	3.614	1
CFHR1	ORF	oncogene	2.117	1
CLCA1	BOTH	oncogene	2.601	1
CLCA4	NON_ORF	oncogene	2.316	1
COL9A1	BOTH	oncogene	2.052	1
CSMD2	ORF	oncogene	2.1	1
DENND3	BOTH	tumor suppressor	-2.366	1
DENND4B	BOTH	oncogene	4.232	1
ENTPD5	BOTH	tumor suppressor	-2.697	1
EPHA6	BOTH	tumor suppressor	-1.972	1
EYS	BOTH	tumor suppressor	-2.17	1
FAM168B	ORF	tumor suppressor	-2.076	1
FMO5	BOTH	tumor suppressor	-6.009	1
HORMAD1	ORF	oncogene	2.058	1
INPP4B	BOTH	tumor suppressor	-2.481	1
KIAA0319	BOTH	oncogene	2.307	1
LMAN1L	ORF	tumor suppressor	-2.492	1
P2RX1	BOTH	tumor suppressor	-3.175	1
PPAPDC1B	BOTH	tumor suppressor	-2.232	1
SEMA4A	BOTH	tumor suppressor	-2.829	1
SERPINI1	BOTH	oncogene	2.624	1
SLC45A3	BOTH	tumor suppressor	-3.585	1
SLC8A1	BOTH	tumor suppressor	-2.728	1
TBC1D13	BOTH	tumor suppressor	-2.062	1
THBS2	BOTH	oncogene	6.833	1
TMC7	BOTH	oncogene	3.187	1
TMEM98	BOTH	tumor suppressor	-2.814	1
ZNF354B	BOTH	oncogene	2.18	1
CTHRC1	BOTH	oncogene	6.326	1
FOXD1	NONE	oncogene	3.385	1
PRELID2	ORF	oncogene	2.698	1
CYP2J2	ORF	tumor suppressor	-2.644	1
RNASE1	NONE	oncogene	2.865	1
ANG	BOTH	tumor suppressor	-2.651	1
EMP2	BOTH	tumor suppressor	-4.538	1
RNASE4	ORF	tumor suppressor	-2.976	1
TMEM45B	ORF	oncogene	3.019	1
CDC42EP5	NONE	tumor suppressor	-7.173	1
NBL1	NONE	tumor suppressor	-4.795	1
MAB21L1	ORF	tumor suppressor	-2.414	0.5
SLC35C2	ORF	tumor suppressor	-2.501	0.5
SYTL5	ORF	oncogene	4.013	0.5
RANBP3L	BOTH	tumor suppressor	-2.751	0.5
VCAN	BOTH	oncogene	6.379	0.5
IGFBP2	ORF	tumor suppressor	-3.628	0.5
HAO1	ORF	oncogene	2.242	0.333333
APCDD1	BOTH	tumor suppressor	-2.285	0
BAIAP2L2	BOTH	oncogene	2.725	0
C2	ORF	tumor suppressor	-2.57	0
CALCRL	ORF	oncogene	2.77	0
CCRL2	ORF	oncogene	2.009	0
CES1	BOTH	tumor suppressor	-2.727	0
CHRNA2	ORF	tumor suppressor	-3.689	0
COMP	ORF	oncogene	2.3	0
CX3CL1	BOTH	tumor suppressor	-2.136	0
EDN3	BOTH	tumor suppressor	-2.112	0
ESM1	ORF	oncogene	3.112	0
FGF14	BOTH	oncogene	2.116	0
GJB6	BOTH	oncogene	2.117	0
GLYATL2	NON_ORF	oncogene	2.196	0
GPR87	ORF	oncogene	2.586	0
GREM1	BOTH	oncogene	2.814	0
GREM2	BOTH	tumor suppressor	-3.89	0
KIAA1199	ORF	oncogene	2.725	0
KIAA1737	ORF	tumor suppressor	-2.104	0
LMOD1	ORF	tumor suppressor	-2.621	0
LRRC17	ORF	tumor suppressor	-1.968	0
MARVELD3	BOTH	tumor suppressor	-2.553	0
MMP11	ORF	oncogene	3.549	0
NWD1	ORF	tumor suppressor	-2.401	0
OR10K1	ORF	oncogene	2.444	0
OR11H6	ORF	oncogene	1.987	0
OR2J2	ORF	oncogene	1.96	0
OR2L2	ORF	oncogene	2.374	0
OR2L3	ORF	oncogene	2.381	0
OR2L8	ORF	oncogene	2.141	0
OR4C11	ORF	oncogene	3.06	0
OR4M1	ORF	oncogene	2.145	0
OR4M2	ORF	oncogene	2.193	0
OR52N4	ORF	oncogene	2.723	0
PGBD4	ORF	oncogene	2.438	0
PHLDA2	ORF	oncogene	2.678	0
PMFBP1	ORF	oncogene	2.245	0
SLC14A1	ORF	tumor suppressor	-2.667	0
SLC29A3	ORF	oncogene	1.982	0
SLC9A4	ORF	oncogene	2.085	0
SRPX2	ORF	oncogene	3.73	0
TMEM187	ORF	tumor suppressor	-2.022	0
UGT1A4	ORF	oncogene	3.333	0
UGT1A7	ORF	oncogene	3.232	0
ACAN	BOTH	oncogene	2.011	0
ANKFN1	BOTH	oncogene	2.302	0
ATP10B	ORF	oncogene	2.66	0
BMPER	ORF	tumor suppressor	-1.998	0
CD34	ORF	oncogene	2.374	0
CLEC6A	ORF	oncogene	2.136	0
CNTN3	BOTH	tumor suppressor	-2.708	0
CYP3A5	NON_ORF	tumor suppressor	-4.096	0
FAM194A	NON_ORF	tumor suppressor	-2.062	0
GMPR	ORF	tumor suppressor	-3.701	0
GPR116	ORF	oncogene	5.034	0
ITGBL1	ORF	oncogene	2.466	0
LEPREL1	BOTH	tumor suppressor	-2.339	0
LSAMP	BOTH	tumor suppressor	-2.578	0
LTBP2	ORF	oncogene	3.87	0
MEGF9	ORF	oncogene	2.11	0
MST4	BOTH	tumor suppressor	-2.175	0
NIPAL2	BOTH	tumor suppressor	-2.045	0
OR10R2	BOTH	oncogene	3.044	0
OR11L1	BOTH	tumor suppressor	-2.171	0
PARM1	BOTH	tumor suppressor	-5.898	0
PLA2G2F	BOTH	oncogene	2.281	0
PLA2G7	BOTH	oncogene	3.982	0
PLEKHG7	BOTH	oncogene	2.456	0
RLN2	BOTH	tumor suppressor	-2.723	0
SCN7A	BOTH	tumor suppressor	-2.148	0
SLC6A14	BOTH	tumor suppressor	-2.347	0
SP8	BOTH	tumor suppressor	-2.337	0
TCEA3	BOTH	tumor suppressor	-2.768	0
THSD1	BOTH	tumor suppressor	-2.426	0
TLR10	BOTH	oncogene	2.075	0
TMC4	BOTH	tumor suppressor	-3.686	0
TMEM45A	BOTH	oncogene	2.512	0
TMEM66	BOTH	tumor suppressor	-2.377	0
TNFRSF11B	BOTH	oncogene	2.09	0
TTC39A	BOTH	tumor suppressor	-2.273	0
UGT1A6	BOTH	oncogene	3.045	0
UGT2B17	BOTH	oncogene	2.883	0
PKM2	NONE	oncogene	3.479	0
WDR67	NONE	oncogene	4.66	0
IL8	BOTH	tumor suppressor	-3.035	0
EIF2C2	NONE	oncogene	3.833	0
UGT1A8	ORF	oncogene	3.132	0
MOSC1	NONE	tumor suppressor	-2.909	0
ANXA8L2	NONE	oncogene	3.477	0
MT1A	ORF	tumor suppressor	-3.395	0
LOC646168	NONE	oncogene	6.329	0
RGNEF	NONE	oncogene	3.204	0
DAZ1	NONE	oncogene	2.626	0
CCNYL2	NONE	oncogene	2.921	0
PAGE4	ORF	tumor suppressor	-9.182	0
LOC340888	NONE	oncogene	2.6	0
UGT1A5	NONE	oncogene	3.322	0
MFSD2A	BOTH	oncogene	3.059	0
LOC642635	NONE	oncogene	3.094	0
LOC441416	NONE	oncogene	3.054	0
LOC389740	NONE	oncogene	2.769	0
DAZ2	NONE	oncogene	2.652	0
UGT1A3	NONE	oncogene	2.987	0
FLJ46358	NONE	oncogene	2.768	0
DAZ4	NONE	oncogene	2.626	0
DAZ3	NONE	oncogene	2.708	0
FAM177B	BOTH	oncogene	2.83	0
ASPN	ORF	oncogene	3.476	0
CXCL17	NON_ORF	oncogene	3.47	0
RTP4	ORF	oncogene	2.658	0
LRRC26	NONE	tumor suppressor	-2.924	0
GPR109A	NONE	oncogene	2.761	0
TMEM154	ORF	oncogene	2.741	0
CCK	ORF	tumor suppressor	-4	0
SLC15A2	ORF	tumor suppressor	-3.78	0
KLHDC5	NONE	tumor suppressor	-4.074	0
TMEM150C	NON_ORF	tumor suppressor	-2.799	0
PROK1	ORF	tumor suppressor	-3.894	0
PLCXD3	ORF	oncogene	3.436	0
SLC7A8	BOTH	tumor suppressor	-3.872	0
SRD5A2	NON_ORF	tumor suppressor	-8.654	0
PEMT	ORF	tumor suppressor	-5.153	0
EGR3	ORF	tumor suppressor	-3.671	0

## Sheet: CRC
Gene	Mutation	Precog_type	Precog_metaZ	Network_score
EGFR	ORF	oncogene	2.336	511.153
HEXIM1	ORF	oncogene	2.278	482.439
FN1	ORF	oncogene	2.628	446.672
TNIP2	ORF	tumor suppressor	-2.609	419.147
CFTR	ORF	tumor suppressor	-3.125	403.589
RC3H2	BOTH	oncogene	2.468	368.31
RC3H1	ORF	tumor suppressor	-2.563	364.212
FBXO6	ORF	tumor suppressor	-2.906	312.013
EED	ORF	oncogene	2.339	299.52
ATXN3	ORF	oncogene	2.052	279.124
CUL2	ORF	oncogene	2.374	254.438
HIF1A	ORF	oncogene	2.382	219.109
ARRB2	ORF	tumor suppressor	-2.793	214.278
HSD17B10	ORF	tumor suppressor	-2.604	207.115
MAPK6	ORF	oncogene	2.637	206.042
BTRC	ORF	oncogene	2.93	191.046
BAG3	ORF	oncogene	2.631	185.047
WDR77	ORF	tumor suppressor	-2.683	176.191
NOP56	ORF	tumor suppressor	-2.161	173.424
CDC73	ORF	oncogene	3.027	172.089
MCM5	ORF	tumor suppressor	-2.156	172.006
UBE3A	BOTH	oncogene	2.77	167.023
SMAD3	ORF	oncogene	2.352	158.006
AR	ORF	oncogene	2.251	158
MECOM	ORF	tumor suppressor	-2.089	156.006
EZR	ORF	oncogene	2.735	147.026
PARK7	ORF	tumor suppressor	-2.913	142.027
RUNX1	ORF	oncogene	2.167	140.007
NOTCH1	ORF	tumor suppressor	-3.08	130
GBF1	ORF	oncogene	2.427	124.031
CDKN2A	ORF	oncogene	2.037	123.188
EPRS	BOTH	oncogene	2.438	122.189
PSMD3	ORF	tumor suppressor	-2.733	121.032
FASN	ORF	tumor suppressor	-2.503	118.033
OFD1	ORF	tumor suppressor	-2.082	116.008
TOMM22	ORF	tumor suppressor	-3.413	115.283
NOS2	ORF	tumor suppressor	-1.966	115.074
CTBP1	ORF	tumor suppressor	-1.983	115.009
ISG15	ORF	oncogene	2.043	115
SIN3A	ORF	oncogene	2.126	114.131
ERBB2	ORF	tumor suppressor	-2.662	114.009
TRIP4	ORF	oncogene	2.211	113.203
FTSJ3	ORF	tumor suppressor	-3.36	112.076
KRT17	ORF	oncogene	3.07	112.009
ATP2A2	ORF	oncogene	2.035	111.392
SMARCB1	ORF	tumor suppressor	-2.354	110.078
MYO6	ORF	oncogene	2.7	109.775
PRKCZ	ORF	tumor suppressor	-2.82	106.036
RPS15	ORF	tumor suppressor	-2.644	105.882
MYBBP1A	ORF	tumor suppressor	-2.167	105.8
GTPBP4	ORF	oncogene	2.635	104.664
ACO2	ORF	tumor suppressor	-2.772	104.009
HIST1H1C	ORF	oncogene	2.321	103.01
GAN	ORF	oncogene	2.648	103
TUBB2A	ORF	oncogene	2.755	102.223
NFKB1	ORF	tumor suppressor	-2.149	100.148
ZFP36L2	ORF	tumor suppressor	-2.089	99.1495
ACTN1	ORF	oncogene	2.36	96.4455
MSN	ORF	oncogene	2.187	92.16
MRPL12	ORF	tumor suppressor	-3.195	92.0918
RALY	ORF	tumor suppressor	-2.607	92
CAV1	ORF	oncogene	3.421	89.9174
IGF2BP3	BOTH	oncogene	2.435	88.0957
SERPINH1	ORF	oncogene	3.044	87.0112
RANGAP1	ORF	tumor suppressor	-2.505	86.1702
CALU	ORF	oncogene	2.661	84.1
MECP2	ORF	oncogene	2.594	83.1758
FGFR1	ORF	oncogene	2.69	83.0118
DDOST	ORF	tumor suppressor	-3.015	82.0465
BECN1	ORF	tumor suppressor	-3.414	81
MAP2K1	ORF	oncogene	3.272	80.0476
GTSE1	BOTH	tumor suppressor	-2.752	79.0482
RICTOR	ORF	oncogene	2.411	78.1071
P4HA1	ORF	oncogene	3.901	77.1084
VCL	ORF	oncogene	2.342	75.013
UBASH3B	ORF	oncogene	2.308	75
STK11	ORF	tumor suppressor	-3.253	74.0132
TRAF1	ORF	tumor suppressor	-2.383	73
DNAJA3	ORF	tumor suppressor	-2.569	72.1154
IL7R	ORF	tumor suppressor	-2.287	72.0526
FYN	ORF	oncogene	2.764	71.3086
ALB	ORF	oncogene	2.082	71.1169
ARMC8	ORF	oncogene	2.189	70.0541
ARIH1	ORF	oncogene	2.734	70.0139
PTRF	ORF	oncogene	2.244	69.4444
TJP1	ORF	oncogene	3.452	69.3165
KAT2A	ORF	tumor suppressor	-3.366	69.2078
ATXN1	ORF	oncogene	1.977	69.0141
PFKP	ORF	oncogene	3.099	69.0141
TFIP11	ORF	tumor suppressor	-2.793	69.0141
ACTA2	ORF	oncogene	2.816	69.0141
EIF3D	ORF	tumor suppressor	-2.222	68.7619
ANXA7	ORF	oncogene	2.962	67.0145
ASNS	ORF	oncogene	2.035	66.0571
VARS	BOTH	tumor suppressor	-2.196	66.0571
TBP	ORF	oncogene	2.381	65.058
TECR	ORF	oncogene	2.22	65.0149
TLN1	ORF	oncogene	1.965	65
MRPS7	ORF	tumor suppressor	-3.208	63.0597
ENO2	ORF	oncogene	2.659	63
SRRT	ORF	tumor suppressor	-3.233	62.2286
SEC31A	ORF	oncogene	2.538	62.0156
PTPN14	ORF	oncogene	3.08	62.0156
MAP1B	ORF	oncogene	2.615	61
PGD	ORF	tumor suppressor	-2.221	61
RPS6KA1	ORF	tumor suppressor	-2.28	61
RPS6KA2	ORF	oncogene	2.225	60
TNFAIP3	ORF	tumor suppressor	-2.177	60
USP37	ORF	oncogene	2.445	60
WDR26	ORF	oncogene	2.294	60
TAB2	ORF	oncogene	2.143	59.0164
RCOR1	ORF	oncogene	3.067	59.0164
TRIM23	ORF	oncogene	2.985	59
COPS2	ORF	oncogene	2.881	58.0645
TUBB2B	ORF	oncogene	3.353	58.0645
MRPL37	BOTH	tumor suppressor	-2.164	57.0169
IDH2	ORF	tumor suppressor	-2.316	57
NR4A1	ORF	tumor suppressor	-2.341	56.0172
GART	ORF	tumor suppressor	-2.23	55.254
POLDIP3	ORF	tumor suppressor	-3.41	55.0175
CRKL	ORF	tumor suppressor	-2.685	55.0175
FOXK1	ORF	tumor suppressor	-3.042	55
IKBKAP	ORF	oncogene	2.364	55
KCTD3	ORF	oncogene	2.343	55
ZGPAT	ORF	tumor suppressor	-2.943	54.069
POLDIP2	ORF	tumor suppressor	-2.796	54.0179
ITSN1	ORF	oncogene	2.017	54
MACF1	ORF	oncogene	2.899	53.0182
CLN3	ORF	tumor suppressor	-3.485	53.0182
TRIP12	ORF	oncogene	2.069	53
CHERP	ORF	tumor suppressor	-2.538	52.0185
CAT	ORF	tumor suppressor	-2.329	52
HNF4A	ORF	tumor suppressor	-2.482	51.0189
COQ2	ORF	tumor suppressor	-2.803	51
CCDC88A	ORF	oncogene	2.641	50.0192
LCA5	ORF	oncogene	3.03	50.0192
POLR1A	ORF	tumor suppressor	-2.495	50.0192
VDR	ORF	tumor suppressor	-1.991	50.0192
TRAF3	ORF	tumor suppressor	-2.357	50
ARPC4	NONE	tumor suppressor	-2.714	49.9846
IBTK	ORF	oncogene	2.016	49.4237
NOL12	ORF	tumor suppressor	-2.681	49.0755
SLC25A10	ORF	tumor suppressor	-3.188	49
MED24	ORF	tumor suppressor	-2.498	48.1667
LIN28A	ORF	tumor suppressor	-3.053	48.02
CEP192	ORF	oncogene	2.37	48
STAM	ORF	oncogene	2.434	48
WDYHV1	ORF	oncogene	3.537	47.0784
KRT6A	ORF	oncogene	2.957	47.0204
MARK3	ORF	oncogene	2.211	47.0204
TIAM1	BOTH	oncogene	2.287	47.0204
RDX	ORF	oncogene	2.306	47
CEBPA	ORF	tumor suppressor	-2.664	47
KRT16	ORF	oncogene	3.154	46.0208
PDGFRB	ORF	oncogene	2.123	46
DNAJC11	ORF	tumor suppressor	-3.002	46
LTV1	ORF	tumor suppressor	-2.665	46
FERMT2	ORF	oncogene	2.848	45.1765
POLR3A	ORF	oncogene	2.567	45.0213
GAR1	ORF	tumor suppressor	-3.381	45.0213
FBXO38	ORF	oncogene	2.12	45
STK3	ORF	oncogene	2.82	45
PURA	ORF	oncogene	2.928	45
RBBP6	ORF	oncogene	2.194	44.6429
ALDH2	ORF	tumor suppressor	-2.734	44.0833
HLA-B	ORF	tumor suppressor	-2.132	44.0217
DDX50	ORF	oncogene	2.035	44.0217
JAK3	ORF	tumor suppressor	-3.045	44
KRT15	ORF	oncogene	2.059	44
NCAPH2	ORF	tumor suppressor	-2.593	44
SNAPC1	ORF	oncogene	2.475	44
MAK16	ORF	tumor suppressor	-2.8	44
BID	ORF	tumor suppressor	-3.144	44
ASH2L	ORF	tumor suppressor	-2.409	43.0222
PSMB9	ORF	tumor suppressor	-2.096	43.0222
GDI1	ORF	oncogene	3.868	43.0222
FOXG1	ORF	oncogene	2.092	43
TLE1	ORF	oncogene	2.023	43
KRT6B	ORF	oncogene	2.588	42
MIB1	ORF	oncogene	2.118	42
HIRA	BOTH	tumor suppressor	-2.36	41.3265
PPFIA1	ORF	oncogene	2.135	41.0889
PPP2R2D	ORF	oncogene	3.031	41.0889
LPP	ORF	oncogene	2.246	41.0233
MED26	ORF	tumor suppressor	-2.418	41.0233
ZNF512B	ORF	oncogene	2.185	41
CALD1	ORF	oncogene	2.385	40.1957
PTPN23	BOTH	tumor suppressor	-2.82	40.0909
SDF4	ORF	tumor suppressor	-3.618	40.0909
GOLGA5	ORF	oncogene	2.172	40.0238
ILVBL	ORF	tumor suppressor	-2.503	40.0238
ZNF281	ORF	oncogene	2.453	40.0238
GNL3L	ORF	tumor suppressor	-2.072	39.2
UPF2	BOTH	oncogene	1.987	39.2
LLGL2	ORF	tumor suppressor	-3.093	39.0244
STK4	ORF	tumor suppressor	-2.579	39
VAV1	ORF	tumor suppressor	-2.227	39
CFL2	ORF	oncogene	2.602	38.2075
L3MBTL2	ORF	tumor suppressor	-2.854	38.2045
USP8	BOTH	oncogene	1.981	38.2045
RCOR3	BOTH	oncogene	3.143	38.025
RBL1	ORF	tumor suppressor	-2.045	38
SREBF2	ORF	tumor suppressor	-2.895	38
RNF213	ORF	tumor suppressor	-2.688	37.0976
CCDC6	ORF	oncogene	3.128	37.0256
ITGAV	ORF	oncogene	2.253	37.0256
SERPINB5	ORF	oncogene	2.512	37.0256
MYB	ORF	tumor suppressor	-3.033	37
SAMM50	ORF	tumor suppressor	-2.668	37
DDX31	ORF	tumor suppressor	-2.424	36.75
CCDC47	ORF	tumor suppressor	-2.817	36.3636
MED16	ORF	tumor suppressor	-2.385	36.2143
DENND1A	ORF	tumor suppressor	-2.455	36.1
CAPN2	ORF	oncogene	2.305	36.0263
ZNF574	ORF	oncogene	2.758	36.0263
TTLL12	ORF	tumor suppressor	-3.089	36.0263
FGFR2	ORF	oncogene	2.73	36
NADK	ORF	tumor suppressor	-2.395	36
PIAS3	ORF	oncogene	3.307	36
CISD3	ORF	tumor suppressor	-3.311	36
SPECC1L	ORF	oncogene	2.31	35.766
ESYT2	ORF	oncogene	3.341	35
KDR	ORF	oncogene	2.113	35
KLHL20	ORF	oncogene	2.291	35
MKS1	ORF	tumor suppressor	-2.319	35
PTGER3	ORF	oncogene	2.691	35
UACA	ORF	oncogene	1.962	35
PHF5A	ORF	tumor suppressor	-2.823	35
WDR6	ORF	tumor suppressor	-3.119	34.225
POGZ	ORF	oncogene	2.229	34.1053
ZMYND11	ORF	oncogene	2.146	34.1053
CARS	ORF	oncogene	2.893	34
CCDC102B	ORF	oncogene	1.974	34
GGA1	ORF	tumor suppressor	-2.162	34
NFIC	ORF	oncogene	2.176	34
SPP1	ORF	oncogene	3.407	34
FOXP3	ORF	tumor suppressor	-3.357	34
AP1M1	ORF	oncogene	2.389	33.1081
PI4KA	ORF	tumor suppressor	-2.267	33.1081
PNKD	ORF	tumor suppressor	-2.437	33.1081
BIRC5	BOTH	tumor suppressor	-1.99	33.1081
PMS2	ORF	oncogene	1.999	33.0286
TBC1D22B	ORF	oncogene	2.475	33.0286
CBX6	ORF	oncogene	2.459	33
MAP4K4	ORF	oncogene	3.696	33
TNIK	ORF	oncogene	3.631	33
TOR1AIP1	ORF	oncogene	2.202	32.2368
BIN1	ORF	tumor suppressor	-2.34	32.0294
EYA2	ORF	oncogene	2.126	32.0294
PPL	ORF	oncogene	2.792	32.0294
AKAP12	ORF	oncogene	3.98	32
CYFIP2	ORF	tumor suppressor	-2.689	32
DUSP16	ORF	tumor suppressor	-2.749	32
DYRK2	ORF	oncogene	2.101	32
L3MBTL3	ORF	oncogene	2.112	32
KIFAP3	BOTH	oncogene	2.291	32
HIST1H2BD	ORF	oncogene	2.836	31.1143
ASCC2	ORF	tumor suppressor	-2.828	31.0303
DUSP13	ORF	tumor suppressor	-2.544	31.0303
GJA1	ORF	oncogene	2.017	31.0303
MAPK7	ORF	oncogene	2.021	31.0303
RBM19	ORF	tumor suppressor	-2.019	31.0303
RNGTT	BOTH	oncogene	2.759	31.0303
CNP	ORF	tumor suppressor	-2.533	31
MAPK8IP2	ORF	tumor suppressor	-1.974	31
NOL9	ORF	tumor suppressor	-2.232	31
RAB11FIP2	ORF	oncogene	2.342	31
RPRD2	ORF	oncogene	2.449	31
SPIN1	ORF	oncogene	2.203	31
TCF20	BOTH	tumor suppressor	-2.589	31
CC2D1A	ORF	tumor suppressor	-2.558	30.0312
SPERT	ORF	tumor suppressor	-2.294	30.0312
OSBPL8	BOTH	oncogene	2.897	30.0312
ATG7	ORF	tumor suppressor	-2.03	30
FBXO11	ORF	oncogene	1.989	30
MCC	ORF	oncogene	2.502	30
PPP2R2C	ORF	tumor suppressor	-2.031	30
ARRDC3	ORF	oncogene	2.715	30
ANKHD1	ORF	oncogene	2.295	29.0323
ZC3H11A	BOTH	oncogene	2.334	29.0323
CREB5	ORF	oncogene	2.146	29
DCP2	ORF	oncogene	2.46	29
EXOC2	ORF	oncogene	2.419	29
GPRASP2	ORF	oncogene	3.05	29
MEF2D	ORF	oncogene	2.337	29
PTPRO	ORF	tumor suppressor	-2.207	29
TRIM8	ORF	oncogene	2.611	29
ARFIP2	BOTH	tumor suppressor	-2.379	29
LIMD1	ORF	tumor suppressor	-3.555	28.2647
PEX5	BOTH	tumor suppressor	-2.338	28.125
CDK19	ORF	oncogene	2.028	28.0333
KDM5C	ORF	tumor suppressor	-2.138	28.0333
LPIN3	ORF	tumor suppressor	-2.249	28.0333
MCCC1	ORF	tumor suppressor	-2.02	28.0333
POLR3B	ORF	oncogene	2.026	28.0333
HADH	ORF	tumor suppressor	-2.52	28
EXOC5	ORF	oncogene	2.594	28
ATL3	BOTH	oncogene	3.066	27.4571
DLG5	ORF	oncogene	3.571	27.0345
MPST	ORF	tumor suppressor	-3.79	27.0345
VRK2	ORF	oncogene	2.616	27.0345
YME1L1	ORF	oncogene	2.375	27.0345
FGFR3	ORF	tumor suppressor	-2.25	27
STAT5B	ORF	tumor suppressor	-2.238	27
ZFYVE9	ORF	tumor suppressor	-2.087	27
ZNF830	ORF	tumor suppressor	-2.263	27
P4HA2	ORF	oncogene	2.612	26.1333
PJA2	ORF	oncogene	3.246	26.0357
LSM1	ORF	tumor suppressor	-2.768	26.0357
H3F3B	ORF	tumor suppressor	-3.018	26.0357
CAMSAP1	ORF	oncogene	3.608	26
CMPK1	ORF	tumor suppressor	-2.096	26
INPP5D	ORF	tumor suppressor	-3.23	26
NCLN	ORF	tumor suppressor	-2.197	26
NDN	ORF	oncogene	2.183	26
SETD8	ORF	tumor suppressor	-2.316	26
POLRMT	ORF	tumor suppressor	-2.507	25.2903
TROVE2	ORF	oncogene	3.238	25.1379
ADRBK1	ORF	tumor suppressor	-1.996	25.037
PHF20L1	ORF	oncogene	2.092	25.037
PPP2R5C	ORF	oncogene	2.365	25.037
SDC2	ORF	oncogene	2.239	25.037
SIRT3	ORF	tumor suppressor	-2.485	25.037
KIAA1279	NONE	oncogene	4.327	25.037
EXOC8	ORF	oncogene	2.715	25
LIMK2	ORF	tumor suppressor	-3.325	25
TAF6L	ORF	tumor suppressor	-3.575	25
CLIP1	BOTH	oncogene	2.036	25
RUNX1T1	BOTH	oncogene	2.119	25
MRPS33	ORF	tumor suppressor	-2.737	25
INSIG2	ORF	oncogene	3.694	25
CDX1	ORF	tumor suppressor	-3.299	25
NEXN	ORF	oncogene	2.424	24.75
COBL	ORF	oncogene	2.465	24.381
ACBD3	ORF	oncogene	2.649	24.1429
NCKIPSD	ORF	tumor suppressor	-2.189	24.1429
KIF3A	ORF	oncogene	1.995	24.0385
REPIN1	ORF	tumor suppressor	-3.534	24.0385
ADCK3	ORF	tumor suppressor	-2.844	24
ASXL1	ORF	tumor suppressor	-2.265	24
DENND4A	ORF	oncogene	2.22	24
HOXA1	ORF	oncogene	2.33	24
KRT6C	ORF	oncogene	3.201	24
NR1I2	ORF	tumor suppressor	-2.024	24
RPGR	ORF	tumor suppressor	-2.41	24
SWAP70	ORF	oncogene	2.5	24
WDR11	ORF	oncogene	2.03	24
SNAI2	ORF	oncogene	3.414	24
FBXO28	ORF	oncogene	2.693	24
UBLCP1	ORF	oncogene	2.631	24
KIAA1191	ORF	oncogene	2.77	24
EFHD2	ORF	tumor suppressor	-2.734	23.5161
PRKCDBP	ORF	oncogene	2.727	23.3611
NDUFA10	ORF	tumor suppressor	-2.072	23.1481
MTHFD2	ORF	oncogene	3.318	23.1481
ARID4A	ORF	oncogene	2.762	23.04
DPYSL3	ORF	oncogene	2.315	23.04
PTGES2	ORF	tumor suppressor	-2.303	23.04
SLMAP	ORF	oncogene	2.1	23.04
TULP3	ORF	oncogene	2.024	23.04
HM13	ORF	tumor suppressor	-2.865	23.04
ATP6V1D	ORF	oncogene	3.293	23.04
DCAF5	ORF	oncogene	2.226	23
GRB10	ORF	oncogene	3.367	23
MGEA5	ORF	oncogene	2.312	23
RBM15B	ORF	tumor suppressor	-2.713	23
WDR20	ORF	oncogene	2.794	23
PROSC	ORF	tumor suppressor	-2.239	22.1538
EID1	NONE	oncogene	2.594	22.0417
PHC3	ORF	oncogene	2.029	22
PRKD1	ORF	oncogene	2.258	22
SATB2	ORF	tumor suppressor	-2.917	22
SLAMF1	ORF	tumor suppressor	-2.909	22
WWTR1	ORF	oncogene	2.6	22
MCAT	ORF	tumor suppressor	-3.585	22
SORBS3	ORF	tumor suppressor	-2.157	21.3333
SLC4A1AP	ORF	oncogene	2.8	21.16
MYOF	BOTH	oncogene	3.193	21.125
CCNDBP1	ORF	oncogene	2.034	21.0435
EHBP1	ORF	oncogene	4.845	21.0435
ZBTB8A	ORF	oncogene	2.757	21.0435
CABIN1	ORF	tumor suppressor	-2.187	21
ITGB5	ORF	oncogene	3.028	21
MXI1	ORF	oncogene	1.976	21
POLN	ORF	tumor suppressor	-2.604	21
VANGL2	ORF	tumor suppressor	-2.272	21
RPE	ORF	oncogene	2.692	21
EPC1	ORF	oncogene	2.048	20.1667
IMPDH1	ORF	tumor suppressor	-2.317	20.1667
TSPYL1	ORF	oncogene	3.313	20.1667
BRD8	ORF	tumor suppressor	-2.147	20.0455
LAMB1	ORF	oncogene	3.094	20.0455
PTPRD	ORF	tumor suppressor	-2.467	20.0455
RSF1	ORF	oncogene	2.515	20.0455
TMEM177	ORF	tumor suppressor	-2.986	20.0455
B2M	ORF	tumor suppressor	-2.027	20
CASP9	ORF	tumor suppressor	-2.447	20
CSTF2T	ORF	oncogene	2.022	20
CYP51A1	ORF	oncogene	2.361	20
GDF9	ORF	tumor suppressor	-2.823	20
HERC4	ORF	oncogene	2.963	20
NRP1	ORF	oncogene	2.984	20
PLAUR	ORF	oncogene	2.006	20
RAB11FIP1	ORF	tumor suppressor	-3.159	20
SBF1	ORF	tumor suppressor	-2.268	20
WDR44	ORF	oncogene	2.05	20
ZRANB1	ORF	oncogene	2.939	20
P4HA3	ORF	oncogene	2.61	20
PYCARD	ORF	tumor suppressor	-2.96	20
SLC38A2	ORF	oncogene	3.17	19.5926
AMOTL1	ORF	oncogene	2.048	19.1739
YIPF5	ORF	oncogene	3.151	19.1739
EFNB2	ORF	oncogene	2.053	19
ERN1	ORF	tumor suppressor	-1.981	19
PRPSAP1	ORF	tumor suppressor	-3.164	19
RTEL1	ORF	tumor suppressor	-3.46	19
CLCN7	ORF	tumor suppressor	-2.116	18.8929
GNAI1	ORF	oncogene	2.053	18.8929
PDXDC1	ORF	tumor suppressor	-3.163	18.1818
SNTB2	ORF	oncogene	2.168	18.1818
TAF1A	BOTH	oncogene	3.411	18.1818
APOA1	ORF	oncogene	2.72	18.1818
ATG3	ORF	tumor suppressor	-2.611	18.1818
FKBP10	ORF	oncogene	2.342	18.05
GLG1	ORF	oncogene	2.356	18.05
PCDH7	ORF	oncogene	2.12	18.05
PPP3CB	ORF	oncogene	2.513	18.05
PRDM5	ORF	tumor suppressor	-2.156	18.05
CCDC97	ORF	oncogene	2.292	18
FRMD6	ORF	oncogene	2.848	18
LAMC1	ORF	oncogene	2.649	18
MAPK8IP1	ORF	tumor suppressor	-2.278	18
MITF	ORF	oncogene	2.519	18
RMND5B	ORF	oncogene	2.99	18
SEMA4C	ORF	oncogene	2.18	18
VEZT	ORF	oncogene	2.646	18
BCAT1	ORF	oncogene	2.724	18
NUAK1	ORF	oncogene	3.326	18
CASP1	ORF	tumor suppressor	-3.035	18
NOTCH3	ORF	oncogene	2.181	17.1905
LARS2	BOTH	tumor suppressor	-2.279	17.0526
RABGAP1	ORF	oncogene	2.517	17.0526
NCOA4	ORF	oncogene	2.641	17.0526
AHNAK2	ORF	oncogene	3.329	17
CDH13	ORF	oncogene	3.004	17
COL1A2	ORF	oncogene	2.42	17
CPNE7	ORF	tumor suppressor	-2.835	17
DMRT3	ORF	oncogene	2.073	17
DUSP6	ORF	oncogene	3.236	17
FANCL	ORF	oncogene	2.261	17
FCGRT	ORF	tumor suppressor	-2.137	17
STAG1	ORF	oncogene	2.226	17
STEAP3	ORF	tumor suppressor	-2.036	17
TMEM214	ORF	tumor suppressor	-2.518	17
TROAP	ORF	tumor suppressor	-2.013	17
LAMA4	BOTH	oncogene	2.415	17
SNF8	ORF	tumor suppressor	-3.211	17
HOXA10	ORF	oncogene	2.76	17
GALE	ORF	tumor suppressor	-3.075	17
TNFRSF1B	ORF	tumor suppressor	-3.853	17
RORC	ORF	tumor suppressor	-4.285	17
AKAP1	ORF	tumor suppressor	-3.686	16.2
CAP2	ORF	oncogene	2.092	16.2
SPATS2L	ORF	oncogene	2.197	16.2
ZNF22	ORF	oncogene	2.949	16.2
ABR	ORF	tumor suppressor	-2.396	16.0556
AXL	ORF	oncogene	2.223	16.0556
DTX2	ORF	tumor suppressor	-2.26	16.0556
LDHAL6B	ORF	tumor suppressor	-2.363	16.0556
PLK2	ORF	oncogene	4.523	16.0556
POLK	ORF	oncogene	2.043	16.0556
UBASH3A	ORF	tumor suppressor	-2.248	16.0556
PTDSS1	BOTH	tumor suppressor	-2.055	16.0556
EPHA4	ORF	oncogene	2.046	16
ETV1	ORF	oncogene	2.871	16
NLRX1	ORF	oncogene	2.614	16
OSBPL10	ORF	oncogene	2.017	16
SERPINB2	ORF	oncogene	2.978	16
SPARC	ORF	oncogene	2.412	16
TRIM16	ORF	tumor suppressor	-2.076	16
MAST2	BOTH	tumor suppressor	-2.869	16
ERO1L	ORF	oncogene	2.867	16
FBXO17	ORF	oncogene	3.3	16
NT5E	ORF	oncogene	3.177	16
TNFRSF14	ORF	tumor suppressor	-3.391	16
BCL11B	ORF	tumor suppressor	-2.463	15.0588
COL18A1	ORF	oncogene	2.385	15.0588
ZBTB11	ORF	oncogene	2.219	15.0588
NRBF2	ORF	oncogene	2.742	15.0588
ADAM10	ORF	oncogene	2.315	15
CCDC9	ORF	tumor suppressor	-2.03	15
CTTNBP2	ORF	tumor suppressor	-2.919	15
GGH	ORF	tumor suppressor	-3.5	15
LRP6	ORF	oncogene	2.056	15
MYO9A	ORF	oncogene	2.544	15
TRIM2	ORF	tumor suppressor	-2.416	15
ZNRF4	ORF	tumor suppressor	-2.47	15
FBXO18	BOTH	oncogene	1.98	15
SLC39A14	ORF	tumor suppressor	-2.703	15
AAMP	ORF	tumor suppressor	-2.684	15
AK1	ORF	oncogene	2.665	15
FAM46A	ORF	oncogene	2.769	14.0625
LAMA5	ORF	oncogene	2.267	14.0625
NGLY1	ORF	tumor suppressor	-2.007	14.0625
RERE	ORF	tumor suppressor	-2.417	14.0625
EPHB2	BOTH	tumor suppressor	-4.877	14.0625
CECR5	ORF	tumor suppressor	-3.065	14
CTSA	ORF	tumor suppressor	-2.808	14
DHRS7	ORF	oncogene	2.257	14
EHD2	ORF	oncogene	3.725	14
ESRRG	ORF	tumor suppressor	-2.23	14
ETS2	ORF	tumor suppressor	-2.391	14
FGD6	ORF	oncogene	2.64	14
HOMER1	ORF	oncogene	2.269	14
MPP5	ORF	oncogene	2.375	14
NT5C2	ORF	oncogene	2.175	14
PODXL	ORF	oncogene	2.183	14
ROR1	ORF	oncogene	3.5	14
SCEL	ORF	oncogene	4.017	14
SFSWAP	ORF	oncogene	2.013	14
SPATA20	ORF	tumor suppressor	-2.208	14
THAP4	ORF	tumor suppressor	-2.462	14
TMEM30A	ORF	oncogene	2.1	14
TTC23	ORF	oncogene	2.156	14
PLEKHA1	ORF	oncogene	2.993	14
CD109	ORF	oncogene	3.109	13.5
KDM3A	ORF	oncogene	2.088	13.2353
GLP1R	ORF	tumor suppressor	-1.969	13.1364
APLP2	ORF	oncogene	2.543	13.0667
GRAMD1A	ORF	tumor suppressor	-2.243	13.0667
CDC42BPA	ORF	oncogene	2.576	13
COLEC12	ORF	oncogene	2.024	13
EGF	ORF	tumor suppressor	-2.646	13
ETV5	ORF	oncogene	2.893	13
FAM184A	ORF	tumor suppressor	-2.016	13
GPR37	ORF	oncogene	2.612	13
MPDZ	ORF	oncogene	2.442	13
NUAK2	ORF	tumor suppressor	-3.478	13
PRKCQ	ORF	tumor suppressor	-2.486	13
RAB34	ORF	oncogene	2.133	13
RAB3IL1	ORF	tumor suppressor	-2.024	13
RNF43	ORF	tumor suppressor	-2.714	13
SLK	ORF	oncogene	2.097	13
STX16	ORF	tumor suppressor	-2.209	13
SYNPO2	ORF	oncogene	2.063	13
SYT17	ORF	oncogene	2.461	13
TAOK3	ORF	oncogene	2.814	13
TAPBP	ORF	tumor suppressor	-2.374	13
YY1AP1	ORF	oncogene	2.519	13
SOX5	BOTH	tumor suppressor	-2.318	13
DDIT4	ORF	oncogene	2.655	13
TACO1	ORF	tumor suppressor	-3.031	13
MAPKAPK3	ORF	tumor suppressor	-3.173	13
CDX2	ORF	tumor suppressor	-3.022	13
UBXN10	ORF	tumor suppressor	-2.689	13
CISH	ORF	tumor suppressor	-4.374	12.25
PCSK5	ORF	oncogene	3.214	12.0714
SUMF2	ORF	tumor suppressor	-2.906	12.0714
TFAP2C	ORF	oncogene	2.124	12.0714
MLLT11	ORF	oncogene	3.761	12.0714
DBI	ORF	tumor suppressor	-2.829	12.0714
A2ML1	ORF	oncogene	2.634	12
ACOT13	ORF	tumor suppressor	-2.109	12
AGMAT	ORF	tumor suppressor	-3.66	12
AUTS2	ORF	tumor suppressor	-2.091	12
CHD9	ORF	oncogene	2.208	12
EPHA7	ORF	oncogene	3.386	12
FAM196A	ORF	oncogene	3.291	12
KLF8	ORF	oncogene	2.34	12
MAP4K5	ORF	oncogene	3.222	12
MEIS2	ORF	oncogene	3.549	12
PCDH20	ORF	tumor suppressor	-2.078	12
PGM3	ORF	oncogene	2.303	12
PLEKHG5	ORF	tumor suppressor	-2.567	12
RDH11	ORF	oncogene	2.85	12
SERPINE1	ORF	oncogene	1.977	12
SPRED1	ORF	oncogene	2.211	12
TSKS	ORF	tumor suppressor	-2.86	12
UVRAG	ORF	oncogene	2.66	12
ZBTB43	ORF	oncogene	2.657	12
ZNF420	ORF	oncogene	2.122	12
HOXC4	ORF	oncogene	4.001	12
UQCR10	NONE	tumor suppressor	-2.714	12
ANO6	ORF	oncogene	2.053	11.0769
EPB41L4B	ORF	tumor suppressor	-2.097	11.0769
PLAT	ORF	oncogene	2.903	11.0769
PXDN	ORF	oncogene	4.167	11.0769
SERINC1	ORF	oncogene	2.471	11.0769
SUN1	ORF	oncogene	2.65	11.0769
SEPT8	NONE	oncogene	2.681	11.0769
ACVR1	ORF	oncogene	2.253	11
ARHGAP5	ORF	oncogene	2.867	11
AXIN2	ORF	tumor suppressor	-3.586	11
CAMKK1	ORF	tumor suppressor	-2.828	11
CASZ1	ORF	tumor suppressor	-2.442	11
CSGALNACT2	ORF	oncogene	2.124	11
ECM1	ORF	oncogene	2.722	11
GREB1	ORF	oncogene	2.155	11
GZMA	ORF	tumor suppressor	-2.266	11
KLK7	ORF	oncogene	3.198	11
LTBP1	ORF	oncogene	2.807	11
NAT2	ORF	tumor suppressor	-3.327	11
NAV2	ORF	tumor suppressor	-2.632	11
OGFR	ORF	tumor suppressor	-2.362	11
OSBPL1A	ORF	oncogene	2.894	11
PSG1	ORF	tumor suppressor	-2.194	11
SLC12A7	ORF	tumor suppressor	-2.154	11
VAMP4	ORF	oncogene	3.038	11
VAV3	ORF	tumor suppressor	-3.625	11
ZNF292	ORF	oncogene	2.053	11
ZNF618	ORF	oncogene	2.073	11
ALCAM	BOTH	oncogene	2.468	11
TRIB2	BOTH	oncogene	2.245	11
PICK1	ORF	tumor suppressor	-4.267	11
BBS10	ORF	oncogene	3.099	11
FAM9A	ORF	tumor suppressor	-3.126	11
CD3D	ORF	tumor suppressor	-3.592	11
CDC42EP4	ORF	tumor suppressor	-2.366	10.5625
MYLK	ORF	oncogene	2.088	10.2857
FAP	ORF	oncogene	2.366	10.0833
LOXL2	ORF	oncogene	2.785	10.0833
LRRC8A	ORF	oncogene	3.224	10.0833
SPRY4	ORF	oncogene	2.109	10.0833
DFNA5	ORF	oncogene	3.226	10
FRA10AC1	ORF	oncogene	2.67	10
HR	ORF	tumor suppressor	-2.432	10
KCTD1	ORF	oncogene	3.285	10
KIAA1467	ORF	oncogene	1.995	10
LPL	ORF	oncogene	2.076	10
MPP3	ORF	tumor suppressor	-2.107	10
MTSS1	ORF	tumor suppressor	-2.248	10
MYLK2	BOTH	tumor suppressor	-2.269	10
NPC1	ORF	oncogene	2.125	10
RECK	ORF	oncogene	2.078	10
RNF150	ORF	oncogene	2.382	10
RPS6KA4	ORF	tumor suppressor	-2.062	10
SLC20A1	ORF	oncogene	2.057	10
SLC38A9	ORF	oncogene	2.061	10
SSBP2	ORF	oncogene	2.762	10
SYBU	ORF	tumor suppressor	-1.974	10
TACR1	ORF	tumor suppressor	-2.279	10
TSEN2	ORF	tumor suppressor	-2.169	10
ZNF410	ORF	oncogene	2.059	10
FAM20B	ORF	oncogene	2.641	10
ADK	ORF	oncogene	2.608	10
GLYCTK	ORF	tumor suppressor	-2.977	10
CHTF8	ORF	tumor suppressor	-2.618	10
POLR3H	ORF	tumor suppressor	-2.857	10
COG1	ORF	tumor suppressor	-2.107	9.30769
COL5A1	ORF	oncogene	2.328	9.30769
PEX10	ORF	tumor suppressor	-1.975	9.30769
ABCA2	ORF	tumor suppressor	-2.383	9.09091
ALG9	ORF	oncogene	2.032	9.09091
CHML	ORF	oncogene	2.032	9.09091
REV3L	ORF	oncogene	2.087	9.09091
TRABD	ORF	tumor suppressor	-2.904	9.09091
B4GALT7	ORF	tumor suppressor	-3.065	9.09091
NAB1	ORF	oncogene	3.068	9.09091
ARHGAP29	ORF	oncogene	3.004	9
ARVCF	ORF	tumor suppressor	-2.57	9
CHSY1	ORF	oncogene	2.076	9
DCBLD2	ORF	oncogene	3.564	9
DPP8	ORF	oncogene	3.086	9
EPHX2	ORF	tumor suppressor	-2.036	9
GPAM	ORF	oncogene	2.062	9
IL1RAP	ORF	oncogene	2.557	9
KRT82	ORF	tumor suppressor	-2.85	9
L3MBTL4	ORF	tumor suppressor	-2.99	9
MANEA	ORF	oncogene	2.097	9
MEFV	ORF	tumor suppressor	-2.419	9
MTMR8	ORF	tumor suppressor	-2.046	9
NPEPL1	ORF	tumor suppressor	-2.819	9
PAM	ORF	oncogene	2.331	9
PPP1R12C	ORF	tumor suppressor	-2.051	9
SH3BP1	ORF	tumor suppressor	-2.061	9
SH3PXD2B	ORF	oncogene	2.131	9
SHANK3	ORF	oncogene	2.326	9
SLC2A3	ORF	oncogene	2.166	9
TBC1D14	ORF	tumor suppressor	-2.713	9
TRIM4	ORF	oncogene	2.037	9
TTLL3	ORF	tumor suppressor	-2.166	9
ZNF264	ORF	oncogene	2.166	9
TMEM65	ORF	oncogene	2.798	9
METAP1	ORF	tumor suppressor	-2.847	9
RAB3B	ORF	oncogene	3.663	9
TEX9	BOTH	oncogene	2.613	9
HHEX	ORF	oncogene	3.065	9
CD2	ORF	tumor suppressor	-2.828	9
ARHGEF17	ORF	oncogene	2.925	8.64286
BCHE	ORF	oncogene	2.171	8.33333
LIFR	ORF	oncogene	2.422	8.33333
PALMD	ORF	oncogene	2.452	8.1
SLC1A3	ORF	oncogene	2.592	8.1
CCDC25	ORF	tumor suppressor	-2.666	8.1
ARHGAP10	ORF	oncogene	2.619	8
CABLES1	ORF	oncogene	2.028	8
COL4A3BP	ORF	oncogene	2.313	8
CTGF	ORF	oncogene	2.024	8
CYTH3	ORF	oncogene	2.49	8
DEF8	ORF	oncogene	2.378	8
ELL2	ORF	oncogene	2.252	8
EML2	ORF	oncogene	2.172	8
FAM13C	ORF	oncogene	2.192	8
FAM160B1	ORF	oncogene	2.599	8
FUCA1	ORF	tumor suppressor	-2.683	8
GPRASP1	ORF	oncogene	2.797	8
HLA-G	ORF	tumor suppressor	-2.873	8
IFRD1	ORF	oncogene	2.296	8
INPP1	ORF	oncogene	2.294	8
MUC16	ORF	oncogene	2.515	8
MYO7A	ORF	tumor suppressor	-1.977	8
NTN4	ORF	oncogene	2.556	8
RAB11FIP4	ORF	tumor suppressor	-2.973	8
RFX6	ORF	oncogene	2.454	8
RIT1	ORF	oncogene	2.916	8
ROBO2	ORF	oncogene	2.158	8
SLC26A6	ORF	tumor suppressor	-2.437	8
SNX8	ORF	tumor suppressor	-2.437	8
TFPI	ORF	oncogene	2.197	8
ZNF329	ORF	oncogene	2.009	8
ZNF333	ORF	oncogene	2.522	8
ABLIM3	BOTH	oncogene	4.263	8
DEGS1	ORF	oncogene	2.599	8
GULP1	ORF	oncogene	3.19	8
BATF2	ORF	tumor suppressor	-2.657	8
CD3E	ORF	tumor suppressor	-3.047	8
ATG2A	ORF	tumor suppressor	-2.508	7.11111
LCLAT1	BOTH	oncogene	2.289	7.11111
OXSM	BOTH	tumor suppressor	-2.68	7.11111
GZMB	ORF	tumor suppressor	-3.115	7.11111
PID1	ORF	tumor suppressor	-2.611	7.11111
ANGPT2	ORF	oncogene	2.478	7
ARHGAP12	ORF	oncogene	3.298	7
BNIP2	ORF	oncogene	2.282	7
CCDC112	ORF	oncogene	2.169	7
CCRN4L	ORF	tumor suppressor	-2.469	7
DHX34	ORF	tumor suppressor	-2.978	7
DKKL1	ORF	tumor suppressor	-2.246	7
GALNT6	ORF	tumor suppressor	-2.318	7
GLIPR1L2	ORF	oncogene	2.28	7
GLRA2	ORF	tumor suppressor	-2.304	7
IGFBP3	ORF	oncogene	2.201	7
JAM3	ORF	oncogene	2.64	7
KLHL36	ORF	oncogene	2.067	7
MAP3K13	ORF	oncogene	2.204	7
MFGE8	ORF	oncogene	2.812	7
NXN	ORF	oncogene	2.448	7
PAPPA	ORF	oncogene	2.82	7
PEG3	ORF	oncogene	2.645	7
SENP7	ORF	oncogene	2.142	7
SPATA7	ORF	oncogene	2.134	7
TBR1	ORF	tumor suppressor	-2.16	7
TCP11L2	ORF	oncogene	2.012	7
TNFRSF25	ORF	tumor suppressor	-2.583	7
TSPAN2	ORF	oncogene	2.184	7
VSX1	ORF	tumor suppressor	-2.231	7
POMGNT1	BOTH	tumor suppressor	-2.002	7
QTRT1	ORF	tumor suppressor	-2.902	7
FUT11	ORF	oncogene	3.086	7
CAV2	ORF	oncogene	4.929	7
RAB33B	ORF	oncogene	2.606	7
TOR3A	ORF	tumor suppressor	-2.758	7
ARMCX2	ORF	oncogene	2.691	7
PRDM6	ORF	oncogene	2.755	7
RNF122	ORF	tumor suppressor	-2.724	7
ZNF704	ORF	tumor suppressor	-2.781	7
ARL8A	ORF	oncogene	2.9	6.125
ACAP1	ORF	tumor suppressor	-2.688	6
ADCY3	ORF	tumor suppressor	-2.298	6
ALDH1A3	ORF	oncogene	2.247	6
AOC3	ORF	oncogene	2.527	6
ARMCX1	ORF	oncogene	2.556	6
BSPRY	ORF	tumor suppressor	-2.362	6
CD5	ORF	tumor suppressor	-2.2	6
COL17A1	ORF	oncogene	2.593	6
CYP27A1	ORF	tumor suppressor	-2.211	6
DMKN	ORF	oncogene	3.543	6
EFS	ORF	oncogene	2.182	6
FAM178A	ORF	oncogene	2.468	6
GLIS3	ORF	oncogene	2.786	6
HTRA1	ORF	oncogene	2.265	6
ITPKB	ORF	oncogene	2.42	6
JMY	ORF	oncogene	2.225	6
KCND2	ORF	oncogene	2.524	6
KIF9	ORF	tumor suppressor	-1.969	6
MLXIP	ORF	tumor suppressor	-3.015	6
MSH5	ORF	tumor suppressor	-2.235	6
MTO1	ORF	oncogene	2.407	6
NAA35	ORF	oncogene	2.09	6
PABPC5	ORF	oncogene	2.317	6
PCDH9	ORF	oncogene	1.986	6
PCOLCE2	ORF	oncogene	3.277	6
PLEKHG2	ORF	oncogene	2.646	6
PRR5	ORF	tumor suppressor	-2.155	6
SERPINA4	ORF	oncogene	2.589	6
SFRP2	ORF	oncogene	2.154	6
SLC15A1	ORF	oncogene	2.656	6
SOX13	ORF	oncogene	3.934	6
TSPYL4	ORF	oncogene	2.191	6
TTC38	ORF	tumor suppressor	-2.84	6
WDFY2	ORF	oncogene	1.977	6
ZBTB4	ORF	oncogene	2.339	6
ZNF143	ORF	oncogene	2.286	6
ZNF175	ORF	oncogene	2.948	6
ZNF521	ORF	oncogene	2.886	6
TET1	BOTH	oncogene	3.667	6
TIAM2	BOTH	oncogene	2.242	6
TIE1	BOTH	oncogene	2.72	6
DKK1	ORF	oncogene	3.324	6
HOXC6	ORF	oncogene	3.169	6
ARL4C	ORF	oncogene	3.341	6
TIMP2	ORF	oncogene	2.73	6
CD36	ORF	oncogene	2.739	6
BMP8B	ORF	tumor suppressor	-3.319	6
TRAPPC6B	ORF	oncogene	3.738	6
GRAMD3	ORF	oncogene	2.688	6
CD40LG	ORF	tumor suppressor	-2.818	6
STAT4	ORF	tumor suppressor	-2.795	6
CTLA4	ORF	tumor suppressor	-3.213	6
GBE1	ORF	oncogene	2.961	5.44444
HACE1	ORF	oncogene	2.663	5.4
STARD9	ORF	oncogene	2.388	5.14286
MED12L	ORF	tumor suppressor	-2.297	5.14286
AMIGO2	ORF	oncogene	3.45	5
ATXN7L2	ORF	tumor suppressor	-2.448	5
CARD14	ORF	tumor suppressor	-2.206	5
CPEB4	ORF	oncogene	2.338	5
FAM171A1	ORF	tumor suppressor	-3.39	5
HEXDC	ORF	tumor suppressor	-2.261	5
KATNAL1	ORF	oncogene	2.579	5
KCNJ8	ORF	oncogene	2.078	5
KIAA1462	ORF	oncogene	3.175	5
KLK10	ORF	oncogene	2.281	5
MMP25	ORF	tumor suppressor	-2.6	5
MTHFR	ORF	tumor suppressor	-3.435	5
NDRG2	ORF	tumor suppressor	-2.003	5
NDST1	ORF	oncogene	2.017	5
NID1	ORF	oncogene	2.169	5
NLRP12	ORF	oncogene	2.022	5
NTM	ORF	oncogene	2.096	5
OLFM4	ORF	tumor suppressor	-1.973	5
PCDHB16	ORF	oncogene	4.325	5
PCDHB5	ORF	oncogene	2.511	5
PCIF1	ORF	tumor suppressor	-2.163	5
PIK3CD	ORF	tumor suppressor	-2.51	5
PLAG1	ORF	oncogene	3.697	5
SCG2	ORF	oncogene	3.941	5
SECISBP2L	ORF	oncogene	2.988	5
SERPINA5	ORF	oncogene	3.039	5
SLC35F5	ORF	oncogene	2.454	5
SLC38A10	ORF	tumor suppressor	-3.494	5
SLC39A5	ORF	tumor suppressor	-2.98	5
SYT11	ORF	oncogene	2.064	5
TAPBPL	ORF	tumor suppressor	-2.729	5
TMBIM1	ORF	oncogene	2.253	5
TMCC1	ORF	oncogene	2.721	5
TNFRSF9	ORF	tumor suppressor	-2.687	5
TUBE1	ORF	oncogene	2.435	5
UST	ORF	oncogene	2.931	5
DMXL1	BOTH	oncogene	2.718	5
FOLH1	BOTH	oncogene	2.375	5
PNMAL1	BOTH	oncogene	2.569	5
RGS6	BOTH	tumor suppressor	-2.754	5
SNAPC3	BOTH	oncogene	2.06	5
KLK6	ORF	oncogene	2.838	5
SERTAD2	ORF	oncogene	3.435	5
PLA2G16	ORF	oncogene	2.841	5
DCDC5	NONE	oncogene	2.723	5
CKMT2	ORF	tumor suppressor	-3.497	5
FAM63B	ORF	oncogene	3.468	5
KLF15	ORF	oncogene	2.782	5
FAM160A1	ORF	tumor suppressor	-2.905	5
DCDC2B	ORF	tumor suppressor	-3.612	5
TRAT1	ORF	tumor suppressor	-2.81	5
SLC35E1	ORF	oncogene	3.079	4.9
SLIT2	ORF	oncogene	2.151	4.5
COL4A1	ORF	oncogene	2.398	4.16667
EPHB3	ORF	tumor suppressor	-2.023	4.16667
NRP2	ORF	oncogene	2.487	4.16667
PIGR	ORF	tumor suppressor	-2.615	4.16667
PRLR	ORF	tumor suppressor	-2.117	4.16667
SLC12A9	ORF	tumor suppressor	-2.185	4.16667
SH3D19	ORF	tumor suppressor	-3.414	4.16667
APBA1	ORF	oncogene	1.972	4
CAPRIN2	ORF	oncogene	2.752	4
CCDC91	ORF	oncogene	2.513	4
CD3G	ORF	tumor suppressor	-2.596	4
CHST15	ORF	oncogene	3.055	4
CLIP4	ORF	oncogene	2.788	4
CNTN4	ORF	oncogene	2.361	4
COL12A1	ORF	oncogene	2.171	4
FHL5	ORF	oncogene	2.232	4
GALNT10	ORF	oncogene	2.177	4
GALNT3	ORF	tumor suppressor	-2.029	4
NAGPA	ORF	tumor suppressor	-2.204	4
NECAB3	ORF	tumor suppressor	-2.678	4
P2RX2	ORF	tumor suppressor	-2.056	4
PCNX	ORF	oncogene	2.727	4
PLA2G6	ORF	tumor suppressor	-3.149	4
PLCB4	ORF	tumor suppressor	-2.418	4
PRICKLE1	ORF	oncogene	2.66	4
PRICKLE2	ORF	oncogene	2.061	4
RFPL2	ORF	tumor suppressor	-2.107	4
SEZ6L2	BOTH	oncogene	2.213	4
SGMS1	ORF	oncogene	2.218	4
SHROOM2	ORF	tumor suppressor	-2.452	4
SLC5A5	ORF	tumor suppressor	-1.973	4
SP4	ORF	oncogene	2.635	4
SPATA4	ORF	tumor suppressor	-2.513	4
ST3GAL6	ORF	oncogene	2.862	4
SULF1	ORF	oncogene	2.414	4
SUSD5	ORF	oncogene	2.386	4
SUV420H1	ORF	oncogene	2.461	4
TBC1D10C	ORF	tumor suppressor	-2.008	4
TGFA	ORF	oncogene	2.363	4
TSEN54	ORF	tumor suppressor	-4.091	4
VGLL3	ORF	oncogene	2.133	4
ZBED4	ORF	tumor suppressor	-3.055	4
ZFYVE1	ORF	oncogene	2.38	4
ZNF135	ORF	oncogene	2.296	4
ZNF142	ORF	oncogene	2.345	4
ZNF34	ORF	oncogene	2.829	4
ZNF354C	ORF	oncogene	2.68	4
ZNF573	ORF	oncogene	2.427	4
ZSCAN29	ORF	oncogene	2.353	4
COL3A1	BOTH	oncogene	2.09	4
CSF1	BOTH	tumor suppressor	-2.001	4
SHC4	BOTH	oncogene	3.178	4
S100A2	ORF	oncogene	2.648	4
SOCS7	ORF	tumor suppressor	-2.598	4
FST	ORF	oncogene	3.353	4
PTTG1IP	ORF	oncogene	2.747	4
AP3M2	ORF	oncogene	2.58	4
CADM4	ORF	oncogene	2.602	4
ICAM3	BOTH	tumor suppressor	-2.623	4
CRYBG3	ORF	oncogene	2.039	3.2
PLA2G4C	BOTH	oncogene	2.012	3.2
ULBP2	ORF	oncogene	3.245	3.2
ABCG2	ORF	oncogene	3.027	3
ADH6	ORF	tumor suppressor	-2.162	3
AEBP1	ORF	oncogene	2.55	3
AIFM3	ORF	tumor suppressor	-2.936	3
AMACR	ORF	tumor suppressor	-2.218	3
ARC	ORF	oncogene	2.363	3
ARSJ	ORF	oncogene	2.096	3
ATMIN	ORF	oncogene	1.993	3
BIN2	ORF	tumor suppressor	-2.195	3
BOC	ORF	oncogene	2.065	3
CALR3	ORF	tumor suppressor	-2.435	3
CCDC37	ORF	tumor suppressor	-3.428	3
CHST3	ORF	oncogene	2.203	3
CLCN6	ORF	tumor suppressor	-2.518	3
COL10A1	ORF	oncogene	2.694	3
ECEL1	ORF	tumor suppressor	-2.315	3
EDAR	ORF	oncogene	2.207	3
ELK3	ORF	oncogene	2.15	3
ELOVL2	ORF	oncogene	2.076	3
ETV7	ORF	tumor suppressor	-2.893	3
FAM134B	ORF	tumor suppressor	-1.971	3
FAM83F	ORF	tumor suppressor	-3.506	3
FBN1	ORF	oncogene	2.311	3
FGGY	ORF	tumor suppressor	-2.143	3
FRY	ORF	oncogene	2.898	3
FUT9	ORF	oncogene	3.129	3
GMIP	ORF	tumor suppressor	-2.077	3
GPR35	ORF	tumor suppressor	-2.243	3
HCN1	ORF	oncogene	2.084	3
HEPH	ORF	tumor suppressor	-2.981	3
INPP4B	ORF	oncogene	2.427	3
KCNE4	ORF	oncogene	2.679	3
KIAA0195	ORF	tumor suppressor	-2.358	3
LRRC45	ORF	tumor suppressor	-1.991	3
MAMDC2	ORF	oncogene	2.69	3
MAP3K9	ORF	oncogene	2.321	3
NAT1	ORF	tumor suppressor	-2.622	3
ONECUT2	ORF	oncogene	2.973	3
PCDHA6	ORF	tumor suppressor	-2.02	3
PCDHB10	ORF	oncogene	3.566	3
PIGQ	ORF	oncogene	2.153	3
PSG3	ORF	tumor suppressor	-2.076	3
RASGRP1	ORF	tumor suppressor	-2.091	3
RSAD1	ORF	tumor suppressor	-1.984	3
SCHIP1	ORF	oncogene	2.447	3
SEL1L3	ORF	tumor suppressor	-2.922	3
SERAC1	ORF	oncogene	1.994	3
SLC38A6	ORF	oncogene	2.059	3
SLC39A8	ORF	tumor suppressor	-4.516	3
SPARCL1	ORF	oncogene	2.296	3
SRRD	ORF	tumor suppressor	-2.041	3
TECPR2	ORF	oncogene	2.823	3
TSPYL5	ORF	oncogene	2.555	3
TTC7B	ORF	oncogene	2.765	3
WDR47	ORF	oncogene	2.707	3
WDR54	ORF	oncogene	2.313	3
ZDHHC14	ORF	oncogene	3.528	3
ZFR2	ORF	oncogene	2.109	3
ZNF280D	ORF	oncogene	2.533	3
ZNF569	ORF	oncogene	1.982	3
ZNF599	ORF	oncogene	2.238	3
ZNF83	ORF	oncogene	3.071	3
COL11A1	BOTH	oncogene	2.38	3
DZIP1	BOTH	oncogene	2.514	3
EVC	BOTH	tumor suppressor	-2.055	3
HECTD2	BOTH	oncogene	2.714	3
NAV3	BOTH	oncogene	2.281	3
SEMA6D	BOTH	tumor suppressor	-1.985	3
SNHG11	NONE	tumor suppressor	-2.589	3
CALB2	ORF	oncogene	3.482	3
WIPI1	ORF	tumor suppressor	-2.702	3
MMP26	ORF	tumor suppressor	-3.069	3
CSAG1	ORF	oncogene	2.801	3
ESAM	ORF	oncogene	2.68	3
GPX2	ORF	tumor suppressor	-3.216	3
STON1	ORF	oncogene	3.37	3
NSUN5P2	ORF	tumor suppressor	-2.958	3
OAF	ORF	tumor suppressor	-2.608	3
TNFRSF18	ORF	tumor suppressor	-2.728	3
LGALS4	ORF	tumor suppressor	-2.596	3
PKIG	NONE	tumor suppressor	-2.814	3
CCR4	ORF	tumor suppressor	-2.799	3
CTSS	ORF	tumor suppressor	-2.907	3
SEMA3C	ORF	tumor suppressor	-2.06	2.66667
CDR2L	ORF	oncogene	3.016	2.25
GSDMB	ORF	tumor suppressor	-2.299	2.25
RTKN2	ORF	oncogene	2.376	2.25
ZSWIM5	ORF	tumor suppressor	-2.471	2.25
ABCC6	ORF	tumor suppressor	-2.675	2
ADCY7	ORF	oncogene	2.235	2
ALG10B	ORF	oncogene	2.283	2
ANKRD33	ORF	tumor suppressor	-2.028	2
ANTXR2	ORF	oncogene	2.027	2
BCAN	ORF	tumor suppressor	-2.043	2
BHMT	ORF	tumor suppressor	-2.066	2
C5	ORF	oncogene	2.406	2
CACNA1S	ORF	tumor suppressor	-2.022	2
CEACAM5	ORF	tumor suppressor	-2.163	2
CHL1	ORF	oncogene	2.736	2
CHST9	ORF	oncogene	2.247	2
COL13A1	ORF	oncogene	2.164	2
COL5A2	ORF	oncogene	2.437	2
COL6A3	ORF	oncogene	2.403	2
CPEB3	ORF	oncogene	2.238	2
CSRNP3	ORF	oncogene	2.621	2
DDC	ORF	tumor suppressor	-3.143	2
DDX26B	ORF	oncogene	2.085	2
DNAI1	ORF	tumor suppressor	-2.197	2
EFNA4	ORF	tumor suppressor	-2.271	2
EPS8L3	ORF	tumor suppressor	-2.609	2
FGD3	ORF	tumor suppressor	-2.266	2
FUT3	ORF	tumor suppressor	-2.269	2
FZD9	ORF	tumor suppressor	-2.051	2
HERPUD2	ORF	oncogene	2.2	2
HLA-DOA	ORF	tumor suppressor	-1.968	2
HOXB1	ORF	tumor suppressor	-1.967	2
HUNK	ORF	tumor suppressor	-2.086	2
INHBA	ORF	oncogene	2.607	2
INMT	ORF	oncogene	2.521	2
KANK4	ORF	oncogene	2.97	2
KCNK9	ORF	tumor suppressor	-2.134	2
KIAA1586	ORF	oncogene	2.544	2
LAMA2	ORF	oncogene	1.982	2
MBOAT2	ORF	oncogene	2.315	2
MEIS3	ORF	oncogene	2.996	2
NAP1L3	ORF	oncogene	2.775	2
NBPF3	ORF	tumor suppressor	-1.99	2
NEU3	ORF	tumor suppressor	-2.96	2
NLGN1	ORF	oncogene	2.206	2
NRAP	ORF	tumor suppressor	-2.005	2
PRSS35	ORF	oncogene	2.887	2
RGP1	ORF	oncogene	2.072	2
SIX6	ORF	tumor suppressor	-3.004	2
SLC12A5	ORF	tumor suppressor	-2.076	2
SLC16A4	ORF	oncogene	2.589	2
SLC26A9	ORF	oncogene	2.154	2
SLC41A1	ORF	oncogene	2.41	2
SLC5A1	ORF	tumor suppressor	-2.436	2
TCF7	ORF	tumor suppressor	-2.004	2
THBS2	ORF	oncogene	2.238	2
TMEFF1	ORF	oncogene	3.456	2
TPCN1	ORF	oncogene	2.141	2
VEGFB	ORF	tumor suppressor	-2.217	2
ZBTB34	ORF	oncogene	2.321	2
ZBTB41	ORF	oncogene	2.282	2
ZNF160	ORF	oncogene	2.968	2
ZNF382	ORF	oncogene	2.063	2
ZNF555	ORF	oncogene	2.776	2
ZNF713	ORF	oncogene	3.082	2
CDHR1	BOTH	tumor suppressor	-3.459	2
COL9A2	BOTH	tumor suppressor	-2.148	2
RP9P	NONE	oncogene	2.647	2
CYB561D2	ORF	tumor suppressor	-2.775	2
DKFZP434K028	NONE	oncogene	2.705	2
CYP2B6	ORF	tumor suppressor	-2.822	2
EMP1	ORF	oncogene	2.994	2
MAOB	ORF	oncogene	4.005	2
SPOCK1	ORF	oncogene	2.663	2
CXCL2	NONE	tumor suppressor	-2.792	2
MCOLN2	ORF	tumor suppressor	-2.584	2
IFITM1	ORF	tumor suppressor	-3.234	2
GNLY	ORF	tumor suppressor	-2.765	2
RELL2	ORF	tumor suppressor	-2.588	1.33333
GPA33	ORF	tumor suppressor	-2.673	1.33333
ACHE	ORF	oncogene	2.303	1
ALS2CL	ORF	tumor suppressor	-2.136	1
ANO1	ORF	oncogene	3.924	1
BBS9	ORF	oncogene	2.776	1
C2	ORF	tumor suppressor	-2.77	1
CCDC105	ORF	tumor suppressor	-2.106	1
CCIN	ORF	oncogene	3.046	1
CD200R1	ORF	tumor suppressor	-2.636	1
CD8B	ORF	tumor suppressor	-2.213	1
CLSTN2	ORF	tumor suppressor	-1.992	1
CNTN6	ORF	tumor suppressor	-2.674	1
CTSW	ORF	tumor suppressor	-2.027	1
DENND2A	ORF	tumor suppressor	-3.207	1
DPCR1	ORF	tumor suppressor	-2.183	1
F11	ORF	tumor suppressor	-1.963	1
FAM179B	ORF	oncogene	2.298	1
FAM186A	ORF	tumor suppressor	-3.128	1
GALNT4	ORF	tumor suppressor	-2.027	1
GRAMD4	ORF	tumor suppressor	-2.377	1
HABP2	ORF	oncogene	3.315	1
HPS4	ORF	tumor suppressor	-2.681	1
IDUA	ORF	tumor suppressor	-2.654	1
IL22RA1	ORF	tumor suppressor	-2.121	1
ITGAD	ORF	tumor suppressor	-2.657	1
KCNC1	ORF	tumor suppressor	-2.389	1
KCNK10	ORF	oncogene	2.775	1
KCNS2	ORF	tumor suppressor	-2.213	1
MRVI1	ORF	oncogene	2.236	1
NAPEPLD	ORF	oncogene	3.023	1
NIPA2	ORF	oncogene	2.092	1
NLRC5	ORF	tumor suppressor	-2.684	1
NPC1L1	ORF	oncogene	2.385	1
NPR3	ORF	oncogene	5	1
OPN1LW	ORF	oncogene	2.581	1
PCTP	ORF	tumor suppressor	-2.225	1
PNPLA7	ORF	tumor suppressor	-2.105	1
POSTN	ORF	oncogene	2.632	1
PPFIA4	ORF	oncogene	2.342	1
PSG11	ORF	tumor suppressor	-3.629	1
QRFPR	ORF	tumor suppressor	-2.11	1
SEMA3A	ORF	oncogene	3.308	1
SLC17A9	ORF	tumor suppressor	-2.554	1
SLC2A9	ORF	tumor suppressor	-2.565	1
SLC45A4	ORF	oncogene	2.647	1
SUN3	ORF	tumor suppressor	-3.332	1
SUSD2	ORF	oncogene	3.713	1
SYCP2L	ORF	oncogene	2.558	1
TG	ORF	tumor suppressor	-2.078	1
TIPARP	ORF	oncogene	2.287	1
TMEM225	ORF	tumor suppressor	-2.745	1
VCAN	ORF	oncogene	2.264	1
VLDLR	ORF	oncogene	2.016	1
VSIG10L	ORF	oncogene	2.262	1
ZFP90	ORF	oncogene	2.556	1
ZNF30	ORF	oncogene	2.116	1
ZNF300	ORF	oncogene	2.722	1
ZNF304	ORF	oncogene	3.142	1
ZNF358	ORF	tumor suppressor	-2.182	1
ZNF469	ORF	oncogene	2.382	1
ZNF620	ORF	tumor suppressor	-2.19	1
ZNF672	ORF	tumor suppressor	-2.058	1
ZSCAN10	ORF	tumor suppressor	-2.137	1
ADCY10	ORF	tumor suppressor	-2.397	1
AMZ2	BOTH	tumor suppressor	-2.477	1
VGLL1	ORF	oncogene	3.917	1
IL12A	ORF	tumor suppressor	-3.62	1
PGGT1B	ORF	oncogene	2.723	1
TM4SF4	ORF	oncogene	2.829	1
SPINK1	ORF	tumor suppressor	-3.69	1
RHCG	ORF	oncogene	3.016	1
SPRR3	ORF	oncogene	3.014	1
PIGY	ORF	tumor suppressor	-3.435	1
DUS1L	ORF	tumor suppressor	-2.941	1
ZNF776	ORF	oncogene	2.82	1
UBE2DNL	NONE	tumor suppressor	-2.838	1
NOX1	ORF	tumor suppressor	-3.134	1
FCAMR	ORF	tumor suppressor	-2.611	1
TRMU	ORF	tumor suppressor	-2.89	1
UBE2QL1	NONE	oncogene	3.744	1
MUC3A	NONE	tumor suppressor	-2.693	1
FAM84A	ORF	tumor suppressor	-4.365	1
LOC653602	NONE	tumor suppressor	-3.056	1
GPR85	ORF	oncogene	2.836	1
GPR143	ORF	tumor suppressor	-3.806	1
ANKRD22	ORF	tumor suppressor	-2.832	1
ANXA10	ORF	oncogene	3.812	1
CATSPER2	ORF	tumor suppressor	-2.656	1
TTPA	ORF	tumor suppressor	-3.081	1
STH	ORF	tumor suppressor	-3.703	1
CD80	ORF	tumor suppressor	-2.805	1
TBCC	ORF	oncogene	2.699	1
ADO	ORF	oncogene	2.895	1
TSPAN12	ORF	tumor suppressor	-3.932	1
CASQ1	BOTH	tumor suppressor	-3.026	1
RASAL3	ORF	tumor suppressor	-2.749	1
PLA2G2D	ORF	tumor suppressor	-3.057	1
KLRK1	ORF	tumor suppressor	-2.899	1
DPY19L3	ORF	oncogene	2.462	0.5
IRF6	ORF	oncogene	2.638	0.5
IL17B	ORF	oncogene	2.68	0.5
ACOT11	ORF	tumor suppressor	-2.407	0
ACSL6	ORF	tumor suppressor	-2.974	0
ADAM18	ORF	tumor suppressor	-2.139	0
ADAMTS5	ORF	oncogene	2.066	0
ANGPTL1	ORF	oncogene	2.054	0
ANGPTL2	ORF	oncogene	2.32	0
AOAH	ORF	tumor suppressor	-2.762	0
APCDD1	ORF	tumor suppressor	-2.907	0
APOL3	ORF	tumor suppressor	-3.307	0
ARHGEF10L	ORF	tumor suppressor	-2.379	0
ARHGEF19	ORF	tumor suppressor	-2.992	0
ARSE	ORF	tumor suppressor	-4.164	0
ASPN	ORF	oncogene	2.239	0
ATP10B	ORF	tumor suppressor	-2.476	0
ATP2C2	ORF	tumor suppressor	-2.08	0
B3GNT8	ORF	tumor suppressor	-2.116	0
CCDC160	ORF	tumor suppressor	-2.051	0
CDH17	ORF	tumor suppressor	-2.623	0
COMP	ORF	oncogene	2.552	0
COX10	ORF	tumor suppressor	-2.405	0
CPXCR1	ORF	tumor suppressor	-2.247	0
CSTL1	ORF	oncogene	2.459	0
CYP4A22	ORF	tumor suppressor	-2.507	0
DISP2	ORF	oncogene	2.588	0
ENGASE	ORF	tumor suppressor	-2.636	0
FHDC1	ORF	tumor suppressor	-2.087	0
FNDC1	ORF	oncogene	2.3	0
GBP4	ORF	tumor suppressor	-2.141	0
GGT6	ORF	tumor suppressor	-2.302	0
GJD4	ORF	tumor suppressor	-2.239	0
GLDN	ORF	oncogene	2.423	0
GLYATL1	ORF	tumor suppressor	-3.072	0
GRP	ORF	oncogene	3.254	0
GUCY2C	ORF	tumor suppressor	-3.614	0
HAPLN4	ORF	tumor suppressor	-2.25	0
HDC	ORF	tumor suppressor	-2.469	0
ISM1	ORF	oncogene	2.705	0
KCNH6	ORF	tumor suppressor	-2.13	0
KCNS1	ORF	tumor suppressor	-2.039	0
KRTAP19-6	ORF	oncogene	2.243	0
LHX9	ORF	tumor suppressor	-2.188	0
LMOD3	ORF	tumor suppressor	-2.132	0
LRRC17	ORF	oncogene	2.515	0
MARCO	ORF	oncogene	2.229	0
MMEL1	ORF	tumor suppressor	-2.756	0
MMP11	ORF	oncogene	1.977	0
MRGPRX4	ORF	oncogene	2.066	0
NEUROD6	ORF	tumor suppressor	-2.688	0
OR10G4	ORF	oncogene	2.402	0
OR11L1	ORF	tumor suppressor	-1.972	0
OR1C1	ORF	tumor suppressor	-2.421	0
OR2A14	ORF	tumor suppressor	-1.963	0
OR51A7	ORF	oncogene	2.337	0
OR52N2	ORF	tumor suppressor	-2.05	0
OR52W1	ORF	oncogene	2.202	0
OTOP1	ORF	tumor suppressor	-2.092	0
OVCH1	ORF	oncogene	2.036	0
OVGP1	ORF	tumor suppressor	-2.394	0
PCDHB13	ORF	oncogene	2.135	0
PCDHB4	ORF	oncogene	2.579	0
PGLYRP4	ORF	tumor suppressor	-2.792	0
PHEX	ORF	tumor suppressor	-2.052	0
PI15	ORF	oncogene	3.603	0
PNLDC1	ORF	tumor suppressor	-1.962	0
POM121L12	ORF	tumor suppressor	-2.342	0
PTCHD1	ORF	oncogene	2.571	0
RNFT2	ORF	oncogene	2.384	0
SAMD15	ORF	tumor suppressor	-2.973	0
SEMA5A	ORF	tumor suppressor	-2.243	0
SIGLEC1	ORF	oncogene	2.292	0
SIRPG	ORF	tumor suppressor	-2.384	0
SKOR1	ORF	oncogene	2.189	0
SLC14A1	ORF	oncogene	2.796	0
SLC22A7	ORF	tumor suppressor	-2.096	0
SLC24A4	ORF	tumor suppressor	-2.176	0
SLC35F3	ORF	tumor suppressor	-2.027	0
SLC5A9	ORF	tumor suppressor	-2.162	0
SP8	ORF	oncogene	2.787	0
SPON1	ORF	oncogene	2.353	0
TAS2R38	ORF	oncogene	2.308	0
TRH	ORF	oncogene	1.991	0
UBQLN3	ORF	tumor suppressor	-1.982	0
ZNF347	ORF	oncogene	2.028	0
ZNF429	ORF	oncogene	2.164	0
ZNF438	ORF	oncogene	2.385	0
ZNF470	ORF	oncogene	2.424	0
ZNF527	ORF	oncogene	2.811	0
ZNF585A	ORF	oncogene	2.52	0
ZNF611	ORF	oncogene	2.316	0
ZNF654	ORF	oncogene	2.548	0
KCNH7	BOTH	tumor suppressor	-2.455	0
MYO1H	BOTH	tumor suppressor	-2.214	0
PAMR1	BOTH	oncogene	3.02	0
ST18	BOTH	oncogene	4.133	0
HOXA4	ORF	oncogene	2.652	0
KIAA1609	NONE	oncogene	3.52	0
GPR87	ORF	oncogene	2.827	0
CTXN1	ORF	oncogene	2.691	0
LOC100127983	NONE	oncogene	2.764	0
ESM1	ORF	oncogene	2.619	0
CNIH3	ORF	oncogene	2.983	0
LOC400236	NONE	tumor suppressor	-2.922	0
TXNDC8	ORF	oncogene	2.85	0
CCDC109A	NONE	oncogene	3.081	0
CAMSAP1L1	NONE	oncogene	3.19	0
LOC147670	NONE	oncogene	2.739	0
PPAPDC1A	ORF	oncogene	3.053	0
CXCL3	ORF	tumor suppressor	-2.585	0
LOC440335	NONE	tumor suppressor	-2.622	0
ZNF204P	NONE	oncogene	3.148	0
CCL27	ORF	tumor suppressor	-3.012	0
ZNF547	ORF	oncogene	2.882	0
LOC150577	NONE	tumor suppressor	-2.828	0
PROL1	ORF	tumor suppressor	-3.974	0
TRBV25-1	NONE	tumor suppressor	-2.705	0
DEFB118	ORF	tumor suppressor	-2.912	0
LOC100131366	NONE	tumor suppressor	-2.797	0
AADAC	ORF	oncogene	3.3	0
GLT25D2	NONE	oncogene	2.679	0
OR4C12	ORF	tumor suppressor	-2.796	0
LEMD1	ORF	oncogene	3.32	0
LY6G6D	ORF	tumor suppressor	-2.983	0
LOC389199	NONE	tumor suppressor	-2.84	0
LOC339524	NONE	tumor suppressor	-2.864	0
CLRN1	BOTH	tumor suppressor	-3.193	0
CYSLTR2	ORF	tumor suppressor	-2.628	0
LOC441601	NONE	tumor suppressor	-2.757	0
CACNG6	ORF	tumor suppressor	-3.238	0
FAM194A	NONE	tumor suppressor	-2.709	0
TMEM90B	NONE	oncogene	2.818	0
TRAV26-2	NONE	tumor suppressor	-2.871	0
FLJ90680	NONE	tumor suppressor	-3.137	0
CCDC56	NONE	tumor suppressor	-4.001	0
CBARA1	NONE	oncogene	4.362	0
LOC152586	NONE	tumor suppressor	-2.833	0
PIGL	ORF	tumor suppressor	-2.985	0
SMR3A	ORF	tumor suppressor	-3.14	0
CCRL2	ORF	tumor suppressor	-3.143	0
LOC283174	NONE	oncogene	3.039	0
LOC441086	NONE	tumor suppressor	-3.167	0
LOC284379	NONE	tumor suppressor	-2.644	0
LOC729013	NONE	tumor suppressor	-4.617	0
LOC643783	NONE	tumor suppressor	-2.611	0
LOC100129502	NONE	tumor suppressor	-2.905	0
TRBV24-1	NONE	tumor suppressor	-2.885	0
FAM149B1	ORF	oncogene	2.95	0
CMKLR1	ORF	tumor suppressor	-2.684	0
ATOH8	ORF	tumor suppressor	-2.737	0
TTC9	ORF	oncogene	2.761	0
BEX4	ORF	oncogene	2.753	0
CXCR6	NONE	tumor suppressor	-2.966	0
KLRB1	ORF	tumor suppressor	-3.264	0

## Sheet: PaC
Gene	Mutation	Precog_type	Precog_metaZ	Network_score
RECQL4	ORF	oncogene	2.404	178.45
CUL3	ORF	tumor suppressor	-2.685	172.083
CHD4	ORF	oncogene	2.002	144.466
MCM2	ORF	oncogene	2.225	138.623
CDK2	ORF	oncogene	2.165	135.491
CHD3	BOTH	oncogene	2.096	131.415
HSP90AB1	ORF	oncogene	2.046	109.011
CSNK2A1	NONE	oncogene	2.916	100.94
UBE2M	NONE	oncogene	2.754	95.5103
FUS	ORF	oncogene	2.734	91.9532
HSPB1	ORF	tumor suppressor	-2.105	89.3538
YWHAE	ORF	oncogene	2.587	85.8325
EWSR1	ORF	oncogene	2.984	82.6393
ENO1	ORF	oncogene	2.756	77.4321
MCM5	ORF	oncogene	2.388	76.9571
ILF2	NONE	oncogene	2.801	76.4975
HNRNPA2B1	ORF	oncogene	2.064	73.4722
TUBA1A	NONE	oncogene	2.622	71.5723
PIN1	NONE	oncogene	2.669	71.0459
PPP1CA	ORF	oncogene	2.585	68.097
MCM7	ORF	oncogene	2.186	68.0272
RPS4X	NONE	tumor suppressor	-2.647	66.7929
GAPDH	NONE	oncogene	3.443	65.8129
KPNA2	ORF	oncogene	2.32	65.7222
SMARCA4	NON_ORF	oncogene	2.214	65.3986
GSK3B	ORF	oncogene	2.749	64
CUL5	ORF	tumor suppressor	-2.138	63.7725
CCT5	ORF	tumor suppressor	-2.244	62.2254
SHMT2	BOTH	oncogene	3.531	61.0403
PSMD2	ORF	oncogene	3.368	60.7848
SIRT1	NON_ORF	tumor suppressor	-2.673	60.0096
PRPF40A	ORF	oncogene	2.542	59.2593
FBXW7	NON_ORF	tumor suppressor	-2.131	59.1888
TERF2	ORF	tumor suppressor	-2.065	58.703
SF3B2	ORF	oncogene	2.573	57.787
SMARCB1	ORF	oncogene	2.198	56.3333
SUPT16H	ORF	oncogene	2.338	55.125
PSMD14	ORF	oncogene	2.546	54.5325
PSMC5	NONE	oncogene	3.008	54.4803
RPL13	ORF	tumor suppressor	-2.254	53.9551
UPF1	ORF	tumor suppressor	-2.556	53.7815
PHB2	ORF	oncogene	2.511	53.6424
RPL30	ORF	tumor suppressor	-2.685	53.0613
TUFM	ORF	oncogene	2.266	51.8425
CAD	ORF	oncogene	2.464	51.6071
AURKB	ORF	oncogene	3.325	51.1776
CFL1	ORF	oncogene	3.13	50.3306
RPS11	NONE	tumor suppressor	-3.26	50
PSMC3	ORF	oncogene	1.994	49.8074
RNPS1	NONE	oncogene	2.652	48.8929
SSRP1	ORF	oncogene	2.058	47.1154
RPS25	NONE	tumor suppressor	-2.775	47.1083
RPS18	ORF	tumor suppressor	-2.647	46.7222
USP9X	NON_ORF	tumor suppressor	-2.154	46.2233
FXR2	ORF	oncogene	3.138	46.1538
POU5F1	ORF	oncogene	2.635	46.0168
PRMT1	ORF	oncogene	2.357	45.8273
HNRNPA0	NONE	oncogene	3.03	45.7944
PLK1	ORF	oncogene	3.013	45.4144
E2F1	ORF	oncogene	3.191	44.4853
SRC	ORF	oncogene	2.116	44.4455
CSNK2B	ORF	oncogene	2.007	44.1613
SNRPA1	NONE	oncogene	2.804	44.0098
CAPZB	ORF	oncogene	2.054	43.6226
TRAF2	ORF	oncogene	2.214	41.7959
PRMT5	ORF	oncogene	2.412	41.2571
DAXX	ORF	oncogene	2.558	40.4457
HDGF	ORF	oncogene	2.169	40.328
FTSJ3	ORF	oncogene	4.301	39.6
STIP1	ORF	oncogene	2.201	39.3846
SUPT5H	ORF	oncogene	2.083	38.88
PSMD11	ORF	oncogene	3.197	38.6983
NAT10	ORF	oncogene	3.083	38.6667
IRAK1	ORF	oncogene	3.29	38.6286
RPS20	NONE	tumor suppressor	-2.871	38.5
RPS24	NONE	tumor suppressor	-2.975	38.2937
PSMC4	BOTH	oncogene	2.686	38.2149
AP2M1	BOTH	oncogene	2.714	38.1635
SUV39H1	ORF	oncogene	2.295	38.1111
CBX5	ORF	oncogene	2.643	37.7831
PRPF3	ORF	oncogene	4.237	37.3448
ATAD3A	ORF	oncogene	2.176	36.967
SNRPB	ORF	oncogene	2.229	36.8902
DNAJC7	ORF	oncogene	2.058	36.5714
ARAF	ORF	oncogene	2.292	36.3788
TRAP1	BOTH	oncogene	2.239	36.1
HCFC1	ORF	oncogene	2.268	35.8358
RAB7A	NONE	oncogene	3.074	35.7872
HIF1AN	ORF	oncogene	2.15	35.6364
FOXK2	ORF	oncogene	2.582	34.8868
MYBBP1A	ORF	oncogene	2.705	34.5714
OTUB1	NONE	oncogene	2.749	34.5638
TPM3	ORF	oncogene	3.237	34.375
POLD1	ORF	oncogene	1.97	34.2237
HMGA1	BOTH	oncogene	2.551	33.8
KRT2	ORF	tumor suppressor	-2.435	33.3913
EIF4G1	ORF	oncogene	2.395	33.2418
PELP1	ORF	oncogene	2.613	33.1967
ACIN1	ORF	oncogene	3.107	33.0471
ACLY	NONE	oncogene	4.207	32.9241
RANGAP1	ORF	oncogene	2.31	32.8904
TIMM50	ORF	oncogene	2.135	32.8904
PGK1	ORF	oncogene	2.857	32.6628
SLC3A2	ORF	oncogene	2.896	32.0606
IGF2BP3	ORF	oncogene	2.311	31.8118
TSC1	ORF	tumor suppressor	-3.262	31.717
EIF3A	ORF	tumor suppressor	-2.406	31.36
MAP3K5	BOTH	tumor suppressor	-3.512	31.2258
SLC25A1	NON_ORF	oncogene	3.012	31.0213
PSMD13	ORF	oncogene	2.802	30.8681
TRIM27	ORF	oncogene	3.248	30.8681
PRPF4	ORF	oncogene	2.27	30.8642
ZFP36L2	BOTH	tumor suppressor	-2.39	30.382
GLTSCR2	BOTH	tumor suppressor	-1.991	30.2603
VARS	ORF	oncogene	2.82	29.8983
POLR2C	ORF	oncogene	2.496	29.4912
TPI1	NONE	oncogene	2.817	29.4533
UBQLN4	ORF	oncogene	2.792	29.3889
SMARCD2	NONE	oncogene	3.588	28.8
IRS1	ORF	tumor suppressor	-2.13	28.1667
RPS28	ORF	tumor suppressor	-2.503	28.0385
NCOA1	NON_ORF	tumor suppressor	-2.382	27.9388
NPLOC4	ORF	oncogene	2.707	27.7692
MECP2	ORF	tumor suppressor	-2.345	27.7397
UBAP2L	NONE	oncogene	2.589	27.5862
PPP4C	ORF	oncogene	3.841	27.5745
RPL32	ORF	tumor suppressor	-2.075	27.0345
AATF	ORF	oncogene	1.992	26.6304
NDUFA9	BOTH	oncogene	2.251	26.1235
PPM1G	ORF	oncogene	3.145	26.0423
PFKL	ORF	oncogene	2.24	25.92
PBRM1	ORF	tumor suppressor	-2.073	25.92
BET1	ORF	tumor suppressor	-2.305	25.3968
NIPSNAP1	NONE	oncogene	3.296	25.3288
PARD3	BOTH	tumor suppressor	-2.17	25.2895
HIST2H3A	NONE	oncogene	2.735	25.2895
NFKBIA	ORF	tumor suppressor	-1.986	25.0896
FARSA	NONE	oncogene	2.917	25
PGR	ORF	tumor suppressor	-2.513	24.9756
DDX47	NONE	oncogene	2.828	24.4528
PSMD8	ORF	oncogene	2.515	24.3623
TOPBP1	ORF	oncogene	2.523	24.0286
PRKCA	ORF	oncogene	2.536	24.0175
DDX42	ORF	oncogene	3.352	23.814
CBX4	ORF	oncogene	2.304	23.6739
BUB1B	ORF	oncogene	2.289	23.5918
TNIP1	ORF	oncogene	2.096	23.5918
PLCG1	ORF	oncogene	2.249	23.439
PPME1	ORF	oncogene	2.123	23.1702
GATA1	ORF	oncogene	2.621	23.0769
KIF14	ORF	oncogene	1.992	22.881
ARHGEF2	NONE	oncogene	3.419	22.8167
FOXM1	ORF	oncogene	2.002	22.7556
KIFC3	ORF	oncogene	2.713	22.5
PSPC1	ORF	oncogene	2.085	22.2609
PLOD1	ORF	oncogene	2.893	22.2308
IRF7	ORF	oncogene	2.015	22.1316
USP10	ORF	oncogene	2.25	21.875
CHD8	ORF	oncogene	2.386	21.8409
SLC1A5	BOTH	oncogene	2.061	21.8113
BAP1	ORF	oncogene	2.031	21.7872
RAB5C	NONE	oncogene	2.649	21.7286
P4HA1	ORF	oncogene	2.003	21.4912
DCTN4	ORF	tumor suppressor	-2.168	21.4412
NUP210	ORF	oncogene	2.104	21.4286
ARHGDIA	NONE	oncogene	2.725	21.4074
WDR61	NONE	oncogene	3.525	21.2459
RNF40	ORF	oncogene	2.307	21.1892
CHD1	ORF	oncogene	1.999	21.1892
RPL34	NONE	tumor suppressor	-2.725	21.0938
CORO1B	ORF	oncogene	2.013	21.0182
PPP2R4	NONE	oncogene	3.207	20.6316
FEN1	NONE	oncogene	2.592	20.4468
BANF1	NONE	oncogene	2.857	20.082
CBX8	NONE	oncogene	3.089	19.931
AMOTL2	ORF	tumor suppressor	-3.963	19.8824
SCAMP3	ORF	oncogene	2.321	19.8621
TNFAIP1	ORF	tumor suppressor	-2.651	19.7027
AP1B1	ORF	oncogene	2.84	19.5581
RBCK1	ORF	oncogene	2.392	19.5581
PPP1R10	ORF	tumor suppressor	-2.303	19.2
TFDP1	BOTH	oncogene	2.112	19.1842
RBM15	ORF	oncogene	2.345	19.1136
TFG	NONE	oncogene	3.01	18.963
CLK2	ORF	oncogene	2.391	18.7778
KRT8	ORF	oncogene	2.805	18.7759
POLR1A	ORF	oncogene	2.245	18.75
CENPJ	ORF	oncogene	2.032	18.6889
LEMD3	ORF	tumor suppressor	-2.185	18.6154
EIF4ENIF1	ORF	tumor suppressor	-2.527	18.3824
FLOT1	ORF	oncogene	2.652	18.3492
VASP	NON_ORF	oncogene	2.125	18.2826
NOTCH2	ORF	tumor suppressor	-2.487	18.2414
CHAF1A	ORF	oncogene	2.518	18
STAT5A	ORF	oncogene	2.078	18
FOS	ORF	tumor suppressor	-2.294	17.8936
AHR	ORF	tumor suppressor	-2.461	17.8571
USP21	ORF	oncogene	2.409	17.8571
WDR46	NONE	oncogene	2.768	17.3333
GATA3	ORF	oncogene	2.051	17.1905
ARNTL	ORF	tumor suppressor	-2.536	16.9
MLF2	ORF	oncogene	3.332	16.8919
SDCCAG3	ORF	oncogene	2.912	16.8919
COMMD1	BOTH	tumor suppressor	-1.966	16.6897
NCAPH2	NON_ORF	oncogene	2.114	16.6897
CENPE	ORF	oncogene	1.981	16.6667
MRPS7	NONE	oncogene	2.826	16.6667
ECH1	ORF	tumor suppressor	-2.035	16.5
THOC1	ORF	oncogene	2.262	16.4878
DDX41	BOTH	oncogene	2.691	16.4571
PAK2	ORF	oncogene	2.082	16.4571
CLTCL1	BOTH	oncogene	2.288	16.3333
PI4KA	ORF	oncogene	2.058	16.3333
XPOT	ORF	oncogene	2.029	16.2
TAF10	ORF	oncogene	2.471	16.1333
LSM4	BOTH	oncogene	3.211	16.0952
OGDH	ORF	oncogene	2.213	16.0714
MARK3	ORF	oncogene	3.193	16.0256
KIF4A	ORF	oncogene	2.777	15.75
NCAPD2	ORF	oncogene	2.281	15.625
FDPS	ORF	oncogene	4.031	15.6129
PPP2R2B	ORF	tumor suppressor	-2.471	15.6129
TPX2	ORF	oncogene	2.657	15.5676
MAP4K4	ORF	oncogene	2.452	15.3846
SRP54	ORF	oncogene	2.792	15.3846
MED15	ORF	oncogene	2.526	15.3636
DTL	NONE	oncogene	2.979	15.2439
CS	ORF	oncogene	2.732	15.1579
PPP2R2D	ORF	tumor suppressor	-2.701	15.1579
PDAP1	ORF	oncogene	2.569	15.0417
BIRC5	ORF	oncogene	2.985	14.7
KRT40	ORF	tumor suppressor	-2.123	14.6957
THRA	ORF	tumor suppressor	-2	14.6944
WBP11	ORF	oncogene	2.763	14.6667
TIAL1	ORF	oncogene	2.827	14.5349
ABCF3	ORF	oncogene	3.156	14.44
CDT1	BOTH	oncogene	2.811	14.2973
IRF3	ORF	oncogene	2.742	14.2973
BCAS3	ORF	oncogene	2.091	14.2857
ATP2B1	ORF	oncogene	2.133	14.0488
ARMC6	ORF	oncogene	2.694	13.8846
ZFP36	ORF	tumor suppressor	-2.169	13.8846
PON2	ORF	oncogene	2.251	13.7931
CLSPN	NON_ORF	oncogene	2.456	13.7619
TACC3	NONE	oncogene	2.795	13.7619
EGR1	ORF	tumor suppressor	-3.027	13.4737
HIST1H2BO	ORF	oncogene	2.071	13.4737
NEXN	ORF	tumor suppressor	-2.336	13.4444
H3F3B	ORF	oncogene	2.082	13.3704
AFAP1	BOTH	tumor suppressor	-2.211	13.3333
FKBP3	ORF	oncogene	2.227	13.3333
NUP85	BOTH	oncogene	3.722	13.3333
PRC1	ORF	oncogene	2.988	13.3333
STAT2	ORF	oncogene	2.488	13.2353
OS9	ORF	oncogene	2.022	13.1364
ZNF687	NONE	oncogene	3.143	13.1364
SPAG5	ORF	oncogene	1.998	13.0811
FYCO1	ORF	tumor suppressor	-4.002	12.96
PGD	NONE	oncogene	2.789	12.9024
DIABLO	NONE	oncogene	3.346	12.8929
RAD9A	ORF	oncogene	2.427	12.8
MAP2K4	ORF	tumor suppressor	-2.291	12.8
KCTD5	BOTH	oncogene	2.436	12.5652
RHOT2	ORF	oncogene	2.85	12.5
HBZ	NONE	oncogene	3.367	12.5
SPG20	ORF	tumor suppressor	-3.333	12.4615
CCDC137	NONE	oncogene	3.048	12.4615
OAS3	BOTH	oncogene	2.455	12.1905
AQR	ORF	tumor suppressor	-2.35	12.1212
EMG1	NONE	oncogene	2.841	12.1212
IL13RA2	ORF	tumor suppressor	-2.246	12.0714
VPS33B	ORF	oncogene	2.592	12.0417
ENO2	ORF	oncogene	2.319	12.0227
USP32	ORF	oncogene	2.204	12
ARID3A	ORF	oncogene	2.064	11.8421
SATB2	ORF	tumor suppressor	-2.269	11.8421
EIF4EBP1	NONE	oncogene	2.877	11.8421
TAF6L	NONE	oncogene	2.849	11.8421
EIF5A	NONE	oncogene	3.192	11.7925
DBNL	ORF	oncogene	2.241	11.6452
SETD1A	NON_ORF	oncogene	2.427	11.6452
MRPL49	NONE	oncogene	2.775	11.6452
FOXP1	ORF	tumor suppressor	-2.249	11.6364
COPS7B	NON_ORF	oncogene	2.195	11.6053
TAF4	ORF	tumor suppressor	-2.467	11.5714
PTPN6	ORF	oncogene	2.71	11.4286
GPATCH1	ORF	oncogene	2.247	11.2812
PLOD3	ORF	oncogene	2.03	11.2812
PRKCSH	ORF	oncogene	2.564	11.2812
PHF5A	NONE	oncogene	2.657	11.2812
KIAA0430	ORF	tumor suppressor	-2.726	11.2667
INTS6	ORF	tumor suppressor	-2.088	11.25
PRCC	ORF	oncogene	3.938	11.25
AAAS	ORF	oncogene	2.199	11.1304
CLOCK	ORF	tumor suppressor	-2.443	11.1304
VEGFA	ORF	oncogene	2.663	11.1304
TSSC1	ORF	oncogene	2.153	10.8889
ZNF250	ORF	tumor suppressor	-2.187	10.8889
GLI3	ORF	tumor suppressor	-2.378	10.8889
COPS7A	NONE	oncogene	2.974	10.8108
USP43	ORF	oncogene	2.072	10.7143
PDPK1	NONE	tumor suppressor	-2.781	10.7143
MAP2K2	ORF	oncogene	2.423	10.7037
MPHOSPH9	ORF	oncogene	2.071	10.6667
GTF2H4	ORF	oncogene	2.788	10.6667
RPL36A	ORF	tumor suppressor	-2.131	10.6176
FDFT1	ORF	oncogene	2.166	10.5625
PIGS	NONE	oncogene	2.664	10.5625
AARS	ORF	oncogene	2.728	10.5263
CCT6B	BOTH	tumor suppressor	-2.023	10.5263
BRD1	NON_ORF	tumor suppressor	-2.604	10.4516
ARPC5	ORF	oncogene	2.224	10.3214
CLPB	BOTH	oncogene	2.01	10.3214
GALK1	NONE	oncogene	2.707	10.3158
TEAD4	ORF	oncogene	2.065	10.2273
LYST	ORF	tumor suppressor	-2.325	10.0833
ABCC1	NON_ORF	oncogene	2.449	9.96552
HIST1H2BH	ORF	oncogene	1.964	9.94118
IKZF5	ORF	tumor suppressor	-1.999	9.94118
PLCG2	BOTH	tumor suppressor	-1.996	9.94118
POLD2	ORF	oncogene	2.523	9.94118
TSSK6	ORF	oncogene	3.765	9.94118
MGST1	NONE	oncogene	2.607	9.81818
CIAPIN1	BOTH	oncogene	2.707	9.8
SPERT	BOTH	tumor suppressor	-1.963	9.8
OTUD7B	ORF	oncogene	2.336	9.78261
ZC3H4	ORF	tumor suppressor	-2.506	9.78261
NFIA	ORF	tumor suppressor	-2.652	9.75676
PRDM1	ORF	oncogene	2.659	9.6
DCP1B	ORF	tumor suppressor	-2.122	9.38889
SPATS2	ORF	oncogene	3.072	9.38889
FAM50A	BOTH	oncogene	2.034	9.375
HMGA2	ORF	oncogene	3.122	9.375
ARHGEF1	ORF	oncogene	2.266	9.33333
DGKZ	ORF	oncogene	2.06	9.30769
RXRB	ORF	oncogene	2.021	9.30769
PGM3	ORF	oncogene	2.081	9.09091
MAGEA1	ORF	oncogene	2.395	9
TRAF5	ORF	tumor suppressor	-2.026	9
ZBTB3	ORF	tumor suppressor	-2.147	9
ZNF384	ORF	oncogene	3.338	9
DOCK1	ORF	tumor suppressor	-3.106	9
MKS1	ORF	oncogene	2.301	8.90909
DHCR7	ORF	oncogene	2.655	8.82759
RSBN1	ORF	tumor suppressor	-2.427	8.65385
PIBF1	ORF	tumor suppressor	-2.734	8.65385
HIVEP1	ORF	tumor suppressor	-2.153	8.52174
DCP1A	NONE	tumor suppressor	-3.37	8.52174
GPS1	BOTH	oncogene	3.948	8.5
POLA2	NONE	oncogene	2.8	8.45
ATP7A	ORF	tumor suppressor	-2.624	8.33333
CSF1R	BOTH	tumor suppressor	-2.494	8.33333
SKIV2L	ORF	oncogene	2.809	8.33333
VPS72	ORF	oncogene	2.283	8.33333
USP5	ORF	oncogene	3.269	8.30769
SLC2A3	ORF	oncogene	2.31	8.1
DIXDC1	ORF	tumor suppressor	-2.152	8.06667
LIN54	ORF	oncogene	1.966	8.06667
RFX3	BOTH	oncogene	2.764	8.06667
TBC1D7	ORF	oncogene	3.318	8.06667
CHTF18	ORF	oncogene	2.011	8.04762
TOMM34	ORF	oncogene	1.967	8.04762
LBP	ORF	oncogene	2.348	8
PHF12	ORF	tumor suppressor	-2.127	8
RANBP6	ORF	tumor suppressor	-2.213	8
FAT4	ORF	tumor suppressor	-2.873	8
CDK3	BOTH	oncogene	2.919	7.84
ENO3	ORF	oncogene	2.848	7.75862
LYPLA2	BOTH	oncogene	3.005	7.69231
PHF2	ORF	oncogene	2.906	7.69231
OBSCN	ORF	oncogene	2.235	7.69231
ANKHD1-EIF4EBP3	NONE	tumor suppressor	-2.784	7.69231
ACTR5	ORF	oncogene	2.212	7.68182
TRPS1	ORF	tumor suppressor	-2.011	7.68182
ATP6V0D1	ORF	oncogene	2.991	7.68085
MED25	ORF	oncogene	2.067	7.57895
NFRKB	ORF	oncogene	2.289	7.57895
HIST1H3B	NONE	oncogene	2.616	7.57895
ARFIP2	NONE	oncogene	3.094	7.57895
ARL6IP5	NONE	tumor suppressor	-3.202	7.57895
ATP2B4	ORF	tumor suppressor	-1.972	7.5625
LIG1	ORF	oncogene	2.359	7.5625
MRPL38	NONE	oncogene	4.058	7.5
COG1	ORF	oncogene	1.989	7.36364
GPRIN1	ORF	oncogene	2.079	7.36364
NFATC2IP	NON_ORF	oncogene	2.457	7.36364
NHS	ORF	tumor suppressor	-2.066	7.36364
HIST1H3D	NONE	oncogene	2.604	7.36364
GNAI1	ORF	tumor suppressor	-3.013	7.34783
NPHP4	ORF	tumor suppressor	-1.98	7.34783
GADD45GIP1	NONE	oncogene	2.587	7.25806
FBXO21	ORF	tumor suppressor	-2.27	7.2
ARFGEF2	ORF	oncogene	3.012	7.14286
MVD	ORF	oncogene	2.07	7.14286
PER2	BOTH	tumor suppressor	-5.153	7.14286
UBE2T	NON_ORF	oncogene	2.214	7.14286
ZBTB9	ORF	oncogene	2.063	7.14286
SPI1	BOTH	oncogene	2.633	7.11765
LACRT	ORF	tumor suppressor	-2.605	7.11111
MYH2	ORF	tumor suppressor	-2.205	7.11111
ZNF329	ORF	tumor suppressor	-3.16	7.11111
ZHX1	ORF	tumor suppressor	-2.3	7.04167
GFOD1	ORF	tumor suppressor	-2.765	7
NEO1	ORF	tumor suppressor	-2.715	7
PFKFB4	ORF	oncogene	2.214	7
WWC3	ORF	tumor suppressor	-3.014	7
ZBP1	ORF	oncogene	2.476	7
NUFIP1	ORF	tumor suppressor	-2.242	6.85714
DDX49	ORF	oncogene	2.467	6.75
EME1	ORF	oncogene	2.634	6.75
HN1	ORF	oncogene	2.733	6.75
RUSC1	ORF	oncogene	3.288	6.75
NBR1	BOTH	tumor suppressor	-2.614	6.72222
BNIP1	ORF	oncogene	1.973	6.66667
RBMXL2	ORF	tumor suppressor	-2.046	6.66667
TSHZ3	ORF	tumor suppressor	-2.438	6.66667
ZNF71	ORF	tumor suppressor	-2.873	6.66667
CTPS2	ORF	oncogene	2.257	6.66667
PKN1	ORF	oncogene	2.586	6.54545
SHKBP1	BOTH	oncogene	2.515	6.54545
MAN1B1	ORF	oncogene	2.058	6.36842
DHCR24	ORF	oncogene	1.994	6.26087
ICK	ORF	tumor suppressor	-2.521	6.25
RAPGEF6	ORF	tumor suppressor	-2.46	6.25
UTP3	ORF	tumor suppressor	-2.112	6.25
ANKS1A	ORF	tumor suppressor	-2.42	6.25
TTLL5	ORF	oncogene	2.208	6.23077
VPS33A	ORF	oncogene	3.252	6.23077
MYO9A	ORF	tumor suppressor	-2.241	6.23077
PHACTR2	ORF	tumor suppressor	-2.63	6.125
PICK1	ORF	oncogene	2.132	6.125
ITGB6	ORF	oncogene	2.797	6.125
TTYH3	ORF	oncogene	2.357	6.125
CIAO1	BOTH	oncogene	2.873	6.05
AHSG	ORF	oncogene	2.495	6.05
MTF2	NONE	oncogene	2.605	6.05
DCBLD2	ORF	oncogene	2.469	6
EID2	ORF	tumor suppressor	-2.417	6
HPS6	ORF	tumor suppressor	-2.21	6
IL17RD	ORF	tumor suppressor	-2.95	6
NPY2R	ORF	tumor suppressor	-2.128	6
WDR47	BOTH	tumor suppressor	-2.322	6
ZNF197	ORF	oncogene	2.044	6
APOA2	NONE	oncogene	2.812	6
AUTS2	NON_ORF	tumor suppressor	-2.336	5.81818
KIAA0907	ORF	oncogene	2.203	5.81818
TLK2	ORF	oncogene	4.023	5.81818
RNF144B	NONE	tumor suppressor	-2.614	5.81818
INTS4	ORF	oncogene	2.18	5.78571
PPARA	ORF	oncogene	2.053	5.55556
EIF1B	NONE	tumor suppressor	-2.843	5.55556
ACADVL	ORF	oncogene	2.418	5.53846
ZNF410	NONE	oncogene	2.649	5.44444
PHF7	ORF	oncogene	3.041	5.44444
ELK1	ORF	oncogene	2.272	5.4
GLE1	ORF	oncogene	2.733	5.4
OSBP	ORF	oncogene	2.385	5.4
UNG	ORF	oncogene	2.94	5.4
PLCB3	NON_ORF	oncogene	2.152	5.33333
FOXRED1	BOTH	oncogene	2.909	5.26316
MKRN2	NON_ORF	tumor suppressor	-2.362	5.26316
TTC4	ORF	oncogene	2.205	5.26316
CCDC7	ORF	oncogene	2.688	5.14286
GMPPA	ORF	oncogene	1.96	5.14286
MPDU1	ORF	oncogene	2.487	5.14286
PRDM10	ORF	tumor suppressor	-2.687	5.14286
ATP6V1D	ORF	oncogene	2.68	5.0625
CORO7	ORF	oncogene	2.179	5.0625
CSNK1G2	ORF	oncogene	3.072	5.0625
EIF2AK3	BOTH	tumor suppressor	-2.111	5.0625
RIOK3	ORF	tumor suppressor	-1.993	5.0625
VPS37C	NONE	tumor suppressor	-2.984	5.0625
TYMS	ORF	oncogene	2.054	5.04167
KCTD12	NONE	tumor suppressor	-2.617	5.04167
BCL9	ORF	oncogene	2.903	5
SHROOM2	ORF	tumor suppressor	-2.638	5
ZBTB32	ORF	oncogene	1.986	5
ZNF503	ORF	tumor suppressor	-2.058	5
DPP9	ORF	oncogene	2.495	4.92308
MAGEA6	ORF	oncogene	2.57	4.92308
PVR	ORF	oncogene	2.344	4.92308
TAZ	NONE	oncogene	2.745	4.92308
BBS10	ORF	tumor suppressor	-2.072	4.9
FKBP10	ORF	oncogene	3.139	4.9
ITM2B	ORF	tumor suppressor	-3.432	4.9
KLF10	ORF	tumor suppressor	-2.236	4.9
LRP2	ORF	tumor suppressor	-2.74	4.9
PBX2	BOTH	oncogene	2.827	4.9
RUSC2	ORF	tumor suppressor	-2.113	4.9
ZDBF2	ORF	tumor suppressor	-2.031	4.9
CPNE1	NONE	oncogene	2.824	4.9
PSME4	ORF	oncogene	2.602	4.65385
DPP3	BOTH	oncogene	3.194	4.57143
FBXL12	ORF	tumor suppressor	-2.063	4.57143
USP46	ORF	tumor suppressor	-2.413	4.57143
ADCY9	ORF	tumor suppressor	-2.024	4.5
DSN1	ORF	oncogene	2.929	4.5
HIST1H3C	ORF	oncogene	2.328	4.5
OTX2	ORF	oncogene	2.138	4.5
PCYT2	ORF	oncogene	2.253	4.5
TEKT4	ORF	oncogene	2.775	4.5
VPS39	ORF	oncogene	2.713	4.5
SH2B1	ORF	oncogene	2.986	4.5
E2F7	NON_ORF	oncogene	3.282	4.26667
EPC2	ORF	tumor suppressor	-3.904	4.26667
RPS6KA6	ORF	tumor suppressor	-2.402	4.26667
SRM	ORF	oncogene	2.04	4.26667
AGT	ORF	oncogene	2.896	4.16667
MPO	ORF	oncogene	2.579	4.16667
MTSS1	ORF	tumor suppressor	-3.198	4.16667
PABPC5	ORF	tumor suppressor	-2.964	4.16667
PIGK	ORF	tumor suppressor	-2.041	4.16667
SLC27A3	ORF	tumor suppressor	-2.117	4.16667
TBC1D9B	BOTH	tumor suppressor	-1.963	4.16667
TOR3A	ORF	oncogene	2.723	4.16667
ZFHX4	ORF	tumor suppressor	-2.043	4.16667
ZNF350	BOTH	tumor suppressor	-2.893	4.16667
KNTC1	BOTH	oncogene	2.374	4.16667
LRIG1	ORF	tumor suppressor	-2.139	4.16667
YIF1B	NONE	oncogene	3.435	4.16667
NUBPL	NONE	tumor suppressor	-2.636	4.16667
ZNF436	NONE	tumor suppressor	-2.865	4.16667
AMPD2	ORF	oncogene	3.43	4.08333
MPV17	ORF	oncogene	2.532	4.08333
NRBP1	ORF	oncogene	2.123	4.08333
NUDT5	NONE	oncogene	2.835	4.08333
REEP5	NONE	tumor suppressor	-2.703	4.08333
KLHL13	BOTH	tumor suppressor	-2.488	4.05
PMPCB	ORF	tumor suppressor	-2.586	4.05
SLC25A20	ORF	tumor suppressor	-2.143	4.05
BRDT	BOTH	tumor suppressor	-2.131	4
CSRP2BP	ORF	tumor suppressor	-2.657	4
ENOX1	NON_ORF	tumor suppressor	-2.229	4
FOXN1	ORF	oncogene	2.099	4
FUCA2	BOTH	oncogene	2.831	4
HIST1H2BE	ORF	oncogene	2.014	4
NRF1	ORF	oncogene	3.071	4
PTGER4	ORF	tumor suppressor	-1.968	4
RNF130	ORF	tumor suppressor	-2.152	4
SMOX	ORF	oncogene	2.834	4
TNFRSF18	ORF	oncogene	2.289	4
PRDM14	ORF	tumor suppressor	-1.971	4
TARBP1	ORF	oncogene	1.961	4
GINS2	NONE	oncogene	2.963	4
BRI3BP	NONE	oncogene	3.079	4
RCE1	NONE	oncogene	4.28	4
DGKA	NONE	oncogene	2.784	4
FAM122A	NONE	tumor suppressor	-2.674	4
LONP2	ORF	tumor suppressor	-1.996	3.76923
MYL1	ORF	tumor suppressor	-2.774	3.76923
ZFP62	BOTH	tumor suppressor	-2.457	3.76923
PRKAB1	ORF	tumor suppressor	-2.218	3.76923
ST7	ORF	tumor suppressor	-1.962	3.6
M6PR	NONE	oncogene	3.048	3.6
CDC26	NONE	tumor suppressor	-3.048	3.6
FZD7	ORF	tumor suppressor	-2.159	3.57143
KIAA0355	ORF	tumor suppressor	-2.581	3.57143
NFE2	ORF	oncogene	2.097	3.57143
PPM1J	BOTH	oncogene	1.967	3.57143
SLC16A3	ORF	oncogene	2.335	3.57143
ZNF264	ORF	tumor suppressor	-2.601	3.57143
ZNF317	ORF	tumor suppressor	-1.987	3.57143
VPS25	NONE	oncogene	4.626	3.57143
PMAIP1	NONE	oncogene	3.475	3.57143
ADPGK	NONE	oncogene	2.944	3.57143
CSF3R	NONE	oncogene	3.86	3.57143
ETFDH	NONE	tumor suppressor	-2.913	3.57143
SNX4	NONE	tumor suppressor	-2.708	3.57143
THOP1	ORF	oncogene	2.459	3.55556
PEPD	ORF	tumor suppressor	-2.287	3.36842
SPC24	ORF	oncogene	2.205	3.27273
TCF19	ORF	oncogene	2.236	3.27273
KCTD6	NONE	tumor suppressor	-2.699	3.27273
ZCCHC6	ORF	oncogene	2.186	3.26667
ACAD10	ORF	oncogene	2.043	3.2
FAM3A	ORF	oncogene	2.38	3.2
FOSB	ORF	tumor suppressor	-2.042	3.2
HIST1H3I	ORF	oncogene	2.381	3.2
HSD3B2	ORF	tumor suppressor	-2.053	3.2
NXN	ORF	oncogene	2.268	3.2
SELE	BOTH	oncogene	2.262	3.2
SULT1E1	BOTH	oncogene	3.201	3.2
TTC33	ORF	tumor suppressor	-2.125	3.2
ANKS1B	ORF	tumor suppressor	-2.324	3.2
LAMA3	ORF	oncogene	2.124	3.2
TTLL4	ORF	oncogene	2.28	3.2
NARF	NONE	oncogene	2.794	3.2
CCDC107	NONE	tumor suppressor	-2.819	3.2
RASA3	NONE	oncogene	2.689	3.2
ASMTL	NONE	tumor suppressor	-2.861	3.2
ANKZF1	ORF	oncogene	2.939	3.125
GTPBP2	ORF	oncogene	3.089	3.125
SMOC1	ORF	oncogene	1.996	3.125
PDXP	NONE	oncogene	2.699	3.125
PRR13	NONE	oncogene	3.025	3.125
TBC1D10A	NONE	oncogene	3.353	3.125
BTN2A2	ORF	oncogene	2.046	3
CD300LF	ORF	oncogene	2.222	3
DENND1B	ORF	oncogene	3.164	3
EPHA5	ORF	tumor suppressor	-2.141	3
HEATR6	ORF	oncogene	2.285	3
KIAA0825	ORF	oncogene	2.208	3
NBPF3	ORF	oncogene	2.056	3
OLFM1	BOTH	tumor suppressor	-2.338	3
PGBD1	ORF	tumor suppressor	-2.433	3
SCNN1D	BOTH	oncogene	2.086	3
SERAC1	ORF	tumor suppressor	-2.036	3
THAP10	BOTH	tumor suppressor	-2.113	3
ZNF180	ORF	tumor suppressor	-2	3
STARD3	ORF	oncogene	2.324	3
UCKL1	ORF	oncogene	2.914	3
NUDT9	NONE	tumor suppressor	-2.794	3
CNDP2	ORF	oncogene	2.567	2.90909
PMF1	NONE	oncogene	3.683	2.90909
APOA1BP	BOTH	oncogene	2.538	2.77778
DDX59	ORF	oncogene	2.546	2.77778
FOXP2	ORF	tumor suppressor	-2.264	2.77778
ABI3	ORF	oncogene	2.098	2.66667
KLF15	ORF	tumor suppressor	-2.544	2.66667
PID1	ORF	tumor suppressor	-2.435	2.66667
PLEKHN1	ORF	oncogene	1.972	2.66667
RAB33B	ORF	tumor suppressor	-2.266	2.66667
REEP1	ORF	tumor suppressor	-2.51	2.66667
REXO1	ORF	oncogene	2.566	2.66667
TRAPPC1	BOTH	oncogene	2.274	2.66667
MRPL51	NONE	oncogene	3.133	2.66667
EDARADD	NONE	oncogene	3.286	2.66667
LAPTM4A	NONE	tumor suppressor	-2.865	2.66667
ASGR1	NONE	oncogene	3.126	2.66667
FBXO18	ORF	oncogene	2.177	2.57143
EPM2AIP1	BOTH	tumor suppressor	-2.656	2.5
FN3KRP	ORF	oncogene	2.199	2.5
CENPM	NONE	oncogene	2.748	2.5
RASL10B	NONE	oncogene	2.629	2.5
FLAD1	ORF	oncogene	2.959	2.45
ALCAM	ORF	oncogene	3.338	2.28571
BIRC8	ORF	tumor suppressor	-2.404	2.28571
ELK4	BOTH	oncogene	2.421	2.28571
FCHO1	ORF	oncogene	2.109	2.28571
NT5E	ORF	oncogene	2.947	2.28571
SETBP1	BOTH	tumor suppressor	-2.133	2.28571
STX2	ORF	oncogene	1.964	2.28571
RNASEH2A	NONE	oncogene	2.876	2.27273
ALDH1A1	ORF	tumor suppressor	-2.097	2.25
DAGLA	BOTH	tumor suppressor	-2.179	2.25
DKKL1	BOTH	oncogene	2.412	2.25
DUSP9	ORF	oncogene	2.601	2.25
FAM58A	ORF	tumor suppressor	-2.328	2.25
FRY	BOTH	tumor suppressor	-2.015	2.25
GLA	ORF	oncogene	1.97	2.25
IDI1	ORF	oncogene	2.751	2.25
KCNAB3	NON_ORF	oncogene	1.963	2.25
MMP14	ORF	oncogene	2.975	2.25
OLIG2	ORF	oncogene	3.189	2.25
PDIK1L	ORF	tumor suppressor	-2.642	2.25
PLCE1	ORF	tumor suppressor	-2.636	2.25
PRKAG3	ORF	tumor suppressor	-2.403	2.25
QTRTD1	ORF	tumor suppressor	-2.237	2.25
RELL2	ORF	oncogene	2.263	2.25
RFTN1	ORF	tumor suppressor	-2.434	2.25
SIGLEC10	ORF	oncogene	2.813	2.25
TMTC1	ORF	tumor suppressor	-2.237	2.25
ZNF558	ORF	tumor suppressor	-2.464	2.25
METTL2A	NONE	oncogene	2.999	2.25
UST	NONE	tumor suppressor	-4.123	2.25
ITGB7	NONE	oncogene	3.276	2.25
CHMP1A	ORF	oncogene	2.008	2.11765
ACY1	ORF	oncogene	2.102	2
ATP9B	ORF	tumor suppressor	-2.178	2
BBS12	ORF	tumor suppressor	-2.152	2
CAMTA1	ORF	tumor suppressor	-1.981	2
CD207	ORF	tumor suppressor	-2.533	2
CPEB3	ORF	tumor suppressor	-3.703	2
CSF2RA	ORF	oncogene	2.178	2
DSG3	NON_ORF	oncogene	2.502	2
FAM47B	NON_ORF	tumor suppressor	-3.486	2
GNA15	ORF	oncogene	2.151	2
GRIK1	ORF	oncogene	2.159	2
GUF1	ORF	oncogene	2.472	2
HABP2	BOTH	tumor suppressor	-2.391	2
HEATR5A	ORF	tumor suppressor	-2.596	2
HTRA4	BOTH	oncogene	2.337	2
MAGEA12	ORF	oncogene	1.991	2
MAPK12	ORF	oncogene	2.402	2
NCAM2	ORF	tumor suppressor	-2.654	2
PCDH18	ORF	tumor suppressor	-2.694	2
PKMYT1	ORF	oncogene	3.074	2
RGS5	NON_ORF	tumor suppressor	-2.978	2
WNK3	NON_ORF	tumor suppressor	-2.336	2
WNT10B	ORF	oncogene	2.733	2
ZBTB37	ORF	oncogene	3.668	2
ZNF17	BOTH	tumor suppressor	-2.09	2
ZNF426	ORF	tumor suppressor	-2.485	2
ZNF528	BOTH	tumor suppressor	-2.297	2
ZNF567	ORF	tumor suppressor	-3.065	2
ZNF595	ORF	tumor suppressor	-2.493	2
ABLIM2	ORF	tumor suppressor	-2.527	2
ADAMTS15	NON_ORF	oncogene	3.553	2
MAGI2	ORF	tumor suppressor	-2.108	2
MEA1	NONE	oncogene	3.05	2
BHLHB9	NONE	tumor suppressor	-2.776	2
CCNJ	NONE	tumor suppressor	-2.622	2
FRZB	NONE	tumor suppressor	-2.624	2
DET1	BOTH	tumor suppressor	-3.266	1.92308
CXCL14	ORF	tumor suppressor	-2.504	1.8
F2	ORF	oncogene	2.049	1.8
TSPYL4	ORF	tumor suppressor	-2.064	1.8
ZFAND3	ORF	oncogene	2.797	1.8
ZNF624	ORF	tumor suppressor	-1.974	1.8
ADCK5	ORF	oncogene	2.131	1.8
OPHN1	ORF	tumor suppressor	-2.716	1.8
PARVB	ORF	oncogene	2.113	1.8
ZNF227	ORF	tumor suppressor	-2.628	1.8
ZNF692	ORF	oncogene	2.596	1.8
SLC41A3	NONE	tumor suppressor	-2.691	1.8
REEP4	NONE	oncogene	2.984	1.77778
GNAQ	ORF	tumor suppressor	-2.066	1.6
DDI1	ORF	oncogene	2.182	1.5
IGHMBP2	NON_ORF	oncogene	2.59	1.5
JMJD4	ORF	oncogene	2.859	1.5
METTL2B	ORF	oncogene	2.529	1.5
RAB4B	ORF	oncogene	2.271	1.5
ALDH6A1	ORF	tumor suppressor	-2.097	1.5
SLC25A19	NONE	oncogene	2.689	1.5
HMBS	NONE	oncogene	2.8	1.5
TMEM55B	NONE	oncogene	2.64	1.5
SELK	NONE	tumor suppressor	-2.784	1.5
CCDC28A	NONE	tumor suppressor	-2.639	1.5
MICAL1	ORF	oncogene	2.089	1.45455
CDH13	ORF	tumor suppressor	-2.621	1.45455
CNPY3	ORF	oncogene	2.072	1.33333
FAH	ORF	oncogene	4.239	1.33333
GBE1	ORF	tumor suppressor	-2.048	1.33333
HARS2	BOTH	oncogene	2.231	1.33333
HBE1	ORF	oncogene	2.054	1.33333
KIAA2022	ORF	tumor suppressor	-2.248	1.33333
NLRP9	BOTH	tumor suppressor	-2.098	1.33333
OLFML2A	ORF	tumor suppressor	-2.039	1.33333
PARP6	ORF	oncogene	2.069	1.33333
PIPOX	ORF	oncogene	2.12	1.33333
SPATA4	BOTH	tumor suppressor	-2.252	1.33333
SUSD5	ORF	tumor suppressor	-2.048	1.33333
THBD	ORF	tumor suppressor	-2.549	1.33333
TRPC5	ORF	oncogene	1.992	1.33333
ZFYVE28	ORF	tumor suppressor	-2.181	1.33333
ZG16	ORF	tumor suppressor	-2.319	1.33333
ZNF319	ORF	tumor suppressor	-3.315	1.33333
ZNF394	ORF	tumor suppressor	-2.483	1.33333
ZNF721	ORF	tumor suppressor	-2.79	1.33333
ABCA7	ORF	oncogene	2.386	1.33333
B3GAT3	ORF	oncogene	3.102	1.33333
NALCN	ORF	oncogene	2.669	1.33333
OMA1	ORF	tumor suppressor	-2.082	1.33333
STXBP5	BOTH	oncogene	2.094	1.33333
ZWILCH	NONE	oncogene	2.878	1.33333
RGS19	NONE	oncogene	2.854	1.33333
TSLP	NONE	tumor suppressor	-2.711	1.33333
RHOBTB1	ORF	oncogene	2.519	1.28571
SLIT2	ORF	tumor suppressor	-2.314	1.125
ABCC11	ORF	tumor suppressor	-2.049	1
ADRA1A	ORF	tumor suppressor	-2.759	1
ALDH8A1	BOTH	oncogene	4.055	1
ANKRD1	ORF	oncogene	2.78	1
ARHGAP4	ORF	oncogene	2.009	1
ARL16	ORF	oncogene	2.363	1
BDKRB2	BOTH	tumor suppressor	-2.104	1
CADM3	ORF	oncogene	2.219	1
CARD6	ORF	tumor suppressor	-2.523	1
CD226	BOTH	oncogene	2.178	1
CHST6	ORF	oncogene	2.21	1
CLCA1	ORF	tumor suppressor	-2.023	1
COL9A3	ORF	oncogene	2.184	1
DGCR2	BOTH	tumor suppressor	-1.962	1
FAM127B	ORF	tumor suppressor	-2.365	1
FAM47A	ORF	oncogene	2.62	1
FUT1	ORF	tumor suppressor	-1.962	1
GABRG3	ORF	tumor suppressor	-2.379	1
GALNT8	ORF	tumor suppressor	-2.525	1
GCGR	ORF	oncogene	2.107	1
GDF11	ORF	oncogene	2.623	1
GPR78	ORF	oncogene	2.434	1
GTDC1	ORF	tumor suppressor	-2.251	1
HSPB6	ORF	tumor suppressor	-2.082	1
LILRA3	ORF	oncogene	2.099	1
LILRB1	ORF	oncogene	2.05	1
LONRF2	ORF	tumor suppressor	-2.111	1
LRRC37A2	ORF	oncogene	2.442	1
MYOM2	NON_ORF	tumor suppressor	-2.169	1
NAT6	ORF	oncogene	2.045	1
NMBR	ORF	tumor suppressor	-2.115	1
NMNAT3	ORF	tumor suppressor	-2.18	1
NRM	ORF	oncogene	2.377	1
OLAH	ORF	tumor suppressor	-3.356	1
OR4K1	ORF	tumor suppressor	-2.986	1
PGF	ORF	oncogene	2.788	1
PHOX2B	ORF	tumor suppressor	-2.365	1
POU4F3	ORF	tumor suppressor	-2.025	1
PRDM13	ORF	tumor suppressor	-1.979	1
PTGIS	ORF	tumor suppressor	-2.145	1
RASA2	ORF	oncogene	2.277	1
RDH14	BOTH	tumor suppressor	-2.941	1
SLC27A6	ORF	tumor suppressor	-2.009	1
SLC35B1	ORF	oncogene	3.221	1
SLC9A7	BOTH	oncogene	2.06	1
SYT8	ORF	oncogene	2.141	1
TAF7L	ORF	oncogene	2.653	1
TEX13A	ORF	oncogene	2.226	1
TMEM174	ORF	oncogene	2.897	1
TUBD1	ORF	oncogene	2.245	1
WDFY2	ORF	oncogene	1.989	1
ZBTB12	ORF	oncogene	2.338	1
ZKSCAN3	ORF	oncogene	2.322	1
ZNF280D	ORF	tumor suppressor	-2.043	1
ZNF497	NON_ORF	tumor suppressor	-2.149	1
ZNF582	ORF	tumor suppressor	-2.262	1
GPR124	ORF	tumor suppressor	-2.296	1
LRRC9	ORF	tumor suppressor	-2.502	1
SLC35C2	ORF	oncogene	2.624	1
TAF4B	ORF	oncogene	2.049	1
TBC1D21	ORF	tumor suppressor	-2.027	1
SLC25A39	NONE	oncogene	3.289	1
UBE2MP1	NONE	oncogene	3.045	1
SLC16A6	NONE	oncogene	2.722	1
DUOXA1	NONE	oncogene	2.907	1
GPER	NONE	tumor suppressor	-2.675	1
RELT	NONE	oncogene	2.696	1
FZD8	NONE	tumor suppressor	-2.618	1
SEC14L5	NONE	tumor suppressor	-2.597	1
KIAA0087	NONE	tumor suppressor	-2.808	1
ZNF425	NONE	tumor suppressor	-2.625	1
IL26	NONE	oncogene	2.999	1
CCDC121	NONE	tumor suppressor	-2.725	1
NUDT12	NONE	tumor suppressor	-2.582	1
PNPLA4	NONE	tumor suppressor	-2.852	1
RALB	ORF	oncogene	2.194	0.9
BIRC7	ORF	oncogene	2.691	0.818182
FCGR2A	ORF	oncogene	2.115	0.818182
CHMP6	ORF	oncogene	1.996	0.8
PCDHB5	ORF	tumor suppressor	-2.186	0.8
PLSCR4	ORF	tumor suppressor	-2.312	0.8
CENPT	ORF	oncogene	2.302	0.8
KLHL29	ORF	tumor suppressor	-2.238	0.8
ARMCX2	ORF	tumor suppressor	-2.11	0.666667
CSAD	BOTH	oncogene	3.357	0.666667
ACOX2	ORF	tumor suppressor	-3.201	0.5
DCLK3	ORF	oncogene	1.971	0.5
DLL1	ORF	tumor suppressor	-4.001	0.5
GALK2	ORF	oncogene	2.333	0.5
GPR101	ORF	oncogene	2.666	0.5
GPR55	NON_ORF	tumor suppressor	-2.727	0.5
NAP1L2	ORF	tumor suppressor	-2.334	0.5
PALM2	ORF	oncogene	1.973	0.5
RNF151	ORF	oncogene	2.093	0.5
SCN1A	ORF	tumor suppressor	-2.075	0.5
SLC5A5	ORF	tumor suppressor	-2.008	0.5
SMOC2	ORF	tumor suppressor	-2.735	0.5
TMC6	ORF	oncogene	2.796	0.5
WDR53	ORF	oncogene	2.245	0.5
ZNF594	ORF	tumor suppressor	-2.106	0.5
BDH2	NON_ORF	tumor suppressor	-2.119	0.5
BEST1	ORF	oncogene	2.08	0.5
COLEC11	ORF	tumor suppressor	-2.254	0.5
GPR133	ORF	tumor suppressor	-3.382	0.5
SLCO6A1	BOTH	tumor suppressor	-2.346	0.5
TG	ORF	tumor suppressor	-2.716	0.5
ZNF529	ORF	tumor suppressor	-3.083	0.5
AMDHD2	NONE	oncogene	2.625	0.5
CRLF1	NONE	oncogene	2.84	0.5
DDC	NONE	tumor suppressor	-2.65	0.5
IGLV2-14	NONE	oncogene	2.64	0.5
NICN1	NONE	tumor suppressor	-2.895	0.5
POLG	ORF	oncogene	2.376	0.444444
ACN9	ORF	tumor suppressor	-2.621	0.333333
FTSJ2	ORF	oncogene	2.905	0.333333
HSD17B14	ORF	oncogene	2.061	0.333333
KIAA0195	ORF	oncogene	2.86	0.333333
LYRM1	ORF	tumor suppressor	-1.971	0.333333
MARS2	NON_ORF	tumor suppressor	-2.892	0.333333
MIP	ORF	oncogene	3.248	0.333333
PDP2	ORF	oncogene	2.336	0.333333
PEX12	ORF	tumor suppressor	-2.246	0.333333
PITPNM1	ORF	oncogene	2.121	0.333333
SIGLEC5	BOTH	oncogene	2.023	0.333333
SLC35B2	ORF	oncogene	2.517	0.333333
TSR2	ORF	oncogene	1.999	0.333333
SNORD22	NONE	oncogene	2.921	0.333333
LOC81691	NONE	oncogene	2.987	0.333333
CADPS2	NON_ORF	tumor suppressor	-3.481	0.25
DDX11	ORF	oncogene	2.535	0.25
RCAN2	ORF	tumor suppressor	-2.571	0.25
RTN2	ORF	oncogene	2.039	0.25
SLC39A12	ORF	tumor suppressor	-2.345	0.25
TOMM7	BOTH	tumor suppressor	-1.995	0.125
ABHD13	ORF	tumor suppressor	-1.978	0
ACPL2	BOTH	tumor suppressor	-2.005	0
AMAC1L2	ORF	oncogene	2.548	0
AMN1	ORF	tumor suppressor	-2.965	0
ANKRD31	ORF	tumor suppressor	-3.276	0
AOC2	ORF	oncogene	2.089	0
ARL10	ORF	oncogene	2.313	0
ATRNL1	ORF	tumor suppressor	-1.961	0
AZI1	ORF	oncogene	2.071	0
B4GALNT2	ORF	oncogene	2.41	0
BARHL2	ORF	oncogene	2.022	0
C4BPB	ORF	oncogene	1.982	0
CCDC104	ORF	tumor suppressor	-2.075	0
CCDC3	ORF	tumor suppressor	-3.104	0
CCDC48	NON_ORF	tumor suppressor	-2.186	0
CCDC78	ORF	oncogene	2.472	0
CCK	ORF	tumor suppressor	-2.019	0
CCKAR	ORF	tumor suppressor	-1.989	0
CHRNA9	ORF	tumor suppressor	-2.187	0
CNTNAP4	ORF	tumor suppressor	-2.001	0
CRYGN	BOTH	oncogene	2.295	0
CST5	ORF	tumor suppressor	-2.228	0
CTSF	ORF	tumor suppressor	-3.157	0
DMRT2	ORF	tumor suppressor	-2.86	0
EBPL	ORF	tumor suppressor	-2.031	0
ECEL1	ORF	oncogene	2.688	0
EFCAB1	NON_ORF	oncogene	2.005	0
ELMOD1	ORF	tumor suppressor	-2.015	0
FAM123B	NON_ORF	tumor suppressor	-2.402	0
FAM132A	ORF	oncogene	2.213	0
FZD3	ORF	tumor suppressor	-2.206	0
GLT25D1	ORF	oncogene	2.477	0
GLYATL2	ORF	tumor suppressor	-2.846	0
GNA14	ORF	tumor suppressor	-2.683	0
GPC2	ORF	oncogene	2.315	0
GPR62	BOTH	tumor suppressor	-2	0
GPR65	ORF	oncogene	2.009	0
GPRC6A	ORF	oncogene	2.764	0
GRINA	ORF	oncogene	2.327	0
HCRTR2	ORF	tumor suppressor	-2.351	0
HOXA6	ORF	oncogene	2.321	0
IFI44	ORF	oncogene	2.17	0
IGLL1	ORF	oncogene	2.003	0
IL29	ORF	tumor suppressor	-2.776	0
ITGA10	ORF	oncogene	2.789	0
JHDM1D	ORF	tumor suppressor	-2.477	0
KCNH3	ORF	tumor suppressor	-2.24	0
KCNS3	ORF	tumor suppressor	-2.62	0
KIAA0240	NON_ORF	tumor suppressor	-2.575	0
KIAA0562	ORF	tumor suppressor	-2.106	0
KIAA0664	BOTH	oncogene	2.618	0
KIAA1257	ORF	oncogene	2.395	0
KIAA1267	ORF	tumor suppressor	-2.177	0
KIF17	ORF	tumor suppressor	-2.133	0
KLF17	ORF	oncogene	3.359	0
LGI1	ORF	tumor suppressor	-2.012	0
LHX5	ORF	oncogene	2.459	0
LILRA5	ORF	oncogene	2.05	0
LIX1	ORF	tumor suppressor	-2.047	0
LOC407835	NON_ORF	oncogene	2.596	0
LPPR4	ORF	tumor suppressor	-2.073	0
LRIT1	NON_ORF	oncogene	2.223	0
LRRC45	ORF	oncogene	2.7	0
LRTM2	ORF	oncogene	2.788	0
MAGEB3	BOTH	tumor suppressor	-2.625	0
MEIS3P1	ORF	tumor suppressor	-2.466	0
MLF1IP	ORF	oncogene	2.168	0
MLNR	ORF	oncogene	1.985	0
NBPF14	ORF	oncogene	2.411	0
NLRP11	ORF	tumor suppressor	-2.088	0
NMUR1	BOTH	tumor suppressor	-2.359	0
NXNL2	ORF	tumor suppressor	-2.108	0
OPN4	ORF	tumor suppressor	-2.317	0
OR10J3	ORF	tumor suppressor	-2.341	0
OR4C46	ORF	oncogene	2.429	0
OR51A7	ORF	oncogene	2.639	0
OR51B2	ORF	oncogene	2.48	0
OR7E24	ORF	tumor suppressor	-2.321	0
OR8K3	ORF	tumor suppressor	-2.241	0
OTP	ORF	tumor suppressor	-2.229	0
PAQR8	ORF	tumor suppressor	-2.243	0
PCDHA11	BOTH	tumor suppressor	-2.593	0
PCDHA8	ORF	oncogene	2.08	0
PCDHA9	BOTH	oncogene	2.006	0
PCDHB18	ORF	tumor suppressor	-2.859	0
PCDHB4	ORF	tumor suppressor	-2.089	0
PDE6C	ORF	oncogene	2.563	0
PKD2L1	ORF	oncogene	2.195	0
PLEKHA8	BOTH	oncogene	2.36	0
PLEKHM2	ORF	oncogene	2.547	0
POPDC3	ORF	oncogene	2.541	0
PRAMEF1	ORF	oncogene	2.675	0
PTCHD1	ORF	tumor suppressor	-2.298	0
PTPLAD2	ORF	tumor suppressor	-2.156	0
RFX2	ORF	tumor suppressor	-2.811	0
SCN4B	ORF	tumor suppressor	-2.284	0
SEMA6B	ORF	oncogene	2.502	0
SGCZ	ORF	tumor suppressor	-2.47	0
SIGLEC1	ORF	oncogene	2.621	0
SLC10A4	ORF	tumor suppressor	-2.229	0
SLC17A3	ORF	oncogene	1.964	0
SPHAR	ORF	tumor suppressor	-2.26	0
SRD5A2	ORF	oncogene	2.818	0
SUSD4	ORF	oncogene	2.078	0
SYNPR	ORF	tumor suppressor	-1.988	0
TACR3	ORF	oncogene	2.611	0
TH1L	BOTH	oncogene	2.12	0
TLR6	ORF	oncogene	2.113	0
TMEM130	BOTH	tumor suppressor	-2.693	0
UMODL1	ORF	tumor suppressor	-2.573	0
UNC13C	BOTH	tumor suppressor	-2.255	0
UNC5D	BOTH	tumor suppressor	-2.56	0
WNT8B	ORF	tumor suppressor	-2.108	0
ZDHHC12	ORF	oncogene	1.995	0
ZFP106	BOTH	tumor suppressor	-2.02	0
ZNF177	ORF	tumor suppressor	-2.158	0
ZNF233	ORF	tumor suppressor	-2.098	0
ZNF284	ORF	tumor suppressor	-2.205	0
ZNF527	ORF	tumor suppressor	-2.189	0
ZNF560	ORF	tumor suppressor	-3.516	0
ZNF804B	ORF	tumor suppressor	-2.042	0
ZP1	ORF	oncogene	2.073	0
ANKRD35	ORF	tumor suppressor	-2.038	0
B4GALNT4	ORF	oncogene	2.328	0
CCDC85A	ORF	tumor suppressor	-2.047	0
CR1	BOTH	oncogene	2.287	0
CSMD3	ORF	tumor suppressor	-2.768	0
DLGAP1	ORF	tumor suppressor	-2.262	0
GUCY2F	NON_ORF	tumor suppressor	-2.512	0
IL22RA2	ORF	oncogene	2.406	0
SIDT2	ORF	tumor suppressor	-3.038	0
SLC12A5	ORF	tumor suppressor	-2.535	0
SLC1A6	ORF	tumor suppressor	-2.089	0
CCDC99	NONE	oncogene	2.781	0
THOC4	NONE	oncogene	3.212	0
HOXA4	ORF	tumor suppressor	-2.773	0
SLFN13	NONE	oncogene	2.811	0
NTS	NONE	oncogene	3.662	0
LOC728723	NONE	oncogene	2.952	0
LOC254057	NONE	oncogene	2.957	0
TMEM93	NONE	oncogene	2.644	0
LOC348021	NONE	oncogene	2.592	0
LOC440288	NONE	oncogene	2.813	0
CCDC125	NONE	oncogene	2.698	0
PGS1	NONE	oncogene	2.611	0
HTN1	NONE	tumor suppressor	-2.66	0
FDPSL2A	NONE	oncogene	3.534	0
DEFA3	NONE	oncogene	3.684	0
ALDOAP2	NONE	oncogene	2.635	0
SNORA70	NONE	oncogene	2.816	0
S100A5	NONE	oncogene	3.227	0
PTMAP7	NONE	oncogene	3.09	0
EPAG	NONE	oncogene	3.083	0
POU5F1P3	NONE	oncogene	3.534	0
ADAM5P	NONE	oncogene	2.732	0
LOC400752	NONE	oncogene	2.674	0
CALML6	NONE	oncogene	2.646	0
FLJ37201	NONE	tumor suppressor	-2.832	0
RAET1K	NONE	oncogene	2.653	0
LOC339316	NONE	oncogene	2.742	0
FAM116A	NONE	tumor suppressor	-2.792	0
NBPF11	NONE	oncogene	3.012	0
TTTY6	NONE	oncogene	3.794	0
NPSR1	NONE	tumor suppressor	-2.618	0
IL10	NONE	oncogene	2.801	0
RPL23AP14	NONE	tumor suppressor	-2.692	0
APOL5	NONE	oncogene	2.664	0
DEFA4	NONE	oncogene	3.198	0
MOP-1	NONE	oncogene	3.293	0
ZNF323	NONE	tumor suppressor	-2.881	0
MARCH11	NONE	tumor suppressor	-3.147	0
OR7E47P	NONE	tumor suppressor	-2.6	0
GALT	NONE	tumor suppressor	-2.595	0
LOC643783	NONE	tumor suppressor	-2.601	0
PS1TP4	NONE	tumor suppressor	-2.677	0
TMEM187	NONE	tumor suppressor	-3.073	0
RFPL1S	NONE	tumor suppressor	-2.701	0
PAOX	NONE	tumor suppressor	-2.825	0
SSPN	NONE	tumor suppressor	-2.595	0
DHRS12	NONE	tumor suppressor	-3.084	0
