# Supplementary material for: CancerHubs: a systematic data mining and elaboration approach for identifying novel cancer-related protein interaction hubs
Source: Brief Bioinform. 2024 Dec 7;26(1):bbae635. doi: 10.1093/bib/bbae635 (PMC11631132; doi:10.1093/bib/bbae635)
Supplement: Table_S3_bribio_bbae635 [file table_s3_bribio_bbae635.xlsx]

## Sheet: MM
Gene	Mutation	Precog_metaZ	Network_score
KIAA1429	BOTH	1.329	912.251
MYC	BOTH	1.066	861.919
ESR2	NON_ORF	-1.683	774.086
NR2C2	BOTH	0.483	575.082
BRCA1	BOTH	1.547	523.199
CUL3	BOTH	-0.948	512.078
EGLN3	BOTH	-1.444	503.257
EGFR	BOTH	-1.331	486.947
APP	BOTH	0.186	446.088
HSPA8	BOTH	0.505	345.63
CUL7	BOTH	1.332	330.595
OBSL1	ORF	0.23	330.03
CFTR	BOTH	-0.248	325.156
PRPF8	BOTH	0.98	260.36
RC3H2	BOTH	-1.032	252.236
CSNK2A1	BOTH	1.771	251.516
CYLD	BOTH	-1.682	250.688
SUZ12	BOTH	1.161	249.336
EP300	BOTH	1.474	242.227
HUWE1	BOTH	-0.613	221.582
EWSR1	BOTH	1.889	218.626
HSPD1	ORF	1.58	206.642
YAP1	NON_ORF	-0.705	206.481
PARK2	NON_ORF	0.318	197.045
WWOX	NON_ORF	-1.66	192.673
FBXW11	BOTH	-0.627	192.004
HDAC6	BOTH	-0.916	177.311
RELA	BOTH	0.49	172.898
HDAC4	BOTH	1.939	172.199
IQGAP1	BOTH	1.902	170.992
BTRC	BOTH	-1.469	170.93
TP53BP1	BOTH	1.63	170.572
CUL5	BOTH	-0.138	170.455
CLTC	BOTH	0.927	169.306
RNF123	BOTH	-1.133	168.64
SQSTM1	BOTH	-1.073	168.491
ACTB	BOTH	-0.116	165.928
UNK	BOTH	-0.416	157.505
RPL10	ORF	-1.122	156.963
EZR	BOTH	1.391	154.787
PPP1CA	ORF	1.104	154.346
SMURF1	NON_ORF	0.496	152.64
TRIM14	ORF	-0.518	151.704
CREBBP	BOTH	-1.191	151.381
EEF2	ORF	0.1	150.728
AR	BOTH	-0.723	148.951
NIN	BOTH	1.139	147.433
CUL4A	BOTH	-0.766	146.882
GSK3B	NON_ORF	1.357	146.711
POLR2A	ORF	-1.23	146.261
FAF1	NON_ORF	0.163	145.427
UBE3A	BOTH	0.635	145.02
GOLGA2	BOTH	-1.511	144.643
GBF1	BOTH	-1.91	140.051
DHX9	BOTH	0.946	138.563
CBL	BOTH	1.785	135.52
DISC1	BOTH	-0.036	134.063
HERC2	BOTH	0.604	133.261
PABPC1	ORF	1.332	129.754
USP15	NON_ORF	-1.6	123.249
CCND1	BOTH	-0.851	118.791
RB1	BOTH	-1.875	118.612
SERBP1	BOTH	0.658	117.195
TOP1	BOTH	-0.769	116.578
NEDD4	BOTH	0.129	115.858
PPARG	NON_ORF	-0.989	115.614
HECW2	BOTH	0.195	115.103
TRAF2	BOTH	0.371	114.259
NCOR1	BOTH	-0.513	113.649
ATM	BOTH	-1.411	112.903
RPL4	ORF	1.13	112.005
LRRK2	BOTH	-0.638	111.921
NINL	NON_ORF	-0.958	110.095
UNC93B1	BOTH	-0.638	109.84
HADHA	BOTH	0.18	109.778
RUNX1	BOTH	-0.595	109.585
PSMD1	BOTH	-0.229	107.868
PSMC3	BOTH	1.287	106.896
STAT3	BOTH	0	106.673
RPTOR	BOTH	0.44	106.249
RAB7A	BOTH	0.13	104.357
MECOM	BOTH	1.008	104.321
MTDH	BOTH	0.738	104.31
OFD1	BOTH	-0.393	102.388
DYNC1H1	BOTH	1.544	100.497
MAPT	BOTH	0.887	100.433
ITCH	NON_ORF	0.631	98
IGF1R	BOTH	1.383	96.5935
USP9X	BOTH	-0.85	96.2578
MAX	ORF	-1.714	94.5852
MTOR	BOTH	-1.347	94.1739
CRK	BOTH	-0.93	94.0811
LNX1	ORF	0.689	93.1338
SIN3A	BOTH	0.007	92.1644
SH3KBP1	BOTH	-1.955	92.1008
ABL1	BOTH	1.672	91.592
NFATC2	BOTH	0.004	90.4186
BICD1	NON_ORF	-1.785	90.2743
THRAP3	BOTH	-0.574	88.6403
APC	BOTH	-1.589	88.0692
SMARCC2	BOTH	-0.495	88.0074
PRPF40A	BOTH	0.712	87.5
CHEK2	BOTH	-0.18	87.4286
WWP2	BOTH	-0.933	86.959
SNCA	NON_ORF	-1.398	86.4
TP63	BOTH	0.132	86.0827
NOP2	BOTH	1.661	85.698
REST	BOTH	-1.613	85.3386
SF3B1	BOTH	-1.462	85.2296
MAPK8	NON_ORF	1.642	84.7458
KIAA0368	BOTH	0.496	84.2456
COX15	BOTH	1.735	83.6267
MAPK3	BOTH	1.405	83.6148
CAV1	NON_ORF	1.409	83.0593
AMBRA1	NON_ORF	1.31	82.7234
CAPZB	NON_ORF	0.725	82.6913
SLC15A3	ORF	-1.23	82.3669
FBXO25	BOTH	-0.33	82.2661
LARP1	NON_ORF	0.161	82.2403
KAT2B	BOTH	-1.064	81.9213
AGRN	BOTH	-0.69	80.6452
ZC3HAV1	NON_ORF	-0.332	80.0629
NOS2	BOTH	-0.225	79.6953
BIRC2	BOTH	-1.123	79.4118
TXNIP	ORF	-0.794	78.8438
EIF3A	BOTH	0.914	78.4083
SPTBN1	BOTH	1.31	78.0278
TGFBR2	BOTH	-0.281	77.5385
TRIP4	BOTH	0.663	77.5194
KAT5	ORF	0.237	76.9589
ERBB3	BOTH	0.215	76.1635
ACTG1	BOTH	0.2	75.6364
MAGED1	BOTH	0.447	75.4381
LYN	BOTH	1.374	75.2087
CDK7	BOTH	0.832	74.7071
ZBTB38	NON_ORF	-0.223	74.6036
GAN	BOTH	0.621	74.4496
SND1	BOTH	0.804	74.3226
BLM	BOTH	-1.004	74.3119
ZNF638	BOTH	0.132	74.028
DDX3X	BOTH	0.972	74.0126
ALB	BOTH	-1.402	73.7245
BRAF	BOTH	-0.53	73.5
RPGRIP1L	BOTH	0.889	72.9655
SYNPO	BOTH	-0.566	72.7823
SCLT1	BOTH	1.381	72.7788
PDIA3	BOTH	-0.363	72.6807
UHRF2	BOTH	-0.526	72.4286
NEDD4L	BOTH	-1.737	71.5319
ATXN1	BOTH	0.583	71.4057
NOP58	BOTH	1.828	70.3511
UBASH3B	BOTH	0.303	69.931
TCF4	NON_ORF	-1.776	69.5859
SF3B3	BOTH	1.341	69.5216
PTK2	NON_ORF	-0.503	69.2078
MYO18A	BOTH	0	68.8931
TADA2A	BOTH	0.037	68.8095
SMARCA5	BOTH	1.775	68.2581
MAST3	BOTH	0.511	68.0851
HTT	BOTH	0.235	67.5392
MECP2	NON_ORF	0.256	67.2364
NCOR2	BOTH	-0.934	66.618
FXR2	ORF	-1.491	66.566
CKAP5	BOTH	1.016	66.3936
OGT	BOTH	1.06	65.9439
KIF13B	BOTH	-1.843	65.6203
ZC3H18	BOTH	0.992	65.61
RICTOR	BOTH	-1.229	64.9604
DSP	BOTH	-1.57	64.3402
ZFP36L2	ORF	0.775	63.9381
SEC31A	BOTH	-1.391	63.7527
KPNA1	BOTH	0.532	63.699
RBM14	BOTH	1.657	63.5817
FGF11	ORF	0.521	63.375
FOXK2	BOTH	0.606	63.2022
PRKAA1	BOTH	-0.327	62.7826
UBR4	BOTH	-0.659	62.7826
NSUN2	BOTH	1.764	62.6941
UBB	ORF	-1.009	62.41
RCOR1	NON_ORF	0.508	62.2273
SMURF2	NON_ORF	-1.007	62.0253
NCOA3	BOTH	-1.217	61.8312
BCLAF1	BOTH	-0.309	61.7921
FLNB	BOTH	-0.932	61.3178
CDK6	BOTH	1.148	61.1863
TRIM29	BOTH	-0.519	60.8
TSC2	BOTH	1.671	60.3571
FANCA	BOTH	0.947	60.2791
GANAB	BOTH	-0.506	60.2376
MLH1	BOTH	-0.806	59.8404
SART1	BOTH	-0.679	59.8131
SRGAP2	NON_ORF	-0.146	59.7561
GIGYF2	BOTH	-0.781	59.5217
MED1	BOTH	1.928	59.3059
IRS1	BOTH	0.751	59.2388
PPP2R2A	BOTH	0.711	59.2111
CENPJ	BOTH	0.71	58.703
HECTD1	BOTH	-1.185	58.6806
ATAD3A	ORF	1.595	58.3434
TYK2	BOTH	0.775	57.8
TCOF1	BOTH	1.095	57.76
MYH10	BOTH	-1.189	57.6421
EIF3I	ORF	-1.745	57.5631
POLR1C	BOTH	1.678	57.398
ITGB1	BOTH	-0.907	57.3158
CDC27	BOTH	-1.906	57.0417
KIFC3	NON_ORF	0.251	56.5714
MAPKAP1	BOTH	-1.299	56.1125
SH3PXD2A	BOTH	0.109	56.1096
ABI2	NON_ORF	-0.749	55.9014
RMND5A	BOTH	0.682	55.6818
PPM1H	BOTH	0.788	55.3514
VCL	NON_ORF	-1.416	55.0562
YES1	BOTH	1.513	55.0476
RPS6KA2	NON_ORF	-0.76	54.7241
EPB41L3	BOTH	-1.142	54.6133
CEP135	BOTH	0.396	54.6117
TERT	BOTH	0.619	54.5455
AXIN1	BOTH	-0.512	54.45
CNOT1	BOTH	-0.367	54.4
CEP152	BOTH	1.052	54.1023
CD44	NON_ORF	1.047	53.4944
SOCS6	BOTH	0.37	53.481
PDGFRA	BOTH	-0.986	53.1525
AHNAK	BOTH	0.559	53.066
MARK2	BOTH	1.323	52.92
XRN1	BOTH	0.187	52.8125
PRKD2	BOTH	-0.37	52.7424
AP2B1	BOTH	-1.659	52.6882
MAB21L2	BOTH	-0.605	52.2237
VPS53	BOTH	0.828	52.2237
BCL6	BOTH	-0.267	52.1739
ERBB2IP	BOTH	-0.814	51.9552
MTUS2	NON_ORF	1.063	51.8571
GNB1	NON_ORF	0.133	51.6806
GAB2	NON_ORF	-1.576	51.5714
SYK	BOTH	-1.457	51.2712
MAGI1	BOTH	0.792	51.1912
TPTE	BOTH	1.633	50.9726
HIST2H2AC	ORF	0	50.8846
SEC24B	BOTH	0.599	50.7042
NDEL1	NON_ORF	-1.69	50.5806
KHDRBS2	BOTH	0.205	50.4493
BCL2	NON_ORF	-1.622	50.4167
INSR	BOTH	-0.928	50.4167
MLLT4	BOTH	0.455	50.2838
CGN	ORF	0.228	50.2405
PTPN14	BOTH	-1.913	50
DZIP3	BOTH	1.103	49.9846
MTNR1B	BOTH	-0.838	49.9846
CHCHD3	NON_ORF	1.175	49.8778
USP19	ORF	0.367	49.5902
STIL	BOTH	1.105	49.4706
FUBP1	BOTH	-0.466	49.3494
USP4	BOTH	-0.591	49.3494
IGF2R	BOTH	0.331	49.0282
SEC24A	BOTH	-1.626	49.0282
ARNTL	BOTH	0.95	49
SLC1A5	BOTH	1.037	49
ARID1A	BOTH	-0.041	48.7536
SVIL	BOTH	-0.192	48.6737
TRIM54	ORF	0.482	48.6486
DENND1A	BOTH	-0.927	48.4925
PLEKHA5	BOTH	-1.187	48.4925
TIAM1	BOTH	-0.916	48.4925
SIPA1L1	BOTH	1.175	48.1882
AGAP1	BOTH	1.235	48.0159
BRD4	NON_ORF	-1.746	47.7051
PTPRF	BOTH	-1.644	47.5152
MAP3K5	BOTH	-0.345	47.3803
PICALM	NON_ORF	0.092	47.25
ELAVL2	BOTH	-1.812	47.0405
TRAPPC5	ORF	1.88	47.0323
DNAJC10	BOTH	-0.802	47.0323
DNM2	BOTH	-0.448	46.878
SNRPN	BOTH	-0.807	46.878
CEP63	BOTH	-1.474	46.4133
RTF1	BOTH	0.13	46.2857
ZBTB16	BOTH	-1.637	46.1538
DCLK1	BOTH	0.236	45.5625
FBXO38	BOTH	-0.569	45.4493
SUPT6H	BOTH	-0.41	45.4493
CDK12	BOTH	-0.897	45.1493
NCOA6	BOTH	1.532	45.0667
ERBB4	BOTH	0.717	45.0213
NPLOC4	BOTH	1.148	45
PELP1	BOTH	0.825	44.8615
PHLDB2	NON_ORF	-1.123	44.8533
PDE4DIP	BOTH	-0.734	44.8533
MCPH1	NON_ORF	-1.815	44.8448
CCNT1	BOTH	1.731	44.8
CASK	BOTH	0.665	44.6429
MAP4	BOTH	1.295	44.5873
RIPK1	BOTH	-1.761	44.5873
WDR36	BOTH	1.738	44.5873
UBE4B	BOTH	1.255	44.5068
ASPH	BOTH	-0.432	44.4853
ITSN1	BOTH	-0.673	44.3279
MDM4	BOTH	0.412	44.3279
SOCS1	ORF	-1.408	44.0847
PGD	BOTH	0.289	44.0633
SKIL	BOTH	0.544	43.8596
KTN1	BOTH	-1.374	43.6129
DAB2	BOTH	-1.375	43.32
EIF5B	BOTH	1.097	43.2154
STRN	BOTH	0.496	43.2154
TNRC6A	BOTH	0.131	43.2154
SLC33A1	BOTH	0.45	43.1034
RPRD1B	BOTH	1.156	42.9589
PPM1B	BOTH	0.753	42.8824
NCOA2	NON_ORF	0.758	42.875
PSEN1	NON_ORF	-0.241	42.875
ATOH1	ORF	1.104	42.6667
SKAP1	BOTH	-0.185	42.6667
CLU	ORF	0.966	42.5823
USHBP1	BOTH	-0.479	42.5606
DCD	ORF	0.618	42.3729
CPSF7	BOTH	1.664	42.3529
PGR	BOTH	-1.271	42.32
ZFC3H1	BOTH	0.02	42.25
RNF40	BOTH	1.046	41.9516
BMPR1A	BOTH	0.761	41.9254
DAPK1	BOTH	-1.036	41.9254
EHD1	BOTH	0.219	41.8909
JAK2	BOTH	-1.508	41.8909
TGM2	BOTH	-1.452	41.8909
H1FX	ORF	0.738	41.8133
FAM110A	BOTH	0.487	41.6792
STX5	BOTH	-1.2	41.6792
FAM188B	BOTH	1.212	41.6667
SON	BOTH	0.577	41.6571
TNK2	BOTH	-0.175	41.4902
SCFD1	NON_ORF	-0.077	41.3966
KPNA6	NON_ORF	-1.273	41.3088
TNRC6B	BOTH	-0.748	40.9836
NDUFS4	NON_ORF	-0.589	40.9697
NCAPD2	BOTH	-0.922	40.9697
NFE2L2	NON_ORF	-0.33	40.9074
PAK1	BOTH	-0.273	40.9074
FERMT2	BOTH	1.09	40.6949
POC5	BOTH	-0.588	40.6923
RIF1	BOTH	1.22	40.6406
HNF4A	BOTH	-1.482	40.5
MME	NON_ORF	0.561	40.4211
A2M	BOTH	-1.133	40.4211
BANP	NON_ORF	-1.6	40.3226
RDX	NON_ORF	-0.514	40.3226
LIG4	BOTH	0.881	40.3226
PAK4	BOTH	-1.144	39.9245
CUX1	BOTH	-0.28	39.5102
SLC30A5	BOTH	1.295	39.5102
ATXN2	NON_ORF	0.335	39.4464
CDK5RAP2	BOTH	-0.169	39.3607
FLNC	BOTH	-0.596	39.3607
NCK2	BOTH	-1.121	39.3607
CBLB	BOTH	-0.222	39.3404
AMOTL2	BOTH	-0.105	39.1852
IKBKE	BOTH	-1.198	39.1852
SNX1	BOTH	0.557	39.1852
HSD17B12	NON_ORF	-0.472	39.0508
USP47	BOTH	0.302	39.0508
PTK2B	BOTH	-0.983	39
SMEK1	BOTH	-0.539	38.7544
DYNC1I1	BOTH	1.361	38.7258
CLIC4	NON_ORF	-0.614	38.6286
RBM25	BOTH	-0.272	38.6286
SPAG9	NON_ORF	1.611	38.4727
TNPO3	BOTH	1.698	38.4727
MAP1B	BOTH	1.74	38.4
AP3B1	NON_ORF	-0.758	38.2075
NAV1	BOTH	1.067	38.2075
PIAS2	BOTH	1.193	38.2075
CDH5	BOTH	-1.111	38.2045
FGFR2	BOTH	-0.482	38.2045
SREBF2	BOTH	-0.159	38.0952
TAF1	BOTH	-0.534	38.0862
RABGAP1L	BOTH	0.444	37.9608
DARS	BOTH	0.266	37.9249
RASAL2	BOTH	0.146	37.7857
QKI	NON_ORF	1.036	37.7705
LUC7L3	ORF	-0.681	37.5156
IGF2BP3	BOTH	1.709	37.4269
SRP72	ORF	0.236	37.3134
ACSL3	BOTH	1.284	37.2308
RNF146	BOTH	0.083	37.2093
WRN	BOTH	0.274	36.8182
PC	BOTH	0.953	36.8167
SEPT9	BOTH	-0.856	36.8167
FAM110B	NON_ORF	0.147	36.75
MDN1	BOTH	0.1	36.4828
PPARGC1A	BOTH	0.176	36.2549
CEP70	BOTH	0.736	36.2319
PRKCB	NON_ORF	-0.258	36.1
KDR	BOTH	-0.575	36.1
ABI1	NON_ORF	-0.453	36.0263
DNAJC11	BOTH	1.657	35.8519
ANKRD28	BOTH	1.402	35.629
KLC1	NON_ORF	0.657	35.5577
PPHLN1	NON_ORF	1.693	35.5577
PHF8	BOTH	0.475	35.5577
RUNX1T1	BOTH	1.455	35.5556
TNKS1BP1	BOTH	1.016	35.5556
UBE2E2	NON_ORF	-1.009	35.3721
ERP44	BOTH	0.157	35.28
CBLC	BOTH	-0.396	35.2195
OSBPL8	BOTH	1.75	35.1026
DICER1	BOTH	0.788	35.0635
ZNF326	BOTH	-1.51	35.0635
UBE2H	BOTH	0.588	35.0208
SUCLG2	NON_ORF	0.888	34.9138
ALDH18A1	BOTH	1.841	34.8868
PTGER3	BOTH	-0.24	34.8868
TTN	BOTH	0.111	34.8868
MPRIP	NON_ORF	0.91	34.7222
COMMD1	NON_ORF	0.554	34.5882
ALK	BOTH	-1.426	34.381
PSIP1	BOTH	-1.051	34.322
CAMK2D	BOTH	0.939	34.3061
TSC22D1	BOTH	-0.824	34.2407
IRS2	ORF	-0.572	34.1053
TNIK	BOTH	0.052	34.1053
GPS2	BOTH	0.699	34.0426
EXOC4	NON_ORF	-0.1	33.9231
PTN	NON_ORF	-1.295	33.9231
MGA	BOTH	0.823	33.9231
RNF111	BOTH	-0.41	33.8
WDR33	BOTH	-1.193	33.75
GTF3C2	BOTH	0.709	33.62
AP1B1	BOTH	-1.267	33.6182
CLK3	ORF	-0.342	33.5873
NUP98	BOTH	0.113	33.4697
NKAP	ORF	-0.423	33.3902
TRIM5	NON_ORF	0.873	33.3902
KANK2	BOTH	0.633	33.3902
THRB	BOTH	-0.561	33.3902
MYH11	BOTH	-1.847	33.3333
TSSC1	BOTH	1.952	33.3333
MGMT	NON_ORF	0.075	33.283
ARNT2	BOTH	-0.016	33.2308
CEP192	BOTH	0.72	33.1967
KRT6B	BOTH	0.929	33.0652
ECD	ORF	-0.256	33.0179
DLG1	BOTH	0.889	33
HIPK2	NON_ORF	-1.455	32.9608
TXNDC5	BOTH	0.359	32.9143
PLEKHA7	NON_ORF	0.755	32.8182
MED16	BOTH	0.506	32.8182
PIK3C2A	BOTH	-0.859	32.8136
UGGT1	BOTH	-0.808	32.6667
PPP2R5D	ORF	-1.202	32.6531
MTA3	NON_ORF	-0.914	32.6531
MAP2K5	NON_ORF	0.374	32.5952
PRMT6	ORF	0.277	32.4386
IDH1	BOTH	-1.478	32.4386
ATXN7	BOTH	-0.059	32.3617
CCDC47	BOTH	-0.189	32.3617
MACF1	BOTH	-0.917	32.3617
PTPN13	BOTH	-0.392	32.3617
STK4	BOTH	0.937	32.3617
MIB1	BOTH	1.348	32.3269
IPO11	BOTH	1.032	32.2667
TRIM8	ORF	1.207	32.2368
NES	BOTH	1.9	32.2368
CYP1A1	ORF	-0.194	32.0889
BIRC6	BOTH	0.371	32.0889
CHD1	BOTH	-0.64	32.0889
RAP1A	BOTH	-1.611	32.0889
PDIA4	BOTH	1.02	32.0606
DIS3	BOTH	-0.534	32
MYCBP2	BOTH	-0.52	32
PARD3	BOTH	1.312	32
TRAF3IP1	BOTH	0.443	32
EP400	BOTH	-0.163	31.8793
LEMD3	BOTH	0.578	31.8372
RAI14	BOTH	1.205	31.7377
PLOD2	BOTH	0.742	31.6098
TOM1L1	BOTH	1.251	31.6098
PDS5A	BOTH	1.059	31.5
STRN3	BOTH	-0.107	31.5
ETS1	NON_ORF	0.849	31.4103
NUDCD3	NON_ORF	0.29	31.4103
CIT	BOTH	-0.378	31.4103
KDM6A	BOTH	0	31.4103
PABPN1	BOTH	-0.668	31.3913
EEA1	NON_ORF	-0.404	31.3725
ZDHHC18	ORF	-0.895	31.2432
HDAC8	NON_ORF	1.597	30.8571
EIF5	BOTH	-0.076	30.7234
DSG1	BOTH	-0.722	30.4222
NUMB	BOTH	-1.76	30.4222
TJP2	BOTH	-0.934	30.42
TRIP12	BOTH	-1.016	30.42
USP34	BOTH	0.293	30.42
STK3	BOTH	1.022	30.4138
PDLIM5	BOTH	-0.795	30.1887
EPHA1	ORF	-0.793	30.1395
IDE	BOTH	0.465	30.1395
KIF1B	BOTH	-0.275	30.1395
DNAJB4	BOTH	-0.061	30.0833
ROCK1	BOTH	1.155	30.0312
ERC1	NON_ORF	-1.839	30.0179
SMU1	BOTH	0.735	30.0179
EXOC6	NON_ORF	-0.49	30
ERCC3	BOTH	1.933	29.7609
FLCN	ORF	-0.644	29.641
WWC1	NON_ORF	0.555	29.641
LPP	BOTH	-1.939	29.641
SP100	BOTH	-1.008	29.641
UACA	BOTH	-0.47	29.641
WNK1	BOTH	0.052	29.6296
ATG7	NON_ORF	1.445	29.4545
FOXO1	NON_ORF	-1.386	29.4545
ARHGAP32	BOTH	1.321	29.4324
EHMT1	BOTH	-0.102	29.4324
POM121	BOTH	0.585	29.4324
GMPS	BOTH	-0.429	29.3492
MYO1E	BOTH	0.134	29.3492
PHIP	NON_ORF	0.288	29.25
KLHL2	NON_ORF	-0.368	29.1667
RNGTT	NON_ORF	-1.149	29.1667
TBC1D4	BOTH	-1.064	29.1667
TLR9	ORF	-1.193	29.1212
ABLIM1	BOTH	-0.767	28.9863
DPF3	NON_ORF	-0.955	28.9
ENAH	NON_ORF	-1.842	28.9
ARID1B	NON_ORF	-0.339	28.8
ZC3H13	BOTH	-0.273	28.8
ZMYM2	BOTH	-1.905	28.6981
DAG1	BOTH	-1.826	28.6579
DDX60	BOTH	-0.367	28.5208
HIST1H1D	BOTH	1.291	28.5208
TPP1	BOTH	0.67	28.5208
ACD	ORF	0.665	28.4884
EPB41L2	BOTH	0.482	28.4884
RNF213	BOTH	-0.026	28.4884
IFT57	BOTH	0.057	28.4444
CCDC102B	NON_ORF	1.658	28.3137
ZMYND8	BOTH	-1.902	28.3137
GOLGB1	BOTH	-1.812	28.2647
PPP3CA	BOTH	1.958	28.1951
RGS2	BOTH	-0.671	28.1951
AKT3	NON_ORF	-0.61	28.125
FOXP1	BOTH	0.127	28.125
MAP4K4	BOTH	-0.965	27.9231
PIM1	BOTH	-0.639	27.9231
UBR1	BOTH	0.013	27.8409
RAB6A	BOTH	-0.958	27.6757
PBRM1	BOTH	0.042	27.6545
RRBP1	BOTH	0.126	27.5862
DPM1	BOTH	1.879	27.5745
TCF12	NON_ORF	-1.094	27.5238
CALD1	BOTH	-0.78	27.5238
MAPRE2	BOTH	0.048	27.5238
ATP2B4	NON_ORF	0.245	27.4571
PTPN12	NON_ORF	-0.172	27.4571
PLEKHA2	BOTH	-1.081	27.2727
SYNE2	BOTH	0.379	27.2727
CBS	BOTH	0.748	27.2453
PKP4	BOTH	1.366	27.225
SATB1	BOTH	-1.271	27.225
USP32	BOTH	-1.145	27.225
KLC2	BOTH	1.023	27.2222
HIST1H1B	BOTH	-0.546	27.1607
UPF2	BOTH	-0.572	27.1385
RIOK2	ORF	0.618	27.0345
PRPSAP2	NON_ORF	1.026	27.0345
SCAMP1	NON_ORF	1.579	27.0345
CDKN2AIP	BOTH	-0.336	26.9474
MTHFD1L	NON_ORF	1.601	26.8837
ABCC1	BOTH	0.961	26.8837
ZFR	BOTH	1.789	26.7524
PRKAR2A	BOTH	0.644	26.7407
CCND3	NON_ORF	-1.791	26.6944
RAB27A	NON_ORF	0.369	26.6944
FAM90A1	BOTH	1.201	26.6944
PASK	BOTH	-1.039	26.6944
POU2F1	BOTH	-0.177	26.6944
EVC2	BOTH	0.429	26.561
OSBP	BOTH	-0.287	26.4706
RPRD2	BOTH	0.675	26.4706
EIF4G3	NON_ORF	-0.92	26.2812
CASP10	BOTH	0.059	26.2812
TRPC4AP	NON_ORF	0.453	26.2564
PIK3CB	BOTH	-0.652	26.1333
GHR	BOTH	-0.377	26.0357
ZEB1	BOTH	1.593	26.0357
PPP2R5E	NON_ORF	0.53	25.973
CLASP2	BOTH	0.47	25.973
SPEN	BOTH	0.475	25.973
STT3B	BOTH	0.611	25.973
SDC2	NON_ORF	-0.664	25.9286
TBCD	NON_ORF	0.031	25.9286
EPB41L1	BOTH	-1.083	25.9286
EPPK1	ORF	-0.08	25.7797
CEP350	BOTH	1.615	25.6889
FANCC	NON_ORF	-1.87	25.6
FKBP9	NON_ORF	-1.269	25.6
FYCO1	BOTH	-0.018	25.6
ATP6V0A1	BOTH	-1.027	25.5208
TMEM132A	ORF	-0.855	25.4848
NUSAP1	NON_ORF	1.927	25.4848
EPB41L5	BOTH	0.352	25.4848
DST	BOTH	0.409	25.4697
FAM83H	ORF	0.505	25.4118
CPS1	BOTH	1.412	25.4118
MRPS10	ORF	1.723	25.3333
DACH1	BOTH	-0.258	25.2903
ROR2	BOTH	-1.539	25.2903
SNX5	BOTH	1.881	25.2903
ZFYVE9	BOTH	-1.679	25.2903
PTPRA	NON_ORF	0.227	25.2895
SPIN1	NON_ORF	0.2	25.2895
TMEM67	NON_ORF	-0.537	25.2895
ASCC2	BOTH	0.91	25.2895
FGFR3	BOTH	1.245	25.1379
CBX2	ORF	-0.344	25.1304
LEF1	NON_ORF	1.788	25.037
GRB10	NON_ORF	-0.841	25
HELZ	BOTH	-1.708	25
SORBS2	BOTH	0.133	25
TACC1	BOTH	0.347	25
WAPAL	BOTH	1.198	25
PSPC1	BOTH	-1.2	24.9756
SBDS	ORF	0.036	24.75
ZCRB1	ORF	0.774	24.75
EIF2B3	NON_ORF	1.318	24.75
CDK19	NON_ORF	0.511	24.7353
TMCO1	NON_ORF	1.783	24.641
YTHDC2	BOTH	1.723	24.641
DENND4A	NON_ORF	1.665	24.5
MED13	BOTH	-1.691	24.5
MYO5A	BOTH	-1.225	24.4746
FAM9B	NON_ORF	-1.462	24.4528
CLPX	BOTH	1.706	24.4528
DDX10	NON_ORF	1.273	24.381
ATP2B2	BOTH	-1.426	24.3243
FUT8	BOTH	-0.25	24.3243
LRRK1	BOTH	-1.08	24.3243
SMG7	BOTH	1.721	24.3243
GRIP1	BOTH	-0.294	24.3
MAP2K6	BOTH	1.056	24.3
RASA1	BOTH	0.273	24.3
BCAS3	NON_ORF	-0.023	24.1429
MAP2K4	NON_ORF	-1.158	24.1429
RNF19B	NON_ORF	-0.015	24.1429
GAB1	BOTH	0.372	24.1429
EMILIN1	ORF	0.819	24.0385
HRNR	ORF	0	24.0286
PDXDC1	NON_ORF	-1.558	24.0286
KDM5B	BOTH	-0.066	24.0286
OPRM1	BOTH	-1.135	24.0286
BAIAP2L1	NON_ORF	0.917	23.7576
STX8	NON_ORF	-0.653	23.7576
CRTC2	BOTH	0.963	23.7576
DMD	BOTH	1.65	23.7576
STARD13	BOTH	-0.686	23.7576
XRCC4	NON_ORF	-1.422	23.5161
KYNU	BOTH	1.089	23.5161
SSH1	BOTH	-0.232	23.5161
TRAPPC9	BOTH	-1.404	23.5161
AHCYL2	NON_ORF	0.424	23.439
SGK1	BOTH	1.848	23.439
PHLPP1	NON_ORF	-1.681	23.3611
MSH3	BOTH	-0.219	23.3611
PPIG	BOTH	-0.993	23.3611
CTDSPL	NON_ORF	-0.523	23.3103
PTPRD	BOTH	0.618	23.3103
CDK13	NON_ORF	-0.496	23.2727
ABL2	NON_ORF	0.9	23.1481
FBXO3	BOTH	-0.706	23.1481
GPRASP2	ORF	1.05	23.0769
BRE	NON_ORF	0.137	23.0769
MTAP	BOTH	1.932	23.0769
SLC12A2	BOTH	0.364	23.0588
ASAP1	NON_ORF	-0.475	23.04
KLHL13	NON_ORF	1.209	23.04
BTAF1	BOTH	-1.313	22.881
DIDO1	BOTH	-0.165	22.881
ZC3H14	BOTH	0.491	22.881
KIF1A	BOTH	-0.898	22.7812
LSR	BOTH	-0.415	22.7812
MIA3	BOTH	0.093	22.7812
RUNX2	BOTH	1.735	22.7812
SLAIN2	BOTH	-1.104	22.7297
CCAR1	BOTH	1.927	22.6667
ZNF417	BOTH	-0.598	22.6667
NOS1AP	BOTH	-0.068	22.5333
KIAA1279	BOTH	1.336	22.5
CASC5	BOTH	1.623	22.4
PDE4D	BOTH	-0.107	22.4
SETD2	BOTH	-0.64	22.4
LRRFIP1	NON_ORF	0.959	22.3488
ETV6	NON_ORF	-0.901	22.3214
PARVA	NON_ORF	-1.95	22.3214
KIAA1377	BOTH	-0.206	22.2245
HGF	BOTH	-1.349	22.1538
PTPRS	BOTH	-1.772	22.1316
TRIOBP	BOTH	1.311	22.1316
EPS8	NON_ORF	-0.158	22.0909
GPATCH8	BOTH	0.9	22.0909
GGA3	ORF	-0.804	22.0417
MYO1D	BOTH	-0.822	21.9512
MKLN1	NON_ORF	0.818	21.8065
CHD7	BOTH	-0.524	21.8065
TANC2	BOTH	1.897	21.8065
USP25	BOTH	0.12	21.8065
RBM5	BOTH	-0.76	21.7872
FBXW8	NON_ORF	0	21.7778
ZBTB8A	NON_ORF	0.538	21.7778
KIF21A	BOTH	1.128	21.7778
ZMYM4	BOTH	0.979	21.5641
RLIM	ORF	-0.831	21.5517
ITGB3BP	NON_ORF	1.179	21.5517
ANKRD17	BOTH	0.264	21.5517
FBLN1	BOTH	-1.464	21.5517
EDA	NON_ORF	-0.881	21.4412
RPS6KA5	BOTH	1.286	21.4412
MRPL20	ORF	-0.255	21.4286
EYA2	BOTH	-1.075	21.4286
PHACTR4	NON_ORF	-1.41	21.3333
INTS6	BOTH	1.213	21.1892
FLI1	NON_ORF	0.216	21.16
GRM1	NON_ORF	1.07	21.16
DEPDC5	BOTH	0.944	21.16
SMC6	BOTH	0.806	21.16
ARL6IP1	BOTH	1.422	21.125
NFIC	BOTH	-0.04	21.125
THADA	BOTH	0.744	21.125
TRAPPC10	BOTH	0.221	21.125
LCP1	BOTH	1.661	21.0435
NR3C2	BOTH	-1.881	21.0435
PTPRN	BOTH	0.455	20.9302
DDX19A	BOTH	1.8	20.8333
IPPK	BOTH	0.578	20.8333
MUC1	BOTH	-0.2	20.8333
PPFIBP1	BOTH	0.521	20.8286
ACADVL	ORF	-0.428	20.6316
GNAI1	NON_ORF	1.532	20.6316
PATL1	NON_ORF	1.182	20.6316
PALLD	BOTH	1.748	20.6316
PPAN-P2RY11	BOTH	0	20.6316
STAT2	ORF	0.259	20.5714
BCL7A	BOTH	-1.801	20.5714
DCC	BOTH	0.163	20.5714
MAN1A1	BOTH	0.513	20.5714
RBM27	BOTH	1.689	20.5122
DOCK5	BOTH	-0.404	20.4848
TSGA10	BOTH	-1.039	20.4848
FLG2	ORF	-0.242	20.3462
PTPN4	NON_ORF	-1.718	20.3462
LIMCH1	NON_ORF	-1.459	20.25
CDH2	BOTH	-0.458	20.25
BHLHE41	ORF	-0.943	20.1667
MYH6	ORF	-0.225	20.1667
EFR3A	BOTH	1.804	20.1667
GFPT2	BOTH	-0.843	20.1667
HIVEP1	BOTH	1.041	20.1667
CACNA1A	BOTH	-1.714	20.1613
PDP1	BOTH	1.249	20.1026
CIITA	ORF	-0.135	20.0455
PTPRR	BOTH	0.308	20.0455
GTF2F2	NON_ORF	-1.216	20.0238
NASP	BOTH	1.11	20
CWF19L2	NON_ORF	-0.261	19.8824
RTEL1	BOTH	-0.01	19.8824
VRK2	NON_ORF	0.098	19.8621
KDM5A	BOTH	0.023	19.8621
ITPR3	BOTH	0.645	19.6
NCOA4	ORF	-1.365	19.5926
EPHA4	NON_ORF	0.854	19.5926
MIPOL1	NON_ORF	0.911	19.5926
AHI1	BOTH	-0.614	19.5926
AKAP13	BOTH	-1.309	19.5926
ANKLE2	BOTH	1.541	19.5926
DPP9	BOTH	0.296	19.5926
NSD1	BOTH	0.341	19.5926
POLN	BOTH	1.435	19.5926
RBM33	BOTH	0.466	19.5926
TPTE2	BOTH	0	19.5926
APOB	ORF	-1.778	19.5312
INPP5D	NON_ORF	-1.932	19.5312
PAPSS1	NON_ORF	1.131	19.5312
STRBP	BOTH	-0.267	19.3846
AMPH	NON_ORF	-0.254	19.36
RSU1	NON_ORF	1.815	19.36
CDKAL1	BOTH	0.443	19.36
EPHA7	BOTH	-0.636	19.36
URB2	BOTH	1.016	19.36
USP50	BOTH	0	19.36
EPB41	BOTH	-0.978	19.3143
GMDS	NON_ORF	-1.152	19.2
MATN2	NON_ORF	-1.443	19.2
KDM2A	NON_ORF	-0.197	19.1842
HAUS3	BOTH	1.535	19.1842
PEX5	BOTH	0.601	19.1842
COL1A1	ORF	-1.951	19.1739
APBB2	BOTH	-0.135	19.1739
ERN1	BOTH	1.498	19.1739
SASH1	BOTH	-0.871	19.1739
TRIP11	BOTH	0.035	19.1739
ZNF644	NON_ORF	-1.752	19.122
RAD54L2	BOTH	0.393	19
SLC6A15	BOTH	-0.956	19
FARS2	BOTH	0.643	18.9394
PPP1R3A	BOTH	-1.033	18.9394
LENG8	ORF	0.076	18.8929
OTUD5	ORF	0.856	18.8929
RBM12	ORF	-1.294	18.8929
DAB2IP	BOTH	-1.674	18.8929
PTPN21	BOTH	-1.031	18.8929
SYNE1	BOTH	-0.169	18.8929
ZNF148	BOTH	-1.232	18.8929
BPTF	BOTH	-0.747	18.7778
NEXN	BOTH	-0.183	18.75
HAP1	ORF	-0.756	18.6923
CA9	ORF	-1.89	18.6154
MYOC	ORF	-0.597	18.6154
NOTCH3	ORF	-1.083	18.6154
MEOX1	BOTH	1.3	18.6154
RUNX3	BOTH	0.995	18.6154
TDRD3	NON_ORF	-0.669	18.5806
ZBTB7B	BOTH	0.933	18.5806
CCDC146	NON_ORF	-0.833	18.3824
MCCC1	BOTH	1.928	18.3824
NIPBL	BOTH	-0.955	18.3824
STAG2	BOTH	1.446	18.3824
FKBP6	NON_ORF	-0.342	18.375
ATF6	BOTH	-0.057	18.375
MKNK2	ORF	-1.7	18.2414
NDUFAF3	ORF	0.514	18.2414
SH3GL2	NON_ORF	0.164	18.2414
SPATA5	NON_ORF	0.388	18.2414
INTS4	BOTH	-1.763	18.2414
MBNL1	NON_ORF	-0.58	18.1818
FGA	BOTH	-1.106	18.1818
MPDZ	BOTH	0.681	18.1818
PRDM1	BOTH	-1.033	18.1818
SEC24D	BOTH	0.381	18.1818
TLN2	BOTH	-1.516	18.1818
DTNA	BOTH	1.55	18.05
KIRREL	BOTH	-0.992	18.05
NR1H4	BOTH	-0.35	18.05
OSBPL9	BOTH	-1.251	18.05
RHOBTB3	BOTH	-1.674	18.05
UBN1	ORF	-1.672	18
DEC1	NON_ORF	-1.103	18
HIP1	BOTH	1.635	17.9259
BRD1	BOTH	1.788	17.8936
PAK7	NON_ORF	-0.551	17.7805
INTU	BOTH	1.414	17.64
MALT1	BOTH	1.331	17.64
SORL1	BOTH	0.797	17.64
TARBP1	BOTH	1.884	17.64
TEX11	NON_ORF	-0.675	17.6333
CCDC67	NON_ORF	1.186	17.4545
CDYL	BOTH	1.82	17.4545
CLASP1	BOTH	-0.507	17.4545
EVL	NON_ORF	-1.341	17.3913
CABIN1	BOTH	-0.1	17.3913
MYH7	BOTH	-0.676	17.3913
ZYG11B	BOTH	-0.29	17.3913
SRBD1	NON_ORF	1.149	17.2857
TRIM9	NON_ORF	0.246	17.2857
USP49	NON_ORF	-0.142	17.2857
PSME4	BOTH	1.781	17.2857
SLC27A2	BOTH	-0.13	17.2857
UBE4A	BOTH	1.844	17.2857
BMPR2	BOTH	-0.866	17.1905
DNAJC1	BOTH	-1.561	17.1905
JMJD1C	BOTH	-1.693	17.1905
MEF2A	BOTH	0.053	17.1905
ZBTB46	BOTH	-1.2	17.1905
AQR	BOTH	0.968	17.1125
HIST1H2BJ	ORF	0.099	17.0645
ARID4B	BOTH	-0.244	17.0645
SBF1	BOTH	1.499	17.0645
ZZEF1	BOTH	-0.968	17.0645
MCAM	ORF	-0.641	17.0526
CNOT4	NON_ORF	-0.086	17.0526
BUD13	BOTH	1.246	17.0526
PRKCG	BOTH	0.666	17.0526
TSHZ3	BOTH	-0.029	17.0526
EFS	ORF	-1.05	17
MYH1	BOTH	-1.079	17
WWTR1	NON_ORF	-1.466	16.9615
HIST1H2AE	BOTH	1.927	16.9615
SNTB2	BOTH	1.814	16.9615
INO80	BOTH	1.03	16.8919
SLMAP	BOTH	1.082	16.8919
SPG7	BOTH	0.495	16.8919
GLG1	BOTH	0.761	16.6897
RNF169	BOTH	0.597	16.6897
STK40	BOTH	1.453	16.6897
EHBP1	BOTH	1.437	16.6667
FNTB	BOTH	0.582	16.6667
SH3RF2	BOTH	-0.733	16.6667
RGS20	NON_ORF	1.212	16.5312
USP48	NON_ORF	0.242	16.5312
HSDL2	BOTH	-0.494	16.5312
KDM2B	BOTH	0.421	16.5312
ZNF318	BOTH	0.9	16.5312
MYO5B	BOTH	-1.904	16.4878
SRCAP	BOTH	0.963	16.4878
DOT1L	BOTH	1.038	16.4474
SH2D2A	ORF	1.742	16.4091
PHACTR3	NON_ORF	-1.484	16.4091
TRIM44	NON_ORF	-0.216	16.4091
ATF7IP	BOTH	-0.736	16.4091
ATP12A	BOTH	1.4	16.4091
CDC42BPB	BOTH	0.532	16.4091
IQGAP2	BOTH	1.29	16.4091
IQSEC1	BOTH	-0.023	16.4091
KNTC1	BOTH	0.816	16.4091
LRP6	BOTH	-0.494	16.4091
MYH7B	BOTH	-0.809	16.4091
RAB11FIP1	BOTH	-0.274	16.4091
TACC2	BOTH	0.481	16.4091
VPS16	BOTH	1.43	16.4091
ADD3	NON_ORF	0.802	16.3333
PRSS23	NON_ORF	0.11	16.3333
AKAP1	BOTH	1.635	16.3333
ATP9A	BOTH	-0.54	16.3333
DNM3	BOTH	-0.846	16.3333
USP3	BOTH	-0.749	16.3333
KIAA0408	ORF	-1.028	16.2
GPD2	NON_ORF	-0.93	16.2
AASS	BOTH	0.818	16.2
COG4	BOTH	0.74	16.2
CWC27	BOTH	-0.473	16.2
GRAMD1A	BOTH	0.211	16.2
LMTK2	BOTH	1.645	16.2
LRP2	BOTH	-0.574	16.2
TMOD1	BOTH	-1.328	16.2
TUT1	BOTH	-0.66	16.2
USP54	BOTH	0.038	16.1333
PCDHGB1	ORF	0	16.0556
THBS1	ORF	-1.674	16.0556
PPP2R3A	NON_ORF	-1.26	16.0556
APBA2	BOTH	-0.529	16.0556
EPHA3	BOTH	0.723	16.0556
IL1R2	BOTH	-1.336	16.0556
MED13L	BOTH	-0.987	16.0556
ZNF827	BOTH	0.6	16.0556
PCF11	BOTH	-1.876	16.0303
SETX	BOTH	-0.715	16.0303
YEATS2	BOTH	0.24	16.0303
ARHGAP21	BOTH	1.256	16.0256
ZNRF4	ORF	1.269	16
PCBD2	NON_ORF	0.651	16
RGS3	NON_ORF	-0.336	16
ARL8B	BOTH	0.527	16
CAMSAP1	BOTH	1.121	16
COL1A2	BOTH	-0.573	16
GRIN2B	BOTH	-1.141	16
LAMB1	BOTH	-1.413	16
PIK3C3	BOTH	0.563	16
TRPS1	BOTH	0.535	15.75
CDK17	NON_ORF	-0.861	15.6957
DAB1	NON_ORF	-0.74	15.6957
RABGAP1	NON_ORF	-0.69	15.6957
CAPG	BOTH	0.122	15.6957
GAA	BOTH	0.058	15.6957
RSRC1	BOTH	-0.564	15.6129
DSC2	BOTH	0.032	15.4286
FBXL17	BOTH	-0.947	15.4286
MCM8	BOTH	1.449	15.4286
STK39	BOTH	1.644	15.4286
JPH4	ORF	0.757	15.3846
GDA	NON_ORF	0.097	15.3846
WDR70	NON_ORF	1.012	15.3846
ESRRG	NON_ORF	-1.509	15.2105
IL6ST	BOTH	0.054	15.2105
TRIO	BOTH	-0.137	15.2105
ZNF462	BOTH	1.075	15.2105
ANAPC10	NON_ORF	1.03	15.2069
RPGR	BOTH	-0.601	15.2069
SCP2	BOTH	-0.349	15.2069
TLR3	ORF	-1.121	15.0588
ROR1	NON_ORF	-0.059	15.0588
SSBP2	NON_ORF	-0.569	15.0588
KIAA0319L	BOTH	-0.962	15.0588
RAPH1	BOTH	0.939	15.0588
SNX4	BOTH	-0.506	15.0588
GNAO1	NON_ORF	-1.074	15.0417
NRP1	NON_ORF	-0.272	15.0417
SH3GL3	NON_ORF	-1.492	15.0417
ANKRD11	BOTH	-0.124	15.0417
CTAGE5	BOTH	0.384	15.0417
MON2	BOTH	-0.603	15.0417
VPS36	BOTH	-1.286	15.0417
TLR4	ORF	0.156	15
AUTS2	BOTH	-0.404	15
LRRIQ1	BOTH	-0.973	15
LAMC1	NON_ORF	0.49	14.8148
PLS1	NON_ORF	-1.221	14.8148
CLIP1	BOTH	-0.692	14.8148
HERC4	BOTH	1.291	14.8148
LRBA	BOTH	-0.759	14.8148
PCDH7	BOTH	1.419	14.8148
BCORL1	BOTH	1.289	14.7273
NEK8	BOTH	-0.567	14.7273
RASSF10	BOTH	0	14.7273
ST7	BOTH	-0.316	14.7273
TUBAL3	BOTH	0.356	14.7273
AAK1	BOTH	-1.687	14.7
OSBPL6	BOTH	1.843	14.6667
IRF5	ORF	1.101	14.45
PRDM5	NON_ORF	0.177	14.45
CUEDC1	BOTH	0.064	14.45
NUAK1	BOTH	1.624	14.45
WDR59	BOTH	-0.426	14.45
IRF1	BOTH	-1.027	14.44
MICAL3	BOTH	1.145	14.44
NDUFV3	BOTH	0.994	14.44
ZC3H4	BOTH	0.17	14.44
SKIV2L	ORF	0.488	14.2857
DLG5	BOTH	0.36	14.2857
UBAP2	BOTH	0.506	14.2857
BBX	NON_ORF	-1.9	14.2258
RIN1	ORF	-1.304	14.2222
SLC35B2	ORF	0.92	14.2222
BTBD9	NON_ORF	-1.393	14.2222
ABCA1	BOTH	1.189	14.2222
ARAP1	BOTH	-1.401	14.2222
CAMK1D	BOTH	0.114	14.2222
CHD5	BOTH	-1.461	14.2222
CPNE1	BOTH	0.526	14.2222
CXADR	BOTH	1.403	14.2222
EVPL	BOTH	-1.837	14.2222
KRT4	BOTH	-1.128	14.2222
MYH13	BOTH	0.726	14.2222
PLG	BOTH	-0.631	14.2222
PRKCQ	BOTH	0.589	14.2222
SBF2	BOTH	-0.464	14.2222
SLC39A12	BOTH	0.101	14.2222
TLK1	BOTH	-1.576	14.2222
ZMIZ1	BOTH	1.354	14.2222
HERC3	BOTH	-1.737	14.087
PRKD1	BOTH	-0.303	14.087
WDR7	BOTH	-1.857	14.087
FOXO4	ORF	0.168	14.0625
PCDHGC3	ORF	-1.817	14.0625
COLEC12	BOTH	0.237	14.0625
ETV1	BOTH	0.285	14.0625
PDZD8	BOTH	0.767	14.0625
PTPRH	BOTH	-1.211	14.0625
SYNJ1	BOTH	-1.105	14.0625
GLI2	BOTH	-0.942	14
PTPRN2	BOTH	-0.376	14
RNF43	BOTH	-1.231	14
SYNRG	BOTH	-0.456	14
MAGEA10	ORF	1.773	13.8846
DPYSL3	BOTH	0.416	13.8846
INTS9	BOTH	-1.606	13.7931
FAT1	BOTH	0.929	13.7619
LYST	BOTH	-1.953	13.7619
NRG1	BOTH	-0.371	13.7619
RTN3	BOTH	0.23	13.7619
SIK3	BOTH	-0.969	13.7619
SYMPK	BOTH	0.339	13.6533
PHC3	NON_ORF	-1.883	13.5
GORASP1	BOTH	-0.693	13.5
NEK1	NON_ORF	-0.276	13.4737
EDEM1	BOTH	-0.187	13.4737
EPHB2	BOTH	-0.633	13.4737
GPC4	BOTH	0.039	13.4737
MTMR7	BOTH	0.755	13.4737
MYO9B	BOTH	-0.111	13.4737
NTRK3	BOTH	0.96	13.4737
TSC22D2	BOTH	0.486	13.4737
KBTBD6	ORF	-1.048	13.3704
ATAD5	BOTH	0.638	13.3704
ZNF587	NON_ORF	-1.46	13.3636
ITPR1	BOTH	0.567	13.3333
HIST1H4C	ORF	0.677	13.2353
PCDHGB4	ORF	0	13.2353
RAPGEF5	NON_ORF	1.326	13.2353
ANKS1A	BOTH	0.506	13.2353
DOCK1	BOTH	-0.983	13.2353
DSC3	BOTH	-1.764	13.2353
FRYL	BOTH	0.341	13.2353
HSPA12A	BOTH	0.426	13.2353
MIOS	BOTH	-0.341	13.2353
NBAS	BOTH	-0.127	13.2353
KANK1	NON_ORF	-0.932	13.1364
LONRF1	BOTH	0.117	13.1364
TSHR	BOTH	-0.433	13.1364
PUM1	NON_ORF	-0.628	13.1282
PTH1R	ORF	-0.46	13.0667
RARB	NON_ORF	-0.653	13.0667
ZNRF1	NON_ORF	-0.107	13.0667
CBFA2T2	BOTH	0.375	13.0667
MTMR1	BOTH	1.882	13.0667
NPAS2	BOTH	-0.047	13.0667
NTRK2	BOTH	-0.334	13.0667
PPIP5K2	BOTH	0.233	13.0667
PTPRZ1	BOTH	-1.591	13.0667
SGPP1	BOTH	-0.273	13.0667
SPTLC2	BOTH	-1.361	13.0667
SYNPO2	BOTH	-0.138	13.0667
TBC1D22A	BOTH	-1.528	13.0667
ZFYVE16	BOTH	-0.461	13.0667
KRT24	ORF	-0.463	13
ADAM9	BOTH	1.41	13
MBD5	BOTH	-1.188	13
MEF2C	BOTH	0.469	13
DTNB	NON_ORF	-1.229	12.96
PPP1R12B	BOTH	-0.262	12.96
PRMT8	BOTH	-0.928	12.96
DOCK2	BOTH	0.355	12.8929
ZFP91	BOTH	-0.792	12.8929
ALG8	NON_ORF	1.265	12.8
FCHSD2	NON_ORF	-1.336	12.8
CAP2	BOTH	1.371	12.8
EYA4	BOTH	0.775	12.8
LRRFIP2	BOTH	-0.694	12.8
PCCA	NON_ORF	-1.075	12.5652
NEBL	BOTH	-1.172	12.5652
PVRL3	BOTH	1.037	12.5652
KRT77	ORF	-1.276	12.5
CENPP	NON_ORF	0	12.5
ST8SIA4	NON_ORF	-1.35	12.5
UBE2G1	NON_ORF	1.532	12.5
ANKHD1-EIF4EBP3	BOTH	0	12.5
IGSF21	BOTH	0.037	12.5
PRKRIR	BOTH	1.393	12.5
SHB	BOTH	1.394	12.5
SNCAIP	BOTH	1.462	12.5
TBC1D5	BOTH	0.216	12.5
TLE4	BOTH	-1.9	12.5
SLTM	BOTH	0.081	12.4615
EPC1	BOTH	0.73	12.4483
DMPK	ORF	-0.293	12.25
TNFAIP8	NON_ORF	0.863	12.25
NEB	BOTH	-0.199	12.25
PTPRC	BOTH	-0.068	12.25
SFMBT1	BOTH	0.279	12.25
SLC30A6	BOTH	1.545	12.25
RNF26	ORF	1.364	12.1905
ABAT	NON_ORF	0.193	12.1905
PRKAG2	BOTH	-0.488	12.1905
PSG1	BOTH	-0.403	12.1905
RDH13	BOTH	0.871	12.1905
STXBP4	BOTH	-0.52	12.1905
TTF1	BOTH	-0.258	12.1905
TAOK3	NON_ORF	-1.739	12.0714
TRAK1	NON_ORF	0.3	12.0714
ADD2	BOTH	-1.06	12.0714
CD22	BOTH	-0.542	12.0714
CSPG4	BOTH	-0.624	12.0714
GALNT7	BOTH	0.233	12.0714
ISL1	BOTH	-0.379	12.0714
ITFG1	BOTH	-0.615	12.0714
KIF26B	BOTH	-0.168	12.0714
MYH2	BOTH	-0.268	12.0714
AHNAK2	BOTH	0.697	12.0417
PBX1	BOTH	0.88	12.0417
DDR2	NON_ORF	1.693	12
ATP7B	BOTH	-1.045	12
BRD8	BOTH	0.515	12
FECH	BOTH	0.597	12
FER	BOTH	1.495	12
GRIA1	BOTH	-0.14	12
MPP7	BOTH	0.267	12
N4BP2	BOTH	0.497	12
PLCB1	BOTH	1.02	12
SHANK3	BOTH	0.687	12
SNX20	BOTH	0.19	12
SSH2	BOTH	1.29	12
TRIM16	NON_ORF	-0.651	11.8421
AHDC1	BOTH	-1.189	11.8421
CDC42BPA	BOTH	-0.441	11.8421
ENOPH1	BOTH	1.698	11.8421
GK	BOTH	1.657	11.8421
RNF216	BOTH	-0.026	11.8421
TNS3	BOTH	-1.184	11.8421
HSPG2	BOTH	0.845	11.6364
UHRF1BP1	BOTH	0.927	11.6364
MYOF	BOTH	-1.729	11.5714
EFHC2	NON_ORF	-0.989	11.56
LRRC49	NON_ORF	0.362	11.56
SIPA1L2	BOTH	0.518	11.56
EEFSEC	NON_ORF	1.567	11.5294
FBXL2	NON_ORF	-1.002	11.5294
FOXP2	NON_ORF	1.297	11.5294
ADCY6	BOTH	-0.612	11.5294
CCNY	BOTH	0.268	11.5294
CDA	BOTH	-0.886	11.5294
CDKL3	BOTH	-0.75	11.5294
MAP1A	BOTH	0.913	11.5294
MBOAT1	BOTH	1.895	11.5294
TEAD1	BOTH	0.43	11.5294
MSI2	NON_ORF	0.848	11.4632
TPRN	ORF	0.331	11.4286
SATB2	BOTH	1.929	11.4286
DNAJB5	ORF	-0.895	11.2667
CDK14	NON_ORF	1.075	11.2667
EIF2AK4	NON_ORF	-1.198	11.2667
DYNC2H1	BOTH	-1.089	11.2667
LRCH1	BOTH	0.377	11.2667
PLEKHB2	BOTH	1.554	11.2667
RLF	BOTH	-1.126	11.2667
SH3RF1	BOTH	1.838	11.2667
WASF3	BOTH	-1.727	11.2667
ANKRD44	NON_ORF	0.337	11.25
GFOD1	NON_ORF	-0.337	11.25
NCAM1	NON_ORF	-0.82	11.25
RFX3	NON_ORF	-0.259	11.25
ACBD5	BOTH	-0.234	11.25
COG5	BOTH	1.721	11.25
LAMA1	BOTH	0.28	11.25
RAB3GAP1	BOTH	-1.26	11.25
RAPGEF6	BOTH	-0.447	11.25
INTS12	ORF	1.678	11.1304
PLXNB2	ORF	-1.25	11.1304
DSTYK	BOTH	0.229	11.1304
DDAH1	BOTH	-0.567	11.1154
WDFY3	BOTH	-1.097	11.1111
CFDP1	NON_ORF	0.955	11.0769
DYM	NON_ORF	0.471	11.0769
FBXO34	NON_ORF	-0.883	11.0769
ABCB1	BOTH	-0.102	11.0769
ABCC4	BOTH	-1.183	11.0769
BCAP29	BOTH	-1.32	11.0769
CLCN3	BOTH	0.666	11.0769
CLNK	BOTH	0.391	11.0769
CTNNA2	BOTH	-0.217	11.0769
FBXL13	BOTH	-0.929	11.0769
GDF5	BOTH	-0.413	11.0769
IFT122	BOTH	1.397	11.0769
LSS	BOTH	1.639	11.0769
MAEL	BOTH	-0.147	11.0769
MYOCD	BOTH	-0.316	11.0769
PCDH9	BOTH	-0.517	11.0769
PRKG1	BOTH	-0.843	11.0769
RAPGEF1	BOTH	-0.426	11.0769
S1PR1	BOTH	0.498	11.0769
STAC	BOTH	-1.608	11.0769
VPS13A	BOTH	-0.154	11.0769
CDKN2D	ORF	0.006	11
TRIM50	ORF	-1.196	11
GPR107	NON_ORF	-0.533	11
ANKRD27	BOTH	0.996	11
ANKRD50	BOTH	0.268	11
SCNN1B	BOTH	-1.536	11
SLC1A3	BOTH	0.526	11
TMPRSS11B	BOTH	-1.258	11
TTC23	NON_ORF	-0.501	10.8889
COL4A2	BOTH	-0.418	10.8889
MITF	BOTH	0.192	10.8889
SMC5	BOTH	1.038	10.8889
ANTXR1	BOTH	1.024	10.8
AFAP1	BOTH	0.474	10.7561
LDHAL6B	ORF	-0.034	10.7143
TMEM25	ORF	-1.324	10.7143
CPNE8	NON_ORF	0.552	10.7143
DOCK6	BOTH	-1.146	10.7143
SLC47A1	BOTH	-0.159	10.7143
TAF3	BOTH	-0.737	10.7143
HCFC2	BOTH	-1.656	10.7037
LAMB2	ORF	-0.728	10.6667
CTTNBP2	BOTH	-0.174	10.6667
GLB1	BOTH	-1.628	10.6667
SCARB1	BOTH	1.631	10.6667
B2M	ORF	-0.356	10.5625
NOD1	ORF	0.474	10.5625
ACAP2	BOTH	1.389	10.5625
IRAK2	BOTH	-1.546	10.5625
MYSM1	BOTH	1.085	10.5625
PHRF1	BOTH	-0.289	10.5625
RASSF3	BOTH	0	10.5625
IGF2BP2	BOTH	-1.467	10.4144
LIN28B	NON_ORF	1.796	10.4143
PCSK5	NON_ORF	-0.655	10.3158
AQP2	ORF	0.475	10.2857
MAF	ORF	1.126	10.2857
AP4E1	NON_ORF	1.58	10.2857
EPN2	BOTH	-0.129	10.2857
KIAA1244	BOTH	1.551	10.2857
RTN1	BOTH	-1.012	10.2857
TNS1	BOTH	-1.77	10.2857
VPS13B	BOTH	0.915	10.2857
FBXO46	ORF	-1.07	10.2273
APLP2	BOTH	1.019	10.2273
CDCA2	BOTH	1.438	10.2273
PIGU	NON_ORF	0.892	10.0833
ANKRD12	BOTH	-0.356	10.0833
BBOX1	BOTH	0.178	10.0833
CADM1	BOTH	0.937	10.0833
DLG2	BOTH	0.158	10.0833
IL1R1	BOTH	-1.789	10.0833
KALRN	BOTH	0.098	10.0833
NEIL3	BOTH	1.881	10.0833
NFE2L1	BOTH	0.759	10.0833
OSBPL1A	BOTH	0.622	10.0833
PARP14	BOTH	-1.673	10.0833
PIK3CD	BOTH	-0.433	10.0833
RHOJ	BOTH	-0.17	10.0833
TMEM108	BOTH	-1.903	10.0833
USP6	BOTH	-0.986	10.0833
ZNF292	BOTH	1.148	10.0833
CD1B	ORF	0.459	10
ZNF526	ORF	-1.069	10
DOCK9	NON_ORF	-0.365	10
FMN2	NON_ORF	-0.068	10
APBA1	BOTH	-1.101	10
ARHGEF10	BOTH	0.08	10
CDH8	BOTH	0.691	10
EPHB1	BOTH	-1.726	10
FAM135A	BOTH	-1.132	10
GAS7	BOTH	-1.078	10
IRF4	BOTH	-0.021	10
KCNC4	BOTH	-1.071	10
KCND2	BOTH	-0.166	10
KIF3C	BOTH	-0.256	10
MYH3	BOTH	-1.41	10
NGEF	BOTH	-0.987	10
PPFIA2	BOTH	-1.184	10
SCFD2	BOTH	0.435	10
SDK2	BOTH	-1.216	10
ZC3H12A	ORF	-1.495	9.94118
ADAM10	NON_ORF	1.809	9.94118
ATP2B3	BOTH	-1.041	9.94118
CHD2	BOTH	-1.149	9.94118
EHD2	BOTH	-0.756	9.94118
ITPR2	BOTH	-1.893	9.94118
LTBP4	BOTH	1.632	9.94118
PDE3A	BOTH	-1.18	9.94118
PHKB	BOTH	-1.356	9.94118
ZNF592	BOTH	-1.05	9.94118
PLXNA3	ORF	0.55	9.84615
ZZZ3	BOTH	-1.535	9.84615
CCDC50	NON_ORF	1.33	9.6
FTO	NON_ORF	0.495	9.6
IQUB	NON_ORF	-1.259	9.6
NSMCE2	NON_ORF	-0.572	9.6
TACR1	NON_ORF	-1.661	9.6
CNOT6	BOTH	-0.009	9.6
GADD45B	BOTH	-1.204	9.6
ITGA2	BOTH	0.281	9.6
TM9SF3	BOTH	-0.828	9.6
TRAM1	BOTH	1.884	9.6
CHD9	BOTH	-0.288	9.38889
DOCK4	BOTH	-0.186	9.38889
FARP1	BOTH	1.649	9.375
INADL	BOTH	-1.364	9.375
SELENBP1	BOTH	-1.733	9.375
PCDHB15	ORF	0.285	9.30769
ASAP2	NON_ORF	-0.707	9.30769
LIN7A	NON_ORF	-1.23	9.30769
STIM2	NON_ORF	0.306	9.30769
ZSCAN5A	NON_ORF	-1.244	9.30769
ABCA3	BOTH	1.751	9.30769
CPNE4	BOTH	-0.517	9.30769
DNAJC21	BOTH	-0.074	9.30769
PACS1	BOTH	-0.932	9.30769
PPFIBP2	BOTH	-1.539	9.30769
SH3PXD2B	BOTH	1.037	9.30769
SPTBN4	BOTH	0.231	9.30769
STRADB	ORF	0	9.09091
DIS3L2	NON_ORF	0.129	9.09091
GNA12	NON_ORF	-0.802	9.09091
OXR1	NON_ORF	0.576	9.09091
AP3B2	BOTH	-1.374	9.09091
CASR	BOTH	0.66	9.09091
CMYA5	BOTH	-0.795	9.09091
CPE	BOTH	1.758	9.09091
CROCC	BOTH	-1.034	9.09091
ECE2	BOTH	-0.788	9.09091
FAM63B	BOTH	0.298	9.09091
HEATR5B	BOTH	1.542	9.09091
KCNIP3	BOTH	-0.326	9.09091
KIF13A	BOTH	-0.726	9.09091
RNF150	BOTH	-1.123	9.09091
SULF2	BOTH	0.522	9.09091
THSD4	BOTH	-1.915	9.09091
C2CD2L	ORF	0.121	9
GNB3	ORF	-1.193	9
PARP10	ORF	-0.237	9
PCDHA2	ORF	-0.122	9
PCDHA3	ORF	-1.156	9
EXT2	NON_ORF	-0.763	9
KCTD1	NON_ORF	-1.396	9
NDUFAF2	NON_ORF	1.816	9
UBR3	NON_ORF	-0.329	9
BRWD1	BOTH	0.638	9
CACNG2	BOTH	-1.76	9
CNTN1	BOTH	-0.782	9
CTNNA3	BOTH	1.094	9
DUSP2	BOTH	-1.394	9
FBXO42	BOTH	0.626	9
GRIN1	BOTH	-0.591	9
IL1RAP	BOTH	0.595	9
MAGI3	BOTH	-1.152	9
MAK	BOTH	0.288	9
MYO10	BOTH	-0.452	9
NEK11	BOTH	1.245	9
POM121C	BOTH	0	9
PRLR	BOTH	-0.545	9
RASGRF1	BOTH	-1.783	9
SCAI	BOTH	1.32	9
SERTAD4	BOTH	0.5	9
SP4	BOTH	-0.321	9
SUN1	BOTH	1.164	9
TMPRSS3	BOTH	1.609	9
TTC3	BOTH	-0.502	9
USP6NL	BOTH	-1.656	9
ZHX3	BOTH	-1.318	9
MSRB3	NON_ORF	0.275	8.90909
ATP11C	BOTH	0.659	8.90909
RALYL	BOTH	1.024	8.90909
TRO	BOTH	0.71	8.90909
SMCR8	ORF	-1.233	8.89474
TSPYL2	ORF	-1.023	8.89474
IQCF1	NON_ORF	0.044	8.89474
APTX	BOTH	0.332	8.89474
ELP4	BOTH	1.431	8.89474
MORC3	BOTH	-1.205	8.89474
ZCCHC6	BOTH	-1.782	8.75758
FLG	ORF	-1.277	8.64286
PCNXL3	ORF	1.699	8.64286
COMMD10	NON_ORF	0.058	8.64286
FNDC3B	NON_ORF	-1.928	8.64286
MARK1	NON_ORF	0.234	8.64286
TLK2	NON_ORF	0.098	8.64286
CHST12	BOTH	1.424	8.64286
KPTN	BOTH	-0.135	8.64286
LRRC8E	BOTH	0.299	8.64286
SRGAP3	BOTH	0.807	8.64286
UVRAG	BOTH	-1.539	8.64286
GALNT2	NON_ORF	0.256	8.52174
CNTNAP3	NON_ORF	-1.017	8.47059
PACRG	NON_ORF	-0.375	8.47059
ZCCHC7	NON_ORF	-1.911	8.47059
ALS2CR11	BOTH	-1.231	8.47059
ANK2	BOTH	-0.075	8.47059
CDH13	BOTH	-0.652	8.47059
CHD6	BOTH	0.002	8.47059
FGD6	BOTH	-1.775	8.47059
L1CAM	BOTH	-1.22	8.47059
MYO9A	BOTH	-0.212	8.47059
NHS	BOTH	-0.228	8.47059
PTDSS1	BOTH	1.46	8.47059
RERE	BOTH	-1.497	8.47059
LYPLA2	ORF	-1.175	8.45
MAPKBP1	BOTH	0.424	8.45
CACHD1	NON_ORF	0.347	8.33333
DIP2B	NON_ORF	0.53	8.33333
FAM13C	NON_ORF	1.187	8.33333
SENP6	NON_ORF	0.033	8.33333
SPRED2	NON_ORF	1.637	8.33333
ACAD10	BOTH	0.2	8.33333
ACTN3	BOTH	0.522	8.33333
ADAM17	BOTH	-1.383	8.33333
DAAM1	BOTH	1.508	8.33333
HIPK1	BOTH	-0.79	8.33333
MEX3B	BOTH	1.505	8.33333
MLKL	BOTH	0.679	8.33333
NAV2	BOTH	-1.508	8.33333
IL31	ORF	0	8.1
JAG2	ORF	-0.229	8.1
SUV420H2	ORF	-1.952	8.1
ARL15	NON_ORF	-1.863	8.1
DERA	NON_ORF	0.634	8.1
KLHL3	NON_ORF	0.769	8.1
SLC12A6	NON_ORF	-0.526	8.1
AGPAT5	BOTH	1.881	8.1
ARHGEF5	BOTH	-0.491	8.1
DACT1	BOTH	1.271	8.1
KIAA1549	BOTH	-1.538	8.1
NLRP2	BOTH	0.042	8.1
PDGFD	BOTH	0.883	8.1
PHLDB1	BOTH	-0.678	8.1
PRDM2	BOTH	-1.872	8.1
PTPRM	BOTH	1.845	8.1
PYGM	BOTH	-1.709	8.1
RASIP1	BOTH	-0.903	8.1
SPPL3	BOTH	-0.847	8.1
TEK	BOTH	-1.674	8.1
ZNF302	BOTH	0.475	8.1
ZNF423	BOTH	0.319	8.1
NARS2	NON_ORF	1.565	8.06667
PPM1E	NON_ORF	0.331	8.06667
CELSR2	BOTH	-1.23	8.06667
HIST1H2AC	BOTH	0	8.06667
NSMCE1	BOTH	1.158	8.06667
TANC1	BOTH	0.529	8.06667
FAM83B	BOTH	0.89	8.04762
PRPF38B	ORF	-1.419	8
FAM120C	NON_ORF	0.804	8
KCNAB1	NON_ORF	-0.607	8
KIAA0355	NON_ORF	-0.443	8
MARCH1	NON_ORF	-1.748	8
RGS7	NON_ORF	0.4	8
RNF165	NON_ORF	-0.422	8
SLC39A11	NON_ORF	-0.484	8
ACACB	BOTH	0.064	8
AKAP6	BOTH	-0.609	8
BAI1	BOTH	-0.717	8
CADPS2	BOTH	-0.679	8
CCDC40	BOTH	-0.42	8
DCAF12L2	BOTH	0	8
DLGAP1	BOTH	-1.753	8
GULP1	BOTH	1.532	8
ITGB6	BOTH	0.124	8
PLCE1	BOTH	-1.768	8
PNRC1	BOTH	-1.674	8
PSD3	BOTH	-0.55	8
RALGAPB	BOTH	0.071	8
RAPGEF4	BOTH	-0.958	8
RBAK	BOTH	1.412	8
RORB	BOTH	-0.254	8
SEMA6A	BOTH	-0.569	8
SLC25A25	BOTH	0.293	8
SNTG2	BOTH	-1.522	8
ST6GAL1	BOTH	-1.164	8
SYT1	BOTH	1.149	8
ZCCHC14	BOTH	0.155	8
ZFYVE26	BOTH	-1.321	8
MYH4	ORF	-0.633	7.69231
WLS	NON_ORF	1.553	7.69231
ADNP2	BOTH	1.364	7.69231
CLUAP1	BOTH	-0.121	7.69231
ELF2	BOTH	1.086	7.69231
FBN3	BOTH	-1.876	7.69231
HEATR6	BOTH	1.203	7.69231
MLLT10	BOTH	-0.346	7.69231
NPHP3	BOTH	-1.165	7.69231
EPC2	NON_ORF	0.518	7.57895
SCLY	NON_ORF	0.037	7.57895
SOX5	NON_ORF	-1.047	7.5625
ALDH5A1	BOTH	-0.116	7.5625
ASB15	BOTH	-1.675	7.5625
TMCO3	BOTH	0.333	7.5625
TMEM2	BOTH	0.249	7.5625
TUSC3	BOTH	1.574	7.5625
CD93	ORF	-1.88	7.36364
TRIM59	ORF	1.399	7.36364
ADK	NON_ORF	1.539	7.36364
TTC29	NON_ORF	-0.174	7.36364
TYW1	NON_ORF	-0.35	7.36364
ANXA3	BOTH	1.235	7.36364
ELAVL4	BOTH	1.231	7.36364
EPB41L4B	BOTH	-0.619	7.36364
GLDC	BOTH	0.939	7.36364
IGSF3	BOTH	-1.383	7.36364
LRIG3	BOTH	-0.368	7.36364
MEIS2	BOTH	-0.155	7.36364
MTMR11	BOTH	1.837	7.36364
S100A1	BOTH	0.36	7.36364
SENP7	BOTH	0.448	7.36364
TCEB3B	BOTH	-0.717	7.36364
UNC13B	BOTH	-1.375	7.36364
VPS13D	BOTH	-0.852	7.36364
VWF	BOTH	-1.113	7.36364
PTPN9	BOTH	-0.31	7.34783
UBXN2A	NON_ORF	1.78	7.2
CACNA2D1	BOTH	-0.459	7.2
RAP2A	BOTH	1.475	7.2
SMYD3	NON_ORF	1.902	7.14286
MPPED1	BOTH	-1.648	7.14286
HIST2H3D	BOTH	0	7.11765
OBSCN	BOTH	1.799	7.11765
MAGEL2	ORF	-1.004	7.11111
PARVG	ORF	-1.119	7.11111
ADAMTS2	NON_ORF	-1.418	7.11111
RHOBTB1	NON_ORF	-0.565	7.11111
SKAP2	NON_ORF	1.714	7.11111
AP3M2	BOTH	1.868	7.11111
ARHGAP10	BOTH	1.137	7.11111
ARHGAP29	BOTH	0.299	7.11111
CELA2B	BOTH	-1.533	7.11111
COL6A2	BOTH	0.14	7.11111
CTCFL	BOTH	1.298	7.11111
GLRA2	BOTH	-1.114	7.11111
KCNA4	BOTH	-0.115	7.11111
KCTD20	BOTH	1.164	7.11111
KIF16B	BOTH	-0.871	7.11111
LPHN2	BOTH	-1.325	7.11111
LRRC39	BOTH	1.793	7.11111
N4BP1	BOTH	0.961	7.11111
NOL4	BOTH	-1.782	7.11111
ODF2L	BOTH	-1.53	7.11111
PDE3B	BOTH	-0.257	7.11111
PDSS2	BOTH	1.627	7.11111
SHANK2	BOTH	-1.238	7.11111
TRPC5	BOTH	0.208	7.11111
ADAMTS1	ORF	0.711	7
CCR1	ORF	0.983	7
CHIA	ORF	0.066	7
GRM2	ORF	0.067	7
HPS6	ORF	-0.749	7
LRRC4	ORF	-1.477	7
PCDHB5	ORF	0.532	7
ANO10	NON_ORF	1.125	7
ATG10	NON_ORF	-1.563	7
FAM171A1	NON_ORF	1.275	7
PAX5	NON_ORF	-0.418	7
PIK3AP1	NON_ORF	-1.875	7
RRAS2	NON_ORF	-0.931	7
ABCB5	BOTH	-0.143	7
ADAM22	BOTH	1.199	7
ADCY3	BOTH	1.556	7
ADORA3	BOTH	-1.704	7
ADRBK2	BOTH	-1.773	7
CGNL1	BOTH	1.32	7
CNTNAP2	BOTH	-1.296	7
CTNND2	BOTH	-1.345	7
DGKH	BOTH	-0.849	7
DNAJC12	BOTH	0.264	7
DRD2	BOTH	0.331	7
KCNJ12	BOTH	-1.043	7
PCDH1	BOTH	-0.048	7
PRPS1L1	BOTH	-1.074	7
PRR16	BOTH	0.125	7
SDK1	BOTH	1.619	7
ST6GALNAC3	BOTH	1.196	7
SYTL2	BOTH	-0.836	7
TSPAN11	BOTH	0	7
TTLL7	BOTH	-1.411	7
PLEKHG3	BOTH	-1.635	6.76
TMEM131	NON_ORF	0.479	6.75
VGLL4	NON_ORF	1.247	6.75
ABCA2	BOTH	-0.19	6.75
AGTPBP1	BOTH	0.415	6.75
DBF4B	BOTH	0.049	6.75
PSG8	BOTH	0	6.75
ROBO2	BOTH	0.857	6.75
VPS39	BOTH	0.806	6.75
PCDHA12	ORF	-1.74	6.4
RHBDD3	ORF	1.635	6.4
AGPAT3	NON_ORF	-0.086	6.4
ARSG	NON_ORF	-1.557	6.4
AVEN	NON_ORF	1.666	6.4
FNIP2	NON_ORF	-0.341	6.4
TRDN	NON_ORF	-1.145	6.4
ALOX12B	BOTH	-0.825	6.4
CA10	BOTH	1.022	6.4
CASZ1	BOTH	-1.675	6.4
CRADD	BOTH	-0.205	6.4
HYAL2	BOTH	1.019	6.4
KIAA0586	BOTH	-0.274	6.4
MYO7A	BOTH	-0.366	6.4
PLBD1	BOTH	-0.237	6.4
RFTN1	BOTH	-0.411	6.4
SCAP	BOTH	1.434	6.4
SFRP4	BOTH	0.062	6.4
SLA	BOTH	1.072	6.4
SNAPC4	BOTH	0.399	6.4
SUSD4	BOTH	0.558	6.4
TGFBR3	BOTH	0.935	6.4
VTI1A	BOTH	-0.043	6.4
TRPM7	BOTH	-0.056	6.36842
ARHGAP11A	BOTH	1.121	6.32258
NRF1	BOTH	-0.544	6.25
NELL2	NON_ORF	1.328	6.23077
CELSR1	BOTH	0.27	6.23077
COL4A5	BOTH	-0.029	6.23077
LIFR	BOTH	-0.795	6.23077
LRP5	BOTH	-1.477	6.23077
MYPN	BOTH	0.77	6.23077
SALL1	BOTH	-0.21	6.23077
SMG6	BOTH	0.473	6.23077
SYBU	BOTH	-0.178	6.23077
MMP14	ORF	-1.647	6.125
ZNF646	ORF	-1.67	6.125
ARHGAP19	NON_ORF	1.2	6.125
ARSB	NON_ORF	-0.305	6.125
BACH2	NON_ORF	0.386	6.125
CCDC109B	NON_ORF	0.255	6.125
CSNK1G1	NON_ORF	0.517	6.125
FGF12	NON_ORF	-0.064	6.125
GUCY1A2	NON_ORF	0.513	6.125
ITGA1	NON_ORF	-1.286	6.125
ITGA8	NON_ORF	-1.421	6.125
KCNQ1	NON_ORF	1.146	6.125
LIN52	NON_ORF	0.383	6.125
MAP3K13	NON_ORF	-0.436	6.125
STK33	NON_ORF	1.22	6.125
TAOK1	NON_ORF	-0.125	6.125
TFDP2	NON_ORF	-0.612	6.125
VPS8	NON_ORF	0.914	6.125
ARHGAP5	BOTH	-0.486	6.125
ATP1A4	BOTH	-0.326	6.125
CAMK4	BOTH	-0.107	6.125
CCDC7	BOTH	-1.899	6.125
CDH23	BOTH	-1.908	6.125
CDKL1	BOTH	-0.872	6.125
CNGA3	BOTH	-1.404	6.125
ERC2	BOTH	-1.093	6.125
FOXN3	BOTH	-1.157	6.125
GLIS1	BOTH	-1.177	6.125
HIST1H3H	BOTH	-0.028	6.125
IFT80	BOTH	0.376	6.125
KIAA0922	BOTH	-0.746	6.125
MYH8	BOTH	0.373	6.125
NARF	BOTH	0.377	6.125
PCLO	BOTH	1.52	6.125
R3HDM1	BOTH	1.484	6.125
RALGAPA2	BOTH	0	6.125
SIX1	BOTH	0.571	6.125
SNX32	BOTH	0.061	6.125
TBC1D2	BOTH	-1.319	6.125
TNFRSF11A	BOTH	-1.158	6.125
VAV3	BOTH	0.073	6.125
ZNF618	BOTH	-1.257	6.125
SIPA1	ORF	-1.017	6.05
RBM12B	ORF	0.173	6.03571
FOXA2	ORF	-1.677	6
MYO1G	ORF	-1.166	6
ZNF711	ORF	1.702	6
FAM193A	NON_ORF	-1.219	6
FHIT	NON_ORF	0.673	6
NAIP	NON_ORF	0.577	6
NEO1	NON_ORF	0.069	6
PLCL2	NON_ORF	-0.236	6
SGK3	NON_ORF	0.562	6
SOS2	NON_ORF	-0.794	6
WARS2	NON_ORF	-0.258	6
ARMC9	BOTH	0.329	6
CDON	BOTH	0.239	6
CDS1	BOTH	0.796	6
COL3A1	BOTH	-1.699	6
CPEB4	BOTH	-0.054	6
EFNA5	BOTH	-0.282	6
HEPHL1	BOTH	0	6
KIAA1462	BOTH	-1.337	6
KRT34	BOTH	-0.383	6
MAML2	BOTH	-0.488	6
NRXN1	BOTH	1.741	6
OLFM3	BOTH	-0.987	6
SGCZ	BOTH	1.326	6
SPTBN5	BOTH	-1.602	6
SYNGAP1	BOTH	-0.367	6
TET1	BOTH	1.715	6
UST	BOTH	-1.692	6
ARAP3	ORF	1.739	5.81818
SFI1	NON_ORF	1.251	5.81818
GPC6	BOTH	0.028	5.81818
GRAMD1B	BOTH	1.695	5.81818
SRGAP1	BOTH	-1.92	5.81818
ZNF704	BOTH	-1.407	5.81818
PIK3C2B	NON_ORF	-0.452	5.78571
FAT4	BOTH	1.496	5.78571
FKBP7	BOTH	-0.849	5.78571
FNBP4	BOTH	-0.214	5.78571
UBN2	BOTH	0.314	5.78571
KIAA1211	BOTH	-0.812	5.55556
TAF1L	ORF	1.028	5.44444
FAM172A	NON_ORF	-0.465	5.44444
PALM2-AKAP2	NON_ORF	-0.713	5.44444
DMXL2	BOTH	0.447	5.44444
EML2	BOTH	0.867	5.44444
FAM83G	BOTH	0	5.44444
FAR2	BOTH	1.586	5.44444
LRP4	BOTH	0.24	5.44444
MGAT5	BOTH	0.41	5.44444
PHACTR2	BOTH	-1.017	5.44444
R3HDM2	BOTH	-1.666	5.44444
RALGAPA1	BOTH	0.406	5.44444
SNAP91	BOTH	-1.555	5.44444
SNTB1	BOTH	1.832	5.44444
STK36	BOTH	-0.174	5.44444
GPM6A	NON_ORF	-1.884	5.4
ACTL8	BOTH	1.164	5.4
SPAG1	BOTH	1.023	5.4
ZKSCAN4	ORF	1.308	5.33333
ZNF770	ORF	-1.393	5.33333
SDCCAG8	NON_ORF	0.055	5.33333
FBN2	BOTH	1.493	5.33333
LRP1B	BOTH	-0.775	5.33333
NBEA	BOTH	-1.026	5.33333
ROBO1	BOTH	0.96	5.33333
ABTB1	ORF	-0.176	5.14286
LCN1	ORF	0.78	5.14286
RHO	ORF	-0.852	5.14286
ADARB2	NON_ORF	0.525	5.14286
DNAH14	NON_ORF	0.98	5.14286
GALK2	NON_ORF	1.4	5.14286
NUBPL	NON_ORF	1.407	5.14286
SPATA13	NON_ORF	-1.274	5.14286
ZMAT4	NON_ORF	-0.59	5.14286
ANKS6	BOTH	1.747	5.14286
CACNA1C	BOTH	-0.031	5.14286
CD96	BOTH	0.462	5.14286
CYTH1	BOTH	-1.115	5.14286
EEPD1	BOTH	0.738	5.14286
ELF1	BOTH	-1.307	5.14286
F8	BOTH	-1.18	5.14286
FLT1	BOTH	-0.681	5.14286
KIF24	BOTH	0.702	5.14286
KLK15	BOTH	-0.396	5.14286
MED12L	BOTH	0.317	5.14286
NRXN3	BOTH	-0.19	5.14286
PADI3	BOTH	0.279	5.14286
PCDHAC2	BOTH	-1.446	5.14286
PLEKHG2	BOTH	1.622	5.14286
PRKCH	BOTH	-1.084	5.14286
RASSF6	BOTH	0.366	5.14286
SERPINE2	BOTH	0.877	5.14286
STK35	BOTH	0.521	5.14286
TIAM2	BOTH	-0.486	5.14286
TIE1	BOTH	-0.289	5.14286
ZNF777	BOTH	1.322	5.14286
ESCO1	BOTH	1.582	5.0625
EYA3	BOTH	0.118	5.0625
ATMIN	ORF	1.377	5
BCL9L	ORF	0.239	5
KRT27	ORF	0.361	5
KRT35	ORF	-1.502	5
TLCD1	ORF	1.888	5
ZFP42	ORF	1.141	5
ADAM32	NON_ORF	0.148	5
ANTXR2	NON_ORF	-0.19	5
FOLH1	NON_ORF	-0.558	5
KAL1	NON_ORF	0.38	5
KLHL32	NON_ORF	0.989	5
MARCH3	NON_ORF	-0.327	5
SLC38A6	NON_ORF	0.891	5
ACSS2	BOTH	-0.348	5
AGPAT4	BOTH	0.82	5
ARRDC4	BOTH	0.666	5
CCBE1	BOTH	-0.777	5
CCDC91	BOTH	0.72	5
CHAT	BOTH	0.076	5
DCLK2	BOTH	-0.699	5
DOPEY2	BOTH	1.017	5
DRD3	BOTH	-1.205	5
EBF1	BOTH	-1.13	5
ESAM	BOTH	-0.711	5
GPATCH2	BOTH	1.753	5
ITGA9	BOTH	0.539	5
LCA5L	BOTH	0.831	5
MAGI2	BOTH	0.873	5
NRCAM	BOTH	-0.104	5
PAK3	BOTH	1.122	5
PKHD1	BOTH	-1.715	5
SEMA4F	BOTH	-0.63	5
SESN3	BOTH	-1.461	5
SH3D19	BOTH	-0.379	5
SHC4	BOTH	-0.412	5
SLC22A6	BOTH	-0.972	5
SLC23A2	BOTH	0.067	5
ST8SIA1	BOTH	-0.046	5
STAB2	BOTH	-1.127	5
SVEP1	BOTH	-1.166	5
SYTL5	BOTH	-0.744	5
TRHDE	BOTH	0.781	5
ZNF350	BOTH	-0.165	5
ZNF607	BOTH	-0.116	5
ZNF608	BOTH	0.288	5
IP6K1	NON_ORF	0.645	4.92308
ARHGAP39	BOTH	-0.357	4.92308
DIXDC1	BOTH	1.922	4.92308
HLA-DQA1	BOTH	-1.364	4.92308
DEPDC1	ORF	1.281	4.9
SEMG1	ORF	-1.513	4.9
ENOX2	NON_ORF	0.687	4.9
GNPTAB	NON_ORF	-0.355	4.9
NDRG3	NON_ORF	0.215	4.9
NELL1	NON_ORF	-0.334	4.9
WNK2	NON_ORF	-1.295	4.9
BTG1	BOTH	1.123	4.9
CACNA2D2	BOTH	-1.495	4.9
COCH	BOTH	-0.485	4.9
COL5A1	BOTH	-0.467	4.9
DDX43	BOTH	-0.246	4.9
MAFB	BOTH	-1.702	4.9
MAN2B1	BOTH	-1.693	4.9
RNF19A	BOTH	1.297	4.9
UBAP1	BOTH	-0.202	4.9
NACA2	ORF	-0.285	4.76471
MTFR1	NON_ORF	1.749	4.76471
ICAM5	ORF	-1.792	4.57143
C2CD3	BOTH	-0.649	4.57143
FRG1	BOTH	0.373	4.57143
GFM2	BOTH	1.91	4.57143
PDE9A	BOTH	-0.349	4.57143
SOCS4	ORF	-1.64	4.5
TKTL2	ORF	-0.312	4.5
USP51	ORF	0.65	4.5
CDKN2AIPNL	NON_ORF	-1.204	4.5
PALM2	NON_ORF	0.164	4.5
SYN2	NON_ORF	0.012	4.5
TRERF1	NON_ORF	-1.319	4.5
AKR1B15	BOTH	0	4.5
AVL9	BOTH	-0.814	4.5
BAHCC1	BOTH	-1.586	4.5
DGCR2	BOTH	-1.103	4.5
DMXL1	BOTH	0.457	4.5
EGFL6	BOTH	-0.952	4.5
EXOG	BOTH	-0.447	4.5
GRAMD3	BOTH	0.061	4.5
KLHL6	BOTH	-1.275	4.5
MEGF8	BOTH	-0.274	4.5
NAA35	BOTH	0.504	4.5
PIKFYVE	BOTH	-0.035	4.5
PLCH1	BOTH	-1.068	4.5
USP26	BOTH	1.278	4.5
ZBBX	BOTH	-0.209	4.5
ZNF516	BOTH	0	4.5
TTLL5	NON_ORF	-0.461	4.45455
DHTKD1	BOTH	-0.58	4.45455
EML1	BOTH	1.098	4.45455
GEMIN8	BOTH	1.325	4.45455
LAMA3	BOTH	-0.424	4.45455
NGLY1	BOTH	-1.435	4.45455
RECK	BOTH	0.717	4.45455
STK10	BOTH	0.201	4.45455
ZFPM2	BOTH	1.826	4.45455
HIST1H3G	ORF	1.148	4.16667
KDELC1	ORF	-0.18	4.16667
RHBDF1	ORF	-1.114	4.16667
SNAI3	ORF	0.421	4.16667
ALDH1A2	NON_ORF	-1.641	4.16667
APBB1IP	NON_ORF	1.285	4.16667
HDX	NON_ORF	0.624	4.16667
IGF1	NON_ORF	-0.848	4.16667
KCNIP4	NON_ORF	-0.185	4.16667
KIAA0226	NON_ORF	-0.842	4.16667
KIAA1328	NON_ORF	0.328	4.16667
NECAB1	NON_ORF	-0.28	4.16667
SESTD1	NON_ORF	-1.389	4.16667
ZDHHC21	NON_ORF	-0.347	4.16667
ACE	BOTH	-1.275	4.16667
ALOXE3	BOTH	-1.344	4.16667
ARHGEF3	BOTH	1.882	4.16667
CCDC158	BOTH	-0.948	4.16667
CECR2	BOTH	-0.643	4.16667
CNTN2	BOTH	-1.904	4.16667
COL10A1	BOTH	-0.967	4.16667
CRTC1	BOTH	-0.07	4.16667
KCNT2	BOTH	-0.243	4.16667
KIAA1109	BOTH	-0.548	4.16667
KLF12	BOTH	0.098	4.16667
LRRC4C	BOTH	0.113	4.16667
MAP9	BOTH	0.778	4.16667
MKKS	BOTH	1.22	4.16667
MRAS	BOTH	0.707	4.16667
MUSK	BOTH	-0.679	4.16667
PCDH10	BOTH	0.325	4.16667
PCYT1B	BOTH	-0.357	4.16667
PLEKHA4	BOTH	-0.742	4.16667
RHOH	BOTH	-1.001	4.16667
ROBO3	BOTH	1.866	4.16667
SALL3	BOTH	-0.8	4.16667
SECISBP2L	BOTH	-1.492	4.16667
SESN1	BOTH	-1.851	4.16667
SETBP1	BOTH	1.78	4.16667
WWC2	BOTH	-1.918	4.16667
ZNF407	BOTH	-0.116	4.16667
EXT1	BOTH	1.324	4.08333
CACNA1H	ORF	0.479	4
COX11	ORF	1.178	4
DTX4	ORF	-0.414	4
NKAPL	ORF	0.86	4
OR5F1	ORF	0	4
TFPI2	ORF	-1.54	4
ARHGAP28	NON_ORF	0.215	4
CA8	NON_ORF	0.681	4
CDYL2	NON_ORF	-0.195	4
CLMN	NON_ORF	-0.484	4
COL8A1	NON_ORF	-1.539	4
DPP4	NON_ORF	0.041	4
FBXL20	NON_ORF	-0.364	4
FGF10	NON_ORF	-1.036	4
MACROD2	NON_ORF	0.003	4
MEGF10	NON_ORF	1.306	4
METTL8	NON_ORF	0.75	4
NLGN1	NON_ORF	0.911	4
NMNAT2	NON_ORF	-0.593	4
PALMD	NON_ORF	-0.357	4
PGM5	NON_ORF	-0.711	4
POTEC	NON_ORF	0	4
SLC44A1	NON_ORF	-0.258	4
THEMIS	NON_ORF	0.593	4
TMTC2	NON_ORF	0.861	4
ZNF280D	NON_ORF	0.814	4
ABCC5	BOTH	1.252	4
ANKRD55	BOTH	0.987	4
ANKS1B	BOTH	-0.338	4
ANO3	BOTH	0.67	4
ARHGAP31	BOTH	-0.769	4
ASRGL1	BOTH	1.51	4
BMPR1B	BOTH	-0.167	4
BTBD7	BOTH	-0.667	4
C5	BOTH	0.39	4
C6	BOTH	-1.667	4
CHRNA3	BOTH	-0.363	4
CHST9	BOTH	1.535	4
CNKSR3	BOTH	-0.308	4
CNTN4	BOTH	0.035	4
CNTNAP4	BOTH	-0.419	4
COL20A1	BOTH	-1.217	4
DIAPH2	BOTH	-1.738	4
DPYS	BOTH	-1.639	4
EML5	BOTH	0.855	4
FIGN	BOTH	-0.35	4
GABRR1	BOTH	-1.172	4
[truncated: 1,534 more rows]

## Sheet: BC
Gene	Mutation	Precog_metaZ	Network_score
NTRK1	ORF	1.527	595.913
ESR2	ORF	1.166	523.13
NR2C2	ORF	0.437	323.176
EGLN3	ORF	1.188	319.41
EFTUD2	ORF	0.865	305.722
TP53	ORF	1.125	276.676
XPO1	ORF	1.069	275.141
UBC	ORF	-0.04	262.345
KRAS	ORF	0.574	259.159
APP	ORF	-0.428	256.82
HNRNPL	ORF	0.22	247.848
VCP	ORF	1.837	234.438
TNIP2	ORF	-1.109	199.226
RNF2	ORF	-1.634	197.354
HIST1H3A	ORF	0.278	196.388
MOV10	ORF	1.505	196.106
CHD4	ORF	1.235	192.552
CDC5L	ORF	0.17	191.021
XRCC6	ORF	1.388	190.815
CFTR	ORF	-1.487	190.687
CHD3	ORF	-1.073	186.358
APEX1	BOTH	0.138	182.878
CUL7	ORF	1.918	181.822
COPS5	ORF	1.764	170.889
CAND1	ORF	1.895	170.327
CDK2	ORF	1.663	169.396
EP300	ORF	-0.658	153.571
HDAC1	ORF	1.533	147.574
HNRNPU	ORF	1.056	145.628
PPP1CC	ORF	-0.66	140.911
RC3H1	ORF	-1.929	139.471
HSPA5	ORF	-0.714	138.289
ACTC1	ORF	1.589	133.385
CUL1	ORF	1.887	132.275
PRPF8	ORF	1.342	131.645
YWHAE	ORF	0.302	127.23
CDH1	ORF	1.331	126.242
MYH9	ORF	1.353	125.108
AKT1	ORF	1.011	123.577
HNRNPA1	ORF	0.31	120.87
RNF123	ORF	1.435	118.021
CUL4B	ORF	-0.411	117.556
FBL	ORF	1.457	116.004
MDM2	ORF	-0.904	113.051
HIST1H2BB	ORF	1.242	112.667
HDAC5	ORF	-0.278	111.946
GOLGA2	ORF	0.783	110.269
USP7	ORF	0.307	109.756
HDAC6	ORF	0.561	108.696
YAP1	ORF	-1.947	108.452
CLTC	ORF	1.923	108.069
IQGAP1	ORF	-1.895	105.719
ITGA4	ORF	-0.543	105.681
CREBBP	ORF	-0.256	101.434
PARP1	ORF	1.088	99.8218
PARK2	ORF	0.28	99.7314
PIK3R1	ORF	0.077	98.6301
TP53BP1	ORF	-1.649	98.2802
ZNF746	ORF	1.703	95.6985
KDM1A	ORF	1.688	94.7929
DDB1	ORF	-0.254	94.6714
UBQLN2	ORF	-1.112	94.2825
PPP1CB	ORF	0.378	93.8889
POLR2A	ORF	-1.553	92.1302
NIN	ORF	0.03	91.9118
DDX5	ORF	-0.298	91.6528
SMAD3	ORF	-0.204	91.3743
PPP2CA	ORF	-1.17	91.1386
HDAC4	ORF	-1.369	91.1117
HSPA1A	ORF	1.423	90.5928
RELA	ORF	1.925	90.4402
DHX9	ORF	0.763	89.7783
BAG6	BOTH	1.761	89.6627
VHL	ORF	-0.215	89.3384
ILF3	ORF	1.102	89.0407
SP1	ORF	-1.82	88.0074
LAMP1	ORF	0.327	87.0409
FLNA	ORF	0.026	86.7108
HNRNPD	ORF	-1.146	86.7108
DISC1	ORF	0.928	86.4286
SMURF1	ORF	1.575	86.2362
DHX15	ORF	0.909	86.2275
HERC2	ORF	-1.013	86.2245
SHC1	ORF	0.973	85.8156
JUN	ORF	-0.885	85.3226
ATXN3	ORF	0.503	85.264
TRAF6	ORF	0.495	84.7059
FBXW7	ORF	0.215	83.3
METTL14	ORF	-1.23	82.5048
HNRNPK	ORF	-1.793	81.3588
ATP5A1	ORF	-0.045	81.1089
DYRK1A	ORF	0.57	81.0602
CBL	ORF	1.931	80.8231
SQSTM1	BOTH	1.805	79.1916
SSX2IP	ORF	0.088	78.9586
EEF2	ORF	-1.664	78.7151
HIST3H3	ORF	1.572	78.0074
PSMA3	ORF	0.609	77.8378
EMD	ORF	1.379	77.0701
CTBP1	ORF	0.296	76.4831
FAF2	ORF	0.692	75.3913
SEC16A	ORF	-0.659	73.313
MECOM	ORF	-0.167	73.1655
RB1	ORF	-1.043	73.0811
SRRM2	ORF	-0.68	73.0112
RNF31	ORF	-0.002	72.1451
RBBP4	ORF	0.148	71.5909
NF2	ORF	1.714	71.5583
LATS2	ORF	-1.072	71.0459
TRIM14	ORF	-1.077	70.6802
HSP90B1	ORF	0.819	70.225
KAT2B	ORF	-0.526	69.7658
NCOR1	ORF	0.666	69.5748
GNB2L1	ORF	-0.335	69.4286
NEDD4	ORF	0.155	69.3396
UQCRC2	ORF	-1.339	68.9699
APC	ORF	1.142	68.8091
SNRNP200	ORF	-1.401	68.6788
HECW2	ORF	0.521	67.6906
RAF1	ORF	0.42	66.5308
PHB2	ORF	-0.453	66.4835
HNRNPM	ORF	1.209	66.0357
PRPF19	ORF	0.083	65.8286
RUNX1	ORF	-0.883	64.6953
MED23	ORF	-1.332	64.6923
PYHIN1	ORF	-0.073	64.4452
SLC15A3	ORF	-0.718	63.605
SRRM1	ORF	-1.139	63.605
RPTOR	ORF	1.921	63.5956
RPS2	ORF	1.944	63.5022
SMAD2	ORF	-0.164	63.2137
METTL3	ORF	-1.492	62.6736
UNK	ORF	0.646	62.4268
RPL4	ORF	-0.047	62.4222
RPL18	ORF	-0.325	62.2273
MTOR	ORF	0.481	61.8828
RPS3	ORF	0.781	61.7991
MMS19	ORF	-0.029	61.3565
UBR5	ORF	0.331	61.2288
TGFBR2	ORF	-1.453	60.9882
IGF1R	ORF	-1.483	60.9646
PTPN11	ORF	0.154	60.5568
TNF	ORF	1.398	60.4025
ATM	ORF	1.137	60.3077
CRK	NON_ORF	1.692	60.031
TOP1	ORF	0.464	60.031
USP9X	ORF	0.775	59.7107
CBX3	BOTH	1.5	59.068
MAPK3	ORF	-0.601	58.8774
RPL7	ORF	-0.427	58.6133
RAB11A	ORF	-0.894	57.8
ATF2	ORF	1.599	57.791
TBP	ORF	1.182	57.6
RPS3A	ORF	-1.857	57.3265
HTT	ORF	-0.789	56.6404
MAX	ORF	-0.951	56.5042
HNRNPH1	ORF	0.332	56.3081
RPL18A	ORF	1.436	56.1951
USP15	ORF	-0.584	55.7122
NFATC2	ORF	-0.777	55.6522
SMARCA5	ORF	1.666	55.5702
USP11	ORF	1.929	54.9381
LRPPRC	ORF	1.606	54.9036
SMARCC2	ORF	-1.393	54.7456
SH3KBP1	ORF	1.17	54.3945
RBM39	ORF	-0.805	54.2258
RNPS1	ORF	1.179	54.2231
HNRNPF	ORF	-0.512	54.1276
GRK5	ORF	0.794	54.0865
SKP1	ORF	-1.947	54.0643
LZTS2	ORF	-0.047	53.8626
AGRN	ORF	-1.838	53.8462
HNRNPR	ORF	-1.607	53.8109
RBM34	ORF	0.22	53.6863
RANBP2	ORF	-0.37	53.3333
FGFR1	ORF	0.953	53.2609
RPS6KA1	ORF	-0.152	53.122
ABL1	ORF	-0.14	53.066
SLC25A3	ORF	0.49	52.9301
LGALS3BP	ORF	0.972	52.9043
MTA2	ORF	0.821	52.7624
NKX2-1	ORF	1.507	52.5701
PPIE	ORF	0.014	52.1894
DDX39B	ORF	-0.076	52.124
DNAJC7	ORF	-1.011	51.8481
PRDM16	ORF	-0.299	51.7379
CEP170	ORF	0.426	51.6129
SEC24C	ORF	-0.773	51.5789
TGFB1	ORF	-0.176	51.5785
RAB5C	ORF	-1.226	51.5593
RBBP7	ORF	0.548	51.3282
ATP6V1B2	ORF	-1.304	51.0417
ATP1A1	ORF	-0.61	50.8605
SPTBN1	ORF	1.267	50.7937
FASN	ORF	-1.033	50.7037
RPL13	BOTH	0.665	50.5789
DDX3X	ORF	-0.399	50.5474
RPGRIP1L	ORF	1.538	50.5155
RICTOR	ORF	-1.85	50.4382
TPM3	ORF	-1.108	50.3301
OTUB1	ORF	1.331	50.2847
DDX18	ORF	0.786	50.2609
MATR3	ORF	-0.757	50.2512
SMARCE1	ORF	-1.849	49.9512
FYN	ORF	0.51	49.9109
FZR1	ORF	0.123	49.9109
GTF2I	ORF	0.923	49.8462
CD81	NON_ORF	0.61	49.5612
CASP8	ORF	0.21	49.3151
GSK3A	ORF	1.488	49.1279
GAN	ORF	1.756	48.8899
HIST1H1A	ORF	0.671	48.8899
HNRNPA2B1	ORF	-0.634	48.8451
TANK	ORF	-0.682	48.6737
PRKCA	ORF	0.162	48.6582
CD2BP2	ORF	-1.801	48.2688
SMC3	ORF	-0.728	48.2033
BRCA2	NON_ORF	1.26	48.1882
SMARCC1	ORF	0.528	48.1667
YY1	ORF	-1.198	48.0114
FBF1	ORF	0.638	47.4568
RPS6KA2	ORF	-0.291	47.3684
RBMX	ORF	1.197	47.2069
DVL2	ORF	-1.862	46.9444
IPO5	ORF	-1.296	46.9444
LYN	ORF	1.477	46.8387
NUMA1	ORF	-1.16	46.8387
HK1	ORF	0.462	46.5125
GANAB	ORF	0.084	46.3133
DNM1L	ORF	1.655	46.0432
AMBRA1	ORF	-0.425	45.8273
PTPN1	ORF	1.645	45.6207
CDC27	ORF	0.237	45.5111
PRPF40A	ORF	1.749	45.3333
REST	ORF	0.42	45.2483
RARA	ORF	-0.936	45
UTP14A	ORF	-0.086	45
MTF1	ORF	-1.388	44.8533
CHUK	ORF	-0.439	44.6977
H3F3A	ORF	0.203	44.6977
CALR	ORF	0.425	44.4615
PPP6C	ORF	1.619	44.4615
RPS13	ORF	-0.43	44.3311
HAUS1	ORF	-1.472	44.2632
PIK3R2	ORF	1.091	44.169
MSN	ORF	1.763	44.1
NFATC1	ORF	1.696	43.9024
HOOK1	ORF	-0.552	43.6883
FXR2	ORF	-1.591	43.6154
PLEC	ORF	0.442	43.6154
SMAD4	ORF	-1.03	43.5567
RPL23A	ORF	-1.144	43.327
PRKAA1	ORF	-0.576	43.32
THRAP3	ORF	0.547	43.2818
TRIP4	ORF	0.447	43.215
CD44	ORF	-0.783	42.9753
RPS18	ORF	0.216	42.8824
TP73	ORF	-1.594	42.8571
PSME3	ORF	1.797	42.6136
KRT31	NON_ORF	0.399	42.4512
ARID1A	ORF	-1.276	42.3729
SEC31A	ORF	0.422	42.3529
DDX1	ORF	0.795	42.2515
PPIA	ORF	1.39	42.25
PRPF3	ORF	-0.288	42.25
SDCBP	ORF	0.357	42.2268
CDK7	ORF	1.023	42.05
PTPN6	ORF	0.404	41.8909
CEP135	ORF	0.057	41.8605
TYK2	ORF	-0.268	41.8133
RHOA	ORF	-0.953	41.809
FOXL1	ORF	1.379	41.6571
MAGED2	ORF	-1.491	41.4384
RPL28	ORF	-1.436	41.4
VDR	ORF	1.26	41.3966
TNFSF13B	ORF	1.252	41.1429
RPL9	ORF	-0.33	41.1081
RPS9	ORF	-0.416	41.1081
TCF7L2	ORF	1.019	40.9529
ZC3HAV1	ORF	0.365	40.9204
TAB1	ORF	-0.061	40.9091
TBK1	ORF	-0.645	40.8784
RPS16	ORF	-0.896	40.7643
ANXA2	ORF	0.519	40.625
TUBGCP3	ORF	0.412	40.5
PTRF	ORF	0.081	40.4767
TRIP6	ORF	1.143	40.4632
SSB	ORF	0.389	40.4457
CRKL	ORF	1.335	40.3582
ATR	ORF	-1.414	40.0476
TNFRSF1A	ORF	1.657	40.0476
UNC45A	ORF	1.868	40.0154
USP37	ORF	1.181	40.0154
DHX30	ORF	1.609	40.0115
IPO7	ORF	-0.337	40.0108
MRM1	ORF	-0.273	39.9708
ZBTB7A	ORF	1.492	39.9452
RBM4	ORF	1.876	39.8936
YEATS4	ORF	-0.036	39.6962
NEDD1	ORF	-0.765	39.5568
NF1	ORF	-1.553	39.4091
TXLNA	ORF	-0.889	39.4054
MID2	ORF	-0.418	39.2857
LUC7L2	ORF	-1.305	39.2432
CCDC33	ORF	-1.184	39.1884
GNL3	ORF	-0.482	39.1684
VPRBP	ORF	1.477	39.1446
MYO18A	ORF	1.742	39.1204
XRN2	ORF	0.62	39.1163
CDC23	ORF	-0.718	39.1124
NR4A1	ORF	-0.702	38.7544
RBPJ	ORF	-0.797	38.7258
CEP76	BOTH	-1.346	38.6778
TPM1	ORF	-1.475	38.6667
RPL19	ORF	1.696	38.6159
MTA1	ORF	-0.492	38.3684
ACTA1	ORF	1.404	38.3608
HIST2H2BE	ORF	1.451	38.2911
RCN2	ORF	0.927	38.2439
KCTD3	ORF	-1.83	38.1111
MYH10	ORF	-0.56	37.7831
HECTD1	ORF	-0.664	37.3846
DDOST	ORF	1.366	37.3457
ICT1	ORF	0.933	37.3407
SEC23B	ORF	0.988	37.0411
UBB	ORF	-0.261	37.0319
PPIB	ORF	1.723	36.9605
ZC3H7A	ORF	-1.845	36.9605
EIF4B	ORF	-1.476	36.9009
RAD23B	ORF	1.792	36.8941
SET	ORF	0.52	36.8941
PDGFRA	ORF	-0.361	36.8182
SF3A1	ORF	-0.62	36.766
TUBB2A	ORF	0.002	36.6421
UBA2	ORF	1.917	36.6421
AXIN1	ORF	1.607	36.6338
FGF8	ORF	-1.264	36.5714
DDX54	ORF	1.549	36.5405
TECR	ORF	0.642	36.5405
AMOT	ORF	-1.086	36.2319
CNTROB	ORF	0.593	36.2131
DTNBP1	ORF	0.462	36.2131
COPS2	ORF	-1.316	36.0533
ACTR3	ORF	1.644	36.046
FGFR1OP	ORF	-0.752	36.0128
UHRF2	ORF	1.259	36
IGSF8	ORF	-0.179	35.9298
TNFAIP3	ORF	-1.734	35.8358
IRS4	ORF	0.074	35.7872
TJP1	ORF	0.514	35.7143
UBXN7	ORF	1.763	35.7143
ERG	ORF	-0.453	35.629
UBR4	ORF	0.269	35.5789
FBXO38	ORF	-0.378	35.5263
SEC23A	ORF	0.816	35.3088
MFAP1	ORF	-1.868	35.2113
PDGFRB	ORF	-1.286	35.2
SEC24B	ORF	-1.67	35.2
RFC1	ORF	-1.781	35.1169
ACIN1	ORF	-1.235	35.1125
PSMC6	ORF	0.302	35.1038
KRT40	ORF	-0.488	34.9515
NOS2	ORF	0.944	34.9455
CEBPZ	ORF	0.859	34.9138
COPB2	ORF	1.84	34.9091
LATS1	ORF	1.104	34.8868
UBTF	ORF	-1.391	34.7971
ALB	ORF	1.753	34.7143
PTGES3	ORF	-0.225	34.7143
ARMC8	ORF	0.863	34.679
KRT1	ORF	-0.482	34.5156
WDR36	ORF	-1.563	34.5156
USP21	ORF	-1.357	34.3881
PNN	ORF	0.552	34.375
NCOA2	ORF	-0.249	34.3061
SMAD7	ORF	-0.021	34.3061
RRP8	ORF	0.329	34.2466
NFKBIA	ORF	-1.008	34.2278
BUB3	ORF	-1.103	34.2237
CBX1	ORF	0.576	33.9846
RFWD2	ORF	-0.308	33.9649
STK11	ORF	1.16	33.7838
BRD4	ORF	-0.201	33.75
CGN	ORF	-0.922	33.75
ITGB1	ORF	-0.654	33.5873
LUC7L	ORF	-0.632	33.5172
PICALM	ORF	0.957	33.4697
DSP	ORF	-0.809	33.4405
MAP3K7	ORF	1.724	33.3827
HEY1	ORF	1.783	33.3472
TPR	ORF	-0.919	33.3472
PRKCD	ORF	0.455	33.283
HNRNPA3	ORF	1.043	33.0994
MTNR1A	ORF	-0.951	33.0625
MAB21L2	ORF	-1.355	32.9701
ARAF	ORF	1.731	32.8947
RSL1D1	ORF	-1.945	32.8947
CTNNA1	ORF	-0.442	32.8136
UBQLN4	ORF	1.446	32.6667
PCGF1	ORF	-0.55	32.4853
WTAP	ORF	-1.439	32.4459
SOAT1	NON_ORF	1	32.4324
CRY1	ORF	-0.469	32.4
TAF1	ORF	0.273	32.3269
HIST4H4	ORF	-0.117	32.2667
PPP6R3	ORF	0.187	32.1429
ASH2L	NON_ORF	1.193	32.0727
COPS4	ORF	-1.616	32.0133
TRIM29	ORF	0.272	32.0133
AMOTL2	ORF	0.357	31.8793
PTPRF	ORF	0.221	31.8793
TADA3	ORF	-0.095	31.8372
PTCD3	ORF	-0.658	31.8118
SIPA1L1	ORF	-0.358	31.7377
CTBP2	ORF	-0.045	31.717
UBE3C	ORF	1.374	31.717
TPTE	ORF	0.013	31.717
ACTBL2	ORF	0.317	31.6957
PRKCZ	ORF	0.004	31.6768
ZFP36L2	ORF	-1.612	31.6768
ANAPC1	ORF	1.248	31.6406
H2AFY2	ORF	1.141	31.5821
REL	ORF	-1.716	31.5618
MTUS2	ORF	1.396	31.5616
MED14	ORF	1.119	31.5571
SMEK1	ORF	-0.866	31.3725
RAB1B	ORF	-0.515	31.25
SETDB1	ORF	0.544	31.1538
EPAS1	ORF	-0.615	31.1351
CEP70	ORF	1.076	31.1127
GIGYF1	ORF	1.102	31.0408
PIK3R3	ORF	-1.058	31.0408
GTF3C3	ORF	1.479	30.9474
TERT	ORF	0.592	30.9474
TUBB2B	ORF	-1.15	30.9474
STX11	ORF	0.07	30.8167
FGB	ORF	1.449	30.7302
GNB1	ORF	1.471	30.7302
MAVS	ORF	0.674	30.7302
TSC2	ORF	0.964	30.7302
BCL6	ORF	0.032	30.6818
NNT	ORF	0.589	30.6818
TOP2B	ORF	-1.797	30.6806
MAST3	ORF	-0.677	30.6667
PTPRN	ORF	0.597	30.4211
AP2B1	ORF	-1.934	30.3158
EIF3H	ORF	0.309	30.3158
GPATCH4	ORF	1.044	30.3158
PRDX2	ORF	1.573	30.2442
EP400	ORF	-0.191	30.1887
OASL	ORF	1.463	29.8514
GOPC	ORF	-0.744	29.8235
MAGI1	ORF	-1.846	29.8235
PPM1H	ORF	0.351	29.8235
RASSF1	ORF	-0.558	29.8235
SRGAP2	ORF	1.828	29.8235
ACTA2	ORF	0.11	29.8028
CBLB	ORF	-0.214	29.7609
SASS6	ORF	0.249	29.7609
DLAT	ORF	0.641	29.6296
GATAD2B	ORF	0.915	29.6296
INSR	ORF	0.547	29.6296
KRT5	ORF	1.287	29.6296
MGST3	ORF	0.192	29.5385
RING1	ORF	-1.424	29.4912
TRIM33	BOTH	-0.13	29.4912
FOXJ2	ORF	0.602	29.4324
MORF4L2	ORF	0.814	29.4
RPAP3	NON_ORF	0.63	29.4
THOC2	ORF	-0.692	29.3889
KPNA3	ORF	1.298	29.3492
RBM8A	ORF	1.688	29.3478
KRT15	ORF	0.128	29.3333
MAPK9	ORF	1.383	29.3333
TPM4	ORF	1.794	29.2805
RNF168	ORF	-0.404	29.25
THRA	ORF	0.047	29.1277
HTRA2	ORF	0.612	29.0909
UBE4B	ORF	-0.303	29.0909
IKZF1	ORF	-1.464	29.0658
HP1BP3	NON_ORF	-0.771	28.9863
PXN	ORF	1.046	28.9828
USHBP1	ORF	-1.007	28.9828
MRPS26	ORF	1.624	28.918
TRAF3	ORF	1.133	28.918
SSSCA1	ORF	1.804	28.9
GAK	ORF	0.091	28.8906
NPHP1	ORF	-1.388	28.88
PRKD2	ORF	1.138	28.88
FOXG1	NON_ORF	1.568	28.8
YAF2	ORF	0.109	28.7356
PNKD	ORF	0.985	28.6981
API5	ORF	0.093	28.6883
CKB	BOTH	1.351	28.4915
DAB2	ORF	0.885	28.4915
SPP1	ORF	1.795	28.4884
WWP1	ORF	-0.543	28.4706
EIF3F	ORF	-0.519	28.2133
GTF3C1	ORF	0.972	28.2133
MET	ORF	0.718	28.1951
PRPF4	ORF	0.303	28.0899
PPP2R1B	ORF	-0.617	28.058
HIST1H2BA	ORF	1.226	28.0167
SON	ORF	-1.684	28.0167
ZBTB48	ORF	-0.482	28.0167
EIF4G2	NON_ORF	1.057	28
PMS1	ORF	-1.44	27.9231
MEN1	ORF	0.855	27.7692
ANXA1	ORF	-0.398	27.7397
NUP98	ORF	1.36	27.7397
ARHGEF2	ORF	0.447	27.597
BANF1	ORF	1.885	27.597
KRT2	ORF	-0.201	27.5862
TBL3	ORF	1.134	27.5862
EXOC4	ORF	0.35	27.5745
SPAG9	ORF	0.607	27.5745
TLE3	ORF	0.963	27.5745
ABI2	ORF	-0.282	27.5574
ZYX	ORF	1.276	27.5574
MAP3K14	ORF	-1.421	27.5238
CTNND1	ORF	-1.386	27.38
NSFL1C	ORF	1.264	27.38
LMAN1	ORF	1.3	27.2453
SMAD1	ORF	-1.622	27.2453
EXOC7	ORF	0.239	27.225
KPNA6	ORF	0.648	27.1129
LIG4	ORF	-1.233	27.1129
PAF1	ORF	0.236	27.1129
IFITM3	ORF	-0.461	27
JAK3	ORF	1.27	27
CLN3	ORF	0.014	26.8431
DPPA4	ORF	-0.52	26.8431
RPS12	ORF	-0.48	26.7699
SAMHD1	ORF	0.092	26.7407
SNRNP40	ORF	-0.864	26.7407
INTS5	ORF	0.328	26.7273
CD70	ORF	0.853	26.6944
TRIM37	ORF	-1.122	26.6842
CHD1L	ORF	0.634	26.6304
EXOC2	BOTH	-0.837	26.561
NOD2	ORF	-0.237	26.561
PRDX6	BOTH	1.308	26.4828
ETS1	ORF	0.275	26.4706
PRPF4B	ORF	0.553	26.449
HNRNPH3	ORF	-0.83	26.3712
KRT10	ORF	-0.137	26.3269
CHD8	BOTH	-0.097	26.3269
LTN1	ORF	-0.514	26.2976
DDX52	ORF	0.956	26.2727
STAM	ORF	1.704	26.2727
YLPM1	ORF	0.177	26.2727
INO80B	ORF	0.203	26.2656
ZNF2	ORF	-0.34	26.2564
ASPH	ORF	-0.558	26.2545
PAK2	ORF	0.806	26.2545
ZGPAT	ORF	1.733	26.2545
MYO5A	ORF	1.146	26.2545
GIT2	ORF	0.847	26.2241
ECD	ORF	0.872	26.0638
TGFBR1	ORF	-1.004	26.0638
MAP2K5	ORF	-0.258	25.973
RPS6KA3	ORF	0.415	25.92
EIF2AK2	ORF	1.66	25.9174
ACACA	ORF	0.251	25.8615
MED15	ORF	1.3	25.8302
EIF3A	ORF	-1.8	25.8172
PPP1R12A	ORF	-0.957	25.8133
TRIM21	ORF	-0.605	25.8133
NDUFB10	ORF	-0.207	25.7857
LIG3	ORF	1.904	25.7797
CACNA1A	ORF	-0.471	25.7143
AKAP8L	ORF	1.606	25.6889
TGM2	ORF	1.271	25.6889
EXOC5	ORF	0.319	25.6
EEF1B2	ORF	1.887	25.5652
ITSN2	ORF	-1.725	25.5208
WDR48	BOTH	-1.896	25.4118
AKAP9	ORF	-1.853	25.3519
DNAJC10	ORF	0.496	25.3519
PBRM1	ORF	-0.564	25.3519
KDM6B	ORF	0.12	25.3333
LUZP4	ORF	0.104	25.3333
PRKRA	ORF	-1.581	25.3256
SLC39A9	ORF	-0.187	25.3256
ZNF785	ORF	-0.608	25.2903
HLA-B	ORF	-0.474	25.2895
SNX9	ORF	-1.57	25.2895
TMEM206	ORF	1.903	25.2895
ERLIN2	ORF	-0.79	25.2
ATN1	ORF	0.051	25.1304
WEE1	ORF	0.872	25.1304
TRIM54	ORF	-0.869	25.0896
VRK3	ORF	0.142	25.0896
ARIH2	ORF	-1.187	25
APLNR	ORF	-0.474	24.9756
MAP3K4	ORF	-0.832	24.9756
RBM15	ORF	1.144	24.9756
VAV1	ORF	0.734	24.9756
MCPH1	ORF	-0.876	24.9756
ARCN1	ORF	0.271	24.9344
CCDC88A	ORF	-0.844	24.9231
DDX47	ORF	-0.853	24.9231
NDEL1	ORF	0.49	24.9231
CAPRIN1	ORF	0.878	24.8966
DHX8	ORF	-1.598	24.8909
PFAS	ORF	-0.703	24.8909
RAB8A	BOTH	-0.454	24.8909
HNRNPA0	ORF	-0.789	24.8015
KIF1C	ORF	-1.384	24.75
POLA1	ORF	-0.052	24.75
RALBP1	ORF	-1.874	24.75
PIK3CB	ORF	1.645	24.7353
RPGRIP1	ORF	-1.389	24.7353
DSTN	ORF	0.443	24.7206
MRPS11	ORF	1.555	24.7206
MRPS34	ORF	1.172	24.7206
SH2D4A	ORF	0.491	24.641
CDH5	ORF	-0.361	24.641
KDR	ORF	0.462	24.641
AMFR	ORF	-0.013	24.6154
TAF10	ORF	0.011	24.5957
INPPL1	ORF	0.947	24.5
CEBPA	ORF	-1.45	24.4464
PKN3	ORF	-1.851	24.4464
EEF1A2	ORF	-0.013	24.3976
FOXO3	ORF	-0.458	24.381
PPARGC1A	ORF	1.873	24.381
MAP2K7	ORF	0.372	24.381
MPHOSPH10	ORF	0.43	24.3243
NKRF	ORF	1.387	24.2
RPS6KB1	ORF	0.19	24.2
ZNF512B	ORF	-0.273	24.2
EPB41L3	ORF	-0.824	24.1429
RASA1	ORF	-1.362	24.1429
CLK2	ORF	0.323	24.0833
RAB3IP	ORF	0.335	24.0833
TPP1	ORF	-0.37	24.0833
PAPOLA	ORF	0.422	24.0286
TELO2	ORF	-0.088	24.0286
POLR1B	ORF	0.9	24.025
KIF3A	ORF	-1.325	24.025
ATRX	ORF	-1.882	24.0196
RTN4	ORF	-1.114	24.0143
SYVN1	ORF	0.599	24
FAM161A	ORF	0.598	23.814
KLC4	NON_ORF	1.761	23.814
PRMT6	ORF	-0.247	23.814
RIPK1	ORF	-0.987	23.814
EPN1	ORF	1.721	23.6842
CAP1	ORF	1.689	23.6739
PDLIM5	ORF	0.517	23.6739
PRRC2A	ORF	1.484	23.6034
PKP2	ORF	-0.056	23.5918
POC5	ORF	-0.383	23.5918
POLDIP3	ORF	1.74	23.5918
ZFC3H1	ORF	0.478	23.5918
IARS2	ORF	0.281	23.5636
RIF1	ORF	1.492	23.5636
UIMC1	ORF	0.635	23.5636
MLLT4	ORF	1.819	23.5636
PNMA1	ORF	-0.555	23.5577
EIF4A2	ORF	-1.539	23.439
MAGEA11	ORF	-0.302	23.439
MAP4	ORF	0.448	23.4
BIRC6	ORF	-0.138	23.3611
EXOC3	BOTH	1.038	23.3611
FAM19A3	ORF	1.602	23.3611
GABARAPL1	ORF	-0.312	23.3611
RNF138	ORF	0.677	23.3611
CRMP1	ORF	-1.007	23.2903
ANP32A	ORF	-0.56	23.2727
ATP2B2	ORF	-1.774	23.2727
GDI1	ORF	1.72	23.2727
TRIM41	ORF	0.67	23.2727
DDX23	ORF	1.034	23.2105
AGPS	ORF	0.211	23.2034
YES1	ORF	1.579	23.1884
BAZ1B	ORF	1.781	23.1702
CD2AP	ORF	-0.625	23.1429
XAB2	ORF	1.654	23.12
ESRRB	ORF	-0.323	23.1132
GRN	ORF	0.606	23.1132
WDR26	ORF	1.412	23.1132
NES	ORF	0.891	23.0769
EPHA1	ORF	1.591	23.0588
PRKCB	ORF	-0.717	23.0588
SMCHD1	ORF	-0.632	23.0588
AP3B1	NON_ORF	0.957	22.881
ERCC6	ORF	1.941	22.881
ZMYND8	ORF	1.722	22.881
PDS5A	ORF	0.788	22.8167
HCK	ORF	-0.156	22.7812
POU2F1	ORF	-0.095	22.7812
CDR2	ORF	-0.308	22.7556
CEP97	ORF	0.667	22.7556
DUSP19	ORF	-0.454	22.7556
PHIP	ORF	-1.616	22.7556
RHOT2	ORF	-1.437	22.7556
GTF2E1	ORF	1.516	22.7368
L3MBTL1	ORF	-0.178	22.7368
BRD2	ORF	1.141	22.7297
CDH2	BOTH	1.179	22.7297
MYOD1	BOTH	0.983	22.7297
TUBB1	ORF	-1.101	22.7297
ECSIT	ORF	-1.762	22.6852
VPS29	ORF	0.161	22.6852
KRT8	ORF	0.023	22.6667
PRKAB2	ORF	0.093	22.6667
CLOCK	ORF	-0.104	22.5
CYFIP1	ORF	0.024	22.5
KIFAP3	ORF	-0.403	22.5
NAF1	ORF	-0.346	22.5
VIPR2	ORF	-0.51	22.4
HIST2H2AB	ORF	1.504	22.3488
ZNF622	ORF	1.957	22.3488
BCAS2	ORF	-0.662	22.3448
RPGR	NON_ORF	-0.731	22.3214
EXOSC10	ORF	-0.986	22.2727
FLNC	ORF	0.168	22.2727
RBCK1	ORF	0.023	22.2727
CAMK2D	ORF	-0.758	22.2609
NDUFA13	ORF	0.476	22.2609
OPA1	BOTH	0.241	22.2609
SNAP29	ORF	1.519	22.2609
TCF12	ORF	-1.468	22.2609
HLA-A	ORF	1.016	22.2308
BAG1	ORF	-1.854	22.2245
ENO2	ORF	0.961	22.2245
TIAM1	ORF	-0.163	22.2245
UPF2	ORF	1.391	22.2245
ZBTB1	ORF	-1.814	22.2154
DIDO1	ORF	0.145	22.1316
MYH14	ORF	1.399	22.1316
STK4	ORF	1.901	22.1316
AKAP12	ORF	-1.319	22.0909
APOB	ORF	-0.163	22.0909
FOXO1	ORF	-1.309	22.0909
STAM2	ORF	1.042	22.0909
IL7R	BOTH	-0.675	22.0806
ZNF263	ORF	-1.502	21.9512
PPP4R2	ORF	0.367	21.8409
SIN3B	ORF	-1.127	21.8409
TXNDC9	ORF	0.103	21.8409
GFAP	ORF	1.919	21.8409
ADNP	ORF	0.635	21.8113
XPO7	ORF	0.576	21.8113
ZNF326	ORF	0.708	21.8113
SNX2	ORF	-0.868	21.78
CYP1A1	ORF	0.03	21.7778
MBP	ORF	-1.917	21.7778
PPP4C	ORF	0.794	21.7778
LBR	ORF	1.952	21.6
METAP2	NON_ORF	0.265	21.5641
CHRM4	BOTH	0.321	21.5517
FUBP3	ORF	0.689	21.4912
VTN	ORF	0.897	21.4912
ACTN2	ORF	0.802	21.4412
KIF7	ORF	1.2	21.4412
NOC3L	ORF	-1.346	21.4286
OS9	ORF	-1.357	21.4286
PHLDB3	ORF	1.799	21.4286
SAT1	BOTH	0.835	21.4286
ULK1	ORF	0.012	21.4286
ANAPC5	ORF	0.323	21.4074
EPPK1	ORF	0.906	21.4074
TRIM32	ORF	1.85	21.4074
CEP192	ORF	-0.558	21.3556
MARK3	ORF	0.619	21.3556
STX5	ORF	-0.408	21.3556
TET2	ORF	0.505	21.3333
ERC1	ORF	1.514	21.3333
CPSF7	ORF	-0.045	21.2785
LUZP1	NON_ORF	-0.667	21.2459
NPHP4	ORF	1.934	21.125
SOS1	ORF	0.259	21.125
THBS3	ORF	-1.145	21.125
GPN3	ORF	0.118	21.025
ORC2	ORF	1.674	21.025
PPM1A	ORF	-0.95	21.025
RNF6	ORF	0.626	21.025
USP22	ORF	-0.47	21.025
SPRY2	ORF	-0.852	20.9423
TTN	ORF	0.264	20.9302
PDE4DIP	ORF	1.186	20.9032
USP20	ORF	-1.462	20.8913
GGA1	ORF	1.557	20.8286
KRT6B	ORF	1.103	20.8286
RYK	ORF	-1.123	20.8286
TCF20	ORF	1.946	20.8286
TNKS1BP1	ORF	-0.367	20.8286
PYGL	ORF	0.467	20.8286
ACAA2	ORF	1.472	20.7627
RNF20	ORF	-0.905	20.6429
MTA3	ORF	-0.962	20.6316
AP3D1	ORF	1.366	20.4848
BRD7	ORF	1.267	20.4848
LZTR1	ORF	0.165	20.4848
PLEKHA2	ORF	0.116	20.4848
ALK	ORF	1.751	20.4848
MDM4	ORF	-0.432	20.48
YTHDF2	ORF	0.785	20.4545
CEP164	ORF	-0.387	20.4468
CCT6B	ORF	-1.727	20.4167
HEATR1	ORF	1.72	20.4167
NDUFS4	ORF	0.161	20.4167
TWIST1	ORF	0.86	20.3462
DVL1	ORF	0.463	20.25
MAN1B1	ORF	1.332	20.25
NDUFV2	ORF	-1.107	20.1667
DOCK5	ORF	-0.142	20.1667
ALKBH3	ORF	-0.749	20.1613
ARMC6	ORF	1.673	20.1613
IRS2	ORF	-0.98	20.1613
ACSL3	ORF	-0.94	20.1026
ERP44	ORF	-0.738	20.1026
WAS	ORF	-1.676	20.1026
WWC1	ORF	1.53	20.1026
EEA1	ORF	-0.561	20.0784
STRN3	ORF	0.321	20.0784
PTPRR	ORF	-0.1	20.0455
IPO8	ORF	-1.31	20.0238
OAT	ORF	-1.098	20.0208
SLC30A5	ORF	0.867	20
ATP5L	ORF	-1.157	19.931
PLRG1	ORF	-0.12	19.931
CAPN2	ORF	0.802	19.8824
HDAC9	ORF	0.642	19.8824
OPRM1	ORF	1.839	19.8824
POLR1D	ORF	1.125	19.8824
HAVCR2	ORF	0.81	19.8621
INTU	ORF	-0.798	19.8621
KDM5B	ORF	-1.61	19.8621
PDXDC1	ORF	0.503	19.8621
THRB	ORF	0.067	19.8621
GPBP1L1	ORF	-1.636	19.8621
RBM17	BOTH	-1.008	19.8
ATP5H	ORF	0.749	19.7765
PPEF1	ORF	1.64	19.7027
TTC27	ORF	1.214	19.7027
GOLGA5	ORF	-1.609	19.6923
INTS3	ORF	-1.852	19.6122
PDIA4	ORF	-0.139	19.6122
KCTD17	ORF	-0.818	19.6
RAP1B	ORF	-1.434	19.6
PTPN21	ORF	0.116	19.5926
USP19	ORF	-1.645	19.5652
FTH1	ORF	-1.366	19.5581
BPTF	ORF	-0.93	19.5312
MAPK7	ORF	0.443	19.5312
PPP3CA	ORF	0.186	19.5312
PSMD5	ORF	0.976	19.4444
FOXI2	ORF	0.638	19.36
ITGB3	ORF	-0.329	19.36
BASP1	ORF	0.816	19.3208
HELZ	ORF	0.152	19.3143
KDM6A	ORF	-0.762	19.3143
KLHL12	ORF	0.476	19.3143
RPAP1	ORF	0.714	19.3143
UBE2E2	ORF	1.68	19.3143
ADSS	ORF	-0.536	19.22
CDK5RAP2	BOTH	-1.28	19.22
BRD3	ORF	0.532	19.2
SLC25A41	ORF	0.89	19.1842
YARS2	ORF	0.602	19.1842
BCCIP	ORF	-0.532	19.1489
NDUFB8	ORF	0.859	19.1489
ESYT1	ORF	-0.161	19.122
KIAA1377	ORF	-0.858	19.122
L3MBTL2	ORF	1.719	19.122
NAV1	ORF	-1.307	19.122
USP34	ORF	-1.023	19.122
NDUFA12	ORF	1.233	19.1053
SEH1L	ORF	1.66	19.1053
AGL	ORF	-0.54	18.9394
BAG5	ORF	1.37	18.9394
RAP1GDS1	ORF	1.776	18.9394
TMEM173	ORF	0.241	18.8929
ATF4	ORF	1.189	18.7778
FKBP3	ORF	1.372	18.7778
ING3	ORF	-1.333	18.7778
NKAP	ORF	1.381	18.7778
POLR3B	ORF	1.343	18.7778
DOCK7	ORF	0.964	18.7759
ZNHIT2	ORF	-0.813	18.6923
CCDC6	ORF	0.635	18.6923
ZMYM3	ORF	1.437	18.6923
A2M	ORF	-0.705	18.6889
HNF4A	ORF	0.234	18.6889
SH3BP4	ORF	-0.5	18.6889
USP36	ORF	1.318	18.6889
ZC3H13	ORF	-1.469	18.6889
EIF2B4	ORF	1.764	18.6667
PSPC1	ORF	-0.039	18.6667
TRAPPC2	NON_ORF	-1.4	18.6667
USF1	ORF	-0.098	18.6667
NIF3L1	ORF	1.863	18.6182
MCAT	ORF	-0.881	18.6154
CCND3	ORF	1.635	18.5806
NUDCD3	BOTH	0.216	18.5806
PTPRO	ORF	-0.392	18.5806
USP42	ORF	1.625	18.5806
TAF15	ORF	-1.064	18.5614
EDA	ORF	0.055	18.3824
DLG3	ORF	1.454	18.375
SAFB2	ORF	0.031	18.3673
FBXO11	ORF	-0.457	18.2703
KIAA1671	ORF	-0.837	18.2703
THADA	ORF	-0.751	18.2703
AAK1	ORF	-0.928	18.2414
EPS15L1	ORF	1.934	18.2414
TAF1B	ORF	0.479	18.2414
UTP15	ORF	0.551	18.2414
ATXN2	ORF	1.561	18.2326
CUX1	ORF	0.999	18.2326
LAMTOR3	BOTH	-1.812	18.2326
USP8	ORF	-1.36	18.2326
APPBP2	ORF	-0.443	18.225
CPS1	ORF	-0.871	18.225
RNF111	ORF	-0.902	18.225
TNK2	ORF	0.533	18.225
LASP1	ORF	-1.856	18.1321
ASCC3	ORF	1.294	18
FGF3	ORF	-0.848	18
FMR1	ORF	0.025	18
SYDE1	ORF	0.403	18
ANKHD1	ORF	-0.479	18
CNOT10	ORF	1.425	17.9259
TNKS	ORF	-0.454	17.9259
VCPIP1	ORF	-0.069	17.9259
CEP57L1	ORF	0.697	17.8182
MED28	ORF	-0.341	17.8182
SPECC1L	ORF	-0.557	17.8182
CENPB	ORF	0.089	17.7895
GRIPAP1	ORF	1.297	17.7895
RBL2	ORF	-0.624	17.7895
UBE2J1	ORF	-0.767	17.7895
FAM188B	ORF	-0.858	17.7805
TARBP2	ORF	0.867	17.7805
ERH	ORF	-0.698	17.6552
RBBP6	ORF	-1.153	17.6552
GHR	ORF	-1.287	17.64
GOLGA4	BOTH	-1.725	17.64
GRIP1	ORF	1.204	17.64
NR2C1	ORF	0.554	17.64
RNF19B	ORF	-0.567	17.64
ATRIP	ORF	-0.595	17.6333
KDM5C	ORF	1.683	17.6333
SMARCD3	ORF	0.646	17.6333
NUP43	ORF	1.808	17.4727
OTUD4	ORF	0.833	17.4545
TUFT1	ORF	0.964	17.4545
WNK1	BOTH	-0.7	17.4545
DMAP1	BOTH	0.846	17.4222
GTF3C2	ORF	1.001	17.4222
LACTB	ORF	-0.375	17.4222
TRIP12	ORF	0.245	17.4222
ACBD3	ORF	0.363	17.3913
CETN1	ORF	-0.424	17.3913
RASAL2	ORF	0.733	17.3611
SERPINB5	ORF	-0.359	17.3611
SPEN	ORF	0.862	17.3611
ZBTB8A	ORF	-0.419	17.3611
ANAPC2	ORF	1.267	17.3571
ATXN7	ORF	-0.649	17.3571
CCDC14	ORF	0.657	17.3571
DDX42	ORF	0.009	17.3571
SSFA2	ORF	-1.185	17.3571
ZNF281	ORF	-0.544	17.3571
ADAR	ORF	0.487	17.3559
RAI14	ORF	0.937	17.3077
EGR1	ORF	-1.459	17.2857
NR2F2	ORF	-1.75	17.2857
TRPC6	ORF	-0.503	17.2857
USP24	ORF	-1.351	17.2857
GRB10	ORF	0.629	17.1905
MAP1B	ORF	1.314	17.1633
DYRK1B	ORF	0.352	17.0645
EXOC8	ORF	-1.265	17.0645
ORC3	ORF	0.467	17.0645
PHF20L1	ORF	-0.096	17.0645
PSTPIP1	ORF	-0.455	17.0645
CRNKL1	ORF	-1.716	17.0435
FERMT2	ORF	0.28	17.0435
FMNL1	ORF	1.464	17.0435
SMURF2	ORF	1.204	17.0156
EIF5B	ORF	1.22	16.9811
ATXN1L	ORF	1.157	16.9615
CALM3	ORF	0.999	16.9615
DAB2IP	ORF	1.878	16.9615
GAB1	ORF	-0.663	16.9615
MAPKAPK2	ORF	0.013	16.9615
PRKCE	ORF	1.19	16.9615
STK40	ORF	1.151	16.9615
TAF1A	ORF	-0.237	16.9615
CPSF2	ORF	0.639	16.9535
NARS	ORF	-1.357	16.9535
NECAB2	BOTH	1.638	16.9535
USO1	ORF	-1.405	16.9535
PI4KA	ORF	0.638	16.9535
COMT	ORF	1.742	16.9412
CDK18	ORF	-0.194	16.8919
HMGCR	ORF	-0.114	16.8919
PJA1	ORF	0.271	16.8919
SDC2	BOTH	-1.928	16.8919
TOLLIP	ORF	1.001	16.8919
WHSC1L1	ORF	-0.91	16.8919
APOBEC3D	ORF	0.401	16.6897
ATP2B4	ORF	-0.976	16.6897
MLLT3	ORF	-0.307	16.6897
PLD2	ORF	1.016	16.6897
SGK1	ORF	-0.198	16.6897
ST13	ORF	-0.46	16.6897
TTR	ORF	-0.909	16.6897
LLGL1	ORF	-0.365	16.6667
MAGEA10	ORF	-1.136	16.6667
MUC1	ORF	-1.332	16.6667
REPS1	ORF	0.16	16.6667
XRCC1	ORF	-1.102	16.569
CCDC138	ORF	1.38	16.5312
CDK11B	ORF	-1.062	16.5312
CNOT2	ORF	0.466	16.5312
DSG1	ORF	0.104	16.5312
MAP7D3	ORF	1.229	16.5312
VPS52	ORF	1.014	16.4902
AP3M1	ORF	0.271	16.4878
GAPVD1	NON_ORF	0.066	16.4878
MME	ORF	-0.882	16.4878
PHF21A	ORF	0.294	16.4878
NTPCR	ORF	0.377	16.4571
PKP4	ORF	-0.664	16.4571
PTPN23	NON_ORF	1.489	16.4571
ARL2	ORF	1.176	16.4474
CFLAR	ORF	-0.832	16.4091
FRS2	ORF	0.214	16.4091
MOS	ORF	1.275	16.4091
PLCG2	ORF	1.248	16.4091
PTPN22	ORF	-0.318	16.4091
WIZ	ORF	-0.287	16.3333
CA14	ORF	-1.725	16.3333
RASSF8	ORF	-0.127	16.3333
RET	ORF	-0.521	16.3333
GRSF1	ORF	1.469	16.254
LITAF	ORF	0.929	16.2
MED16	ORF	0.306	16.2
ZFYVE9	ORF	0.165	16.2
HAUS3	ORF	-1.7	16.1333
PSEN2	ORF	1.162	16.1333
RNF115	ORF	0.238	16.1333
SRP54	ORF	1.499	16.1333
TAF5	ORF	1.692	16.1333
TNFRSF10B	ORF	0.867	16.1333
WBP11	ORF	0.047	16.1333
DPF3	ORF	0.172	16.1333
ATXN10	ORF	-1.337	16.0952
DOK2	ORF	-0.255	16.0556
USP50	ORF	0.446	16.0556
WBP1	ORF	-0.833	16.0556
MFHAS1	ORF	-1.464	16.0303
ARID1B	ORF	-0.208	16.0303
AKT2	ORF	0.614	16.0256
XPO4	ORF	1.385	16.0256
BAIAP2	ORF	0.995	16
BRD1	ORF	1.89	16
DNTTIP2	ORF	-0.797	16
MAP2K6	ORF	-0.243	16
PLS3	ORF	0.61	16
RNF213	ORF	0.564	16
USP28	ORF	1.394	16
FAM9B	ORF	-1.518	15.8679
MBIP	ORF	0.26	15.8478
SMU1	ORF	-0.699	15.8478
CALM2	ORF	1.007	15.75
DBT	ORF	0.693	15.75
DDX58	ORF	0.185	15.75
EHD4	ORF	1.076	15.75
KDM5A	ORF	-1.182	15.75
NCKAP1	ORF	0.377	15.75
NLE1	ORF	-0.375	15.75
NR1H2	ORF	1.958	15.75
PPP2R2C	ORF	1.487	15.75
SCAF11	ORF	-1.053	15.75
TNIK	ORF	-1.663	15.75
TRPC4AP	ORF	1.784	15.75
ASNA1	ORF	1.332	15.7209
EVC2	ORF	-1.351	15.7209
MGA	ORF	0.122	15.7209
POLR2L	ORF	-0.113	15.7209
SCO2	BOTH	1.938	15.7209
SRCAP	ORF	0.366	15.7209
AMOTL1	ORF	0.077	15.6957
FZD10	ORF	0.369	15.6957
HIVEP1	ORF	0.459	15.6957
KIAA1598	ORF	-0.708	15.6957
NUBP1	ORF	0.36	15.6957
IKBIP	BOTH	1.682	15.625
H3F3B	ORF	0.32	15.6129
ARFGAP2	ORF	1.228	15.5676
KIAA1524	ORF	-0.098	15.5676
UBE2D4	ORF	-1.847	15.5676
DDX60	ORF	0.095	15.5588
MAP7	ORF	-0.035	15.5588
MCM3AP	ORF	1.738	15.5588
NDUFA10	ORF	0.736	15.5588
ZNF687	ORF	-0.107	15.5588
NDUFA2	ORF	-0.072	15.5172
CASP1	ORF	-0.92	15.4286
HGF	ORF	-1.057	15.4286
IL1R2	ORF	0.418	15.4286
ACSL4	ORF	-0.482	15.3846
CTH	ORF	0.865	15.3846
IRF2BP2	ORF	1.128	15.3846
KIAA1683	ORF	-1.002	15.3846
MTMR4	ORF	0.252	15.3846
SRF	ORF	1.041	15.3846
USP43	NON_ORF	-0.781	15.3846
EIF2S3	ORF	1.108	15.3636
PMF1	ORF	-0.57	15.3636
TBC1D15	ORF	-1.707	15.2439
FCHSD2	ORF	0.024	15.2105
KIF3B	ORF	-0.329	15.2105
SNX17	ORF	0.663	15.2105
CNP	ORF	1.232	15.2069
GNAQ	ORF	0.168	15.2069
KATNA1	ORF	0.065	15.2069
KIF1A	ORF	1.496	15.2069
PEF1	ORF	-1.096	15.2069
PLEKHO1	ORF	-0.374	15.2069
PRRC2B	ORF	-1.738	15.2069
UBR1	ORF	0.172	15.2069
STX3	ORF	0.676	15.1875
TRMT1L	ORF	-1.898	15.1579
MIPOL1	ORF	-1.422	15.125
PALB2	ORF	-0.971	15.125
PCCB	ORF	1.55	15.125
PTPRS	ORF	1.683	15.125
UBE2W	ORF	1.167	15.125
UBL7	ORF	1.405	15.125
WASL	ORF	-0.457	15.125
EIF4ENIF1	ORF	-0.342	15.1143
MAPK8IP2	ORF	-0.15	15.1143
NUP88	ORF	0.877	15.1143
MED26	ORF	1.463	15.0769
ETV1	ORF	-1.49	15.0588
ACVR1B	ORF	0.52	15.0417
FAM90A1	ORF	-0.243	15.0417
KDELR1	ORF	0.797	15.0417
RBFOX2	ORF	-0.307	15.0417
SBF1	ORF	1.477	15.0417
USP48	ORF	-0.572	15.0417
TINF2	ORF	-1.166	15.0222
MRPL10	ORF	-0.482	15.0179
CSF1R	ORF	-1.103	15
ZC3HC1	ORF	0.153	15
LMO7	ORF	0.706	14.8776
B4GALT3	ORF	0.795	14.8148
PDE4D	ORF	1.933	14.8148
RANBP3	ORF	0.536	14.8148
WT1	NON_ORF	-0.407	14.8148
CXXC1	ORF	1.008	14.7692
OPTN	ORF	0.528	14.7692
SLC25A20	ORF	-1.035	14.7692
STON2	ORF	-0.944	14.7692
RPRD1B	ORF	-0.914	14.7541
CHGB	ORF	-0.062	14.7273
GDA	ORF	-0.567	14.7273
NOSIP	BOTH	1.537	14.7273
CCDC85C	ORF	-1.861	14.7
PLEKHA7	ORF	-1.628	14.7
SPPL2B	ORF	1.163	14.7
TRIM39	ORF	1.04	14.7
UBN1	ORF	0.855	14.7
USP32	ORF	-0.029	14.7
IL17RA	ORF	-0.347	14.7
SUCLG1	ORF	0.841	14.6957
GMCL1	NON_ORF	0.321	14.6667
PDPK1	ORF	-1.925	14.6667
TUBA3C	ORF	-1.145	14.6667
ABLIM1	ORF	0.091	14.58
NEURL4	ORF	-1.703	14.5349
COX7C	ORF	-0.702	14.5185
EGLN2	ORF	-0.046	14.45
PACSIN1	ORF	0.085	14.45
ZNF550	ORF	-0.613	14.45
APTX	ORF	-1.871	14.45
ADCK3	ORF	-1.159	14.44
BRD8	ORF	-1.527	14.44
DCX	ORF	-0.623	14.44
HOXB9	ORF	-1.322	14.44
NLGN3	ORF	-0.114	14.44
PDE12	ORF	1.162	14.44
PDK3	ORF	1.569	14.44
TACC1	ORF	-1.141	14.44
ZAP70	ORF	-0.411	14.44
SUPT3H	ORF	-0.663	14.44
CCNC	ORF	0.754	14.4
TCEA1	ORF	0.848	14.4
HLTF	ORF	-0.046	14.383
MRPS14	ORF	0.746	14.383
HMGB2	BOTH	1.774	14.2973
THAP7	ORF	0.704	14.2973
DNAJC13	ORF	-0.375	14.2857
HOOK2	ORF	-0.842	14.2857
KPNA5	ORF	-0.353	14.2857
MED25	ORF	1.489	14.2857
POLR3E	ORF	-1.793	14.2857
PRMT3	ORF	0.784	14.2857
PTPRK	ORF	1.015	14.2857
TAF6L	ORF	-1.368	14.2857
FANCC	ORF	0.748	14.2857
DSC1	ORF	-0.22	14.2353
ALMS1	ORF	-0.417	14.2258
ANKRD17	ORF	-0.015	14.2258
GNG5	ORF	0.06	14.2258
PASK	ORF	1.287	14.2258
PRPF38A	ORF	-1.102	14.2258
KCNA5	ORF	-0.548	14.2222
NTRK3	ORF	-1.476	14.2222
PI4K2A	ORF	0.721	14.2222
SEC61B	ORF	0.722	14.2045
WDR18	ORF	-0.013	14.2045
EFHC2	ORF	-1.767	14.087
LGALS9	ORF	0.702	14.087
NR1I2	ORF	1.6	14.087
PIK3CG	ORF	-1.861	14.087
SLU7	ORF	-1.697	14.087
TGM3	ORF	-1.15	14.087
WASF2	ORF	0.561	14.087
MBOAT1	ORF	-1.505	14.0625
MPP5	ORF	-0.384	14.0625
PECAM1	ORF	-0.405	14.0625
PRKCG	ORF	-0.758	14.0625
VSIG2	ORF	-1.148	14.0625
SIRPA	ORF	0.249	14.0488
LRRC41	ORF	0.737	14
MAPK8IP1	ORF	-0.963	14
ACTR1B	ORF	1.118	13.9211
GLS	ORF	1.556	13.9211
NMI	ORF	0.965	13.9211
TBL1X	ORF	0.931	13.9211
PRKACB	ORF	-0.931	13.8889
ANKRD52	ORF	-0.236	13.8846
HES1	ORF	-1.204	13.8846
MIA3	ORF	-1.54	13.8846
MLLT6	ORF	0.565	13.8846
RAB13	ORF	-1.34	13.8846
TDRD3	ORF	-0.614	13.8846
DDX10	ORF	0.168	13.8286
MAP4K4	ORF	1.455	13.8286
MRPL46	ORF	1.684	13.7959
CCDC120	ORF	0.769	13.7931
DGCR6	ORF	0.565	13.7931
INTS4	ORF	0.005	13.7931
LRRK1	ORF	-0.732	13.7931
NAA50	ORF	-0.364	13.7931
PRKAR2B	ORF	-0.682	13.7931
RHOU	ORF	-1.598	13.7931
TAF5L	ORF	0.977	13.7931
TF	ORF	-1.343	13.7931
CAMK2A	ORF	-1.706	13.7812
HBS1L	ORF	1.26	13.7812
MED13	ORF	1.241	13.7812
ZNF644	ORF	-1.695	13.7812
BBS7	ORF	0.04	13.7619
FBXL18	ORF	1.169	13.7619
FAM83H	ORF	1.157	13.7143
IDE	ORF	0.387	13.7143
AIMP1	ORF	0.197	13.6
DBNL	ORF	0.331	13.5641
USP1	ORF	1.178	13.5641
DCLRE1C	ORF	1.526	13.5
PHF10	ORF	1.393	13.5
PVR	ORF	1.609	13.5
SCAMP1	ORF	-1.743	13.5
SNAI2	ORF	-0.432	13.5
BMPR2	ORF	-0.911	13.4737
GRIN2B	ORF	-1.493	13.4737
ITK	ORF	-1.339	13.4737
MAPK8IP3	ORF	0.887	13.4737
RUNX3	ORF	1.763	13.4737
SBNO1	ORF	0.635	13.4737
SEC24D	ORF	0.958	13.4737
ERCC3	ORF	0.556	13.4444
LRRFIP1	ORF	-0.307	13.4444
CDC40	ORF	-0.994	13.3704
DCAF4L2	ORF	0.901	13.3704
FOSL2	ORF	-0.361	13.3704
LIMD1	ORF	-1.221	13.3704
LPIN3	ORF	1.575	13.3704
RIC8A	ORF	-1.66	13.3704
TAF9B	ORF	-0.791	13.3704
XRCC4	ORF	0.128	13.3704
INTS6	ORF	-1.193	13.3636
ACADVL	ORF	-0.805	13.3333
BRE	ORF	0.25	13.3333
FHL1	BOTH	-1.876	13.3333
GTF2A1	ORF	1.142	13.3333
NVL	ORF	1.212	13.3333
PAPSS1	ORF	-0.212	13.3333
SMEK2	ORF	-0.231	13.3333
RAB4A	ORF	-0.425	13.2353
RADIL	ORF	-0.05	13.2353
TOR1A	ORF	-0.005	13.2353
TTC5	ORF	0.511	13.2353
ZNF264	ORF	-0.088	13.2353
MRPS25	ORF	1.342	13.225
ATP12A	ORF	-0.492	13.1364
ATP1A3	ORF	1.374	13.1364
C3AR1	ORF	-0.015	13.1364
CBR1	ORF	0.897	13.1364
CSTF2T	ORF	-1.821	13.1364
DLK1	ORF	-0.271	13.1364
DUSP4	ORF	-1.888	13.1364
KDM1B	ORF	0.249	13.1364
LIN54	ORF	-1.824	13.1364
POLD3	ORF	0.282	13.1364
POLN	ORF	0.108	13.1364
POLR3C	ORF	1.241	13.1364
CSTF3	ORF	0.602	13.0909
IDH1	ORF	0.504	13.0909
KRTAP10-9	ORF	-0.599	13.0909
PHOSPHO1	ORF	0.082	13.0811
WARS	ORF	1.557	13.0811
FAM19A4	ORF	1.618	13.0667
NR2F1	ORF	-0.359	13.0667
SCAF8	ORF	-0.022	13.0667
TNS3	BOTH	-1.385	13.0667
ALDH2	ORF	-0.221	13.0208
RB1CC1	ORF	-0.484	13.0208
TTC1	ORF	0.656	13.0208
EDNRB	ORF	-0.293	13
GNA12	ORF	0.474	13
MKL1	ORF	1.686	13
SFXN2	ORF	-1.935	13
THSD4	ORF	-0.967	13
DCAF11	ORF	-1.771	12.9706
ING1	ORF	-0.244	12.9706
MCC	ORF	-0.956	12.9706
SP100	ORF	-1.038	12.9706
RSF1	ORF	0.549	12.96
FOXP1	ORF	-1.833	12.96
ATG7	ORF	1.148	12.9032
INO80	ORF	1.358	12.9032
NOL10	ORF	1.957	12.9032
NPRL3	ORF	1.515	12.9032
SDAD1	ORF	-0.168	12.9032
DERL2	ORF	-0.804	12.9032
STT3B	ORF	0.406	12.9032
BNIP1	ORF	1.139	12.8929
CDYL	ORF	1.345	12.8929
LAMP3	ORF	0.131	12.8929
MAS1	ORF	-1.538	12.8929
STX4	ORF	-1.71	12.8929
ATF6	ORF	0.34	12.8
DCAF6	ORF	-0.662	12.8
HIPK4	ORF	0.005	12.8
MBD1	ORF	0.299	12.8
MYH6	ORF	1.595	12.8
OPA3	ORF	0.24	12.8
PAG1	ORF	0.535	12.8
SLC12A4	ORF	0.361	12.8
WDR43	ORF	1.669	12.8
CAMKMT	ORF	1.884	12.8
CFL2	ORF	-0.506	12.6
ESYT2	ORF	0.863	12.6
LEMD3	ORF	-0.422	12.6
TRMT2A	ORF	-0.176	12.6
ERLIN1	ORF	0.636	12.5952
PRRC2C	ORF	0.673	12.5952
SPECC1	ORF	0.873	12.5952
VAMP5	ORF	0.535	12.5952
CBFA2T3	ORF	-1.094	12.5652
CCNL2	ORF	-1.676	12.5652
FEZ1	ORF	-0.363	12.5652
ITGB5	ORF	-1.529	12.5652
SUDS3	ORF	-0.594	12.5652
TACR1	BOTH	-0.235	12.5652
USP49	ORF	0.76	12.5652
VANGL2	ORF	-0.374	12.5652
ZCCHC3	ORF	0.711	12.5652
PTPN2	ORF	0.282	12.5217
RAB14	ORF	-1.322	12.5217
DNAJB4	ORF	-1.492	12.5
HTR6	ORF	-0.516	12.5
IKZF5	ORF	-1.766	12.5
PCGF5	ORF	0.376	12.5
PHAX	ORF	-0.004	12.5
PTGS2	BOTH	-1.523	12.5
QKI	ORF	0.588	12.5
RAPGEF5	ORF	1.512	12.5
SENP2	ORF	1.162	12.5
YTHDF3	ORF	0.626	12.5
DMD	ORF	-1.216	12.5
ARL6IP4	ORF	-0.136	12.4615
CABIN1	BOTH	0.285	12.4615
MLST8	ORF	0.606	12.4615
STAMBPL1	ORF	-1.246	12.4615
TIA1	ORF	-0.98	12.4615
ZC3H15	ORF	1.19	12.4615
ARID2	NON_ORF	-0.544	12.4615
CAND2	ORF	-0.7	12.4483
CNN2	ORF	0.285	12.4483
RANBP6	ORF	-1.936	12.4483
RPS6KA6	ORF	0.297	12.4483
STXBP1	ORF	-0.22	12.4103
PSME2	ORF	0.271	12.2549
BCAS3	ORF	0.774	12.25
CSPP1	ORF	-1.915	12.25
IFNAR1	ORF	0.989	12.25
RHOC	ORF	-0.291	12.25
RNF34	ORF	0.344	12.25
SLC39A1	ORF	0.23	12.25
TFDP3	ORF	0.461	12.25
UBR7	ORF	-1.175	12.25
ARHGEF1	ORF	1.077	12.1905
ASB7	ORF	0.623	12.1905
CRTC2	ORF	0.182	12.1905
DHX40	ORF	-0.065	12.1905
KCND3	ORF	1.139	12.1905
MIOS	NON_ORF	-0.892	12.1905
OTUD7B	ORF	0.413	12.1905
PRKD1	ORF	-1.878	12.1905
RAI1	ORF	-0.539	12.1905
VPS33B	ORF	0.391	12.1905
GRM1	ORF	-0.27	12.1905
ABCB7	ORF	-0.798	12.1212
CREB5	ORF	-0.149	12.1212
GTF2H1	ORF	-1.164	12.1212
HRNR	ORF	-0.868	12.1212
CHMP2A	ORF	-1.448	12.1
EXOC6B	ORF	-1.123	12.0714
GPR37	ORF	1.265	12.0714
LRRIQ1	ORF	-0.585	12.0714
RNMT	BOTH	-0.709	12.0714
DROSHA	ORF	1.614	12.0417
FANCM	ORF	-1.382	12.0417
FASTKD2	NON_ORF	1.853	12.0417
FOXR1	ORF	0.065	12.0417
KBTBD6	ORF	0.133	12.0417
KLHL13	ORF	-1.318	12.0417
SATB2	ORF	-0.529	12.0417
SIK2	ORF	-1.531	12.0417
VPS16	ORF	1.338	12.0417
ARHGAP21	ORF	0.457	12.0333
ARHGEF7	ORF	-0.429	12.0333
BLK	ORF	-0.839	12.0333
METTL18	ORF	-1.162	12.0333
POC1B	ORF	-0.859	12.0333
PPL	ORF	0.425	12.0333
ATP6V0A1	ORF	-0.48	12.0227
BMX	ORF	-0.762	12
CASP7	ORF	-1.552	12
INPP5D	ORF	-1.008	12
KIF3C	ORF	-1.12	12
NR2F6	ORF	1.501	12
NRP1	ORF	-0.303	12
ZNF318	ORF	0.605	12
ZNF587	ORF	-0.561	12
TRIM63	ORF	-0.174	11.9189
EMILIN1	ORF	0.96	11.8421
MTMR7	BOTH	-1.786	11.8421
NOMO1	ORF	1.799	11.8421
SLC18A1	ORF	-0.277	11.8421
ZNF572	ORF	0.641	11.8421
ZNF764	ORF	-0.986	11.8421
KIF5A	BOTH	1.045	11.8421
MYO9B	ORF	0.133	11.8421
BLMH	ORF	-0.242	11.7647
SARS	ORF	0.969	11.7647
WDFY3	ORF	-1.21	11.7647
PYCR2	ORF	0.633	11.6452
ZHX1	ORF	-1.896	11.6452
CHD9	ORF	-1.861	11.6364
DCP1B	ORF	-1.545	11.6364
FGFR3	ORF	-0.113	11.6364
FSD1	ORF	0.378	11.6364
GK	ORF	1.092	11.6364
LRP6	ORF	-0.238	11.6364
MACROD1	ORF	1.897	11.6364
MRAP2	ORF	0.89	11.6364
NR1H3	ORF	-0.666	11.6364
PHC3	ORF	-0.498	11.6364
RBM15B	ORF	-1.151	11.6364
SETD8	ORF	1.942	11.6364
SPG21	ORF	1.906	11.6364
CCAR1	ORF	-1.504	11.6053
EIF2A	ORF	-1.201	11.6053
EPB41	ORF	-0.37	11.56
KDM2B	ORF	0.644	11.56
PLAA	BOTH	0.054	11.56
PNPLA6	ORF	1.085	11.56
TSN	ORF	1.862	11.56
EHHADH	ORF	1.073	11.5294
LCP2	ORF	-0.254	11.5294
MEMO1	ORF	1.814	11.5294
NPAS2	ORF	0.253	11.5294
RABEP2	ORF	-1.035	11.5294
SCN3B	ORF	-1.772	11.5294
SNTA1	ORF	0.051	11.5294
TICAM1	ORF	1.678	11.5294
TRIO	ORF	-0.752	11.5294
TYW1	ORF	-0.54	11.5294
ATP2B1	ORF	-0.313	11.5238
DNM1	ORF	0.22	11.4286
NFRKB	ORF	-0.505	11.4286
PARD6B	ORF	-1.136	11.2812
RAPGEF2	ORF	-0.732	11.2812
ABR	ORF	-0.461	11.2667
ELP4	ORF	1.807	11.2667
HAO2	ORF	-0.49	11.2667
HIST1H4K	ORF	1.248	11.2667
LIPH	ORF	1.666	11.2667
MATK	ORF	-0.173	11.2667
RBFOX1	ORF	-0.08	11.2667
RRN3	ORF	-1.432	11.2667
SUPV3L1	ORF	0.896	11.2667
TUBAL3	ORF	0.491	11.2667
ZSCAN1	ORF	-0.025	11.2667
ATP6V1H	ORF	0.413	11.2558
ACVR1	ORF	-1.867	11.25
BUD13	ORF	-0.131	11.25
CPNE5	ORF	0.449	11.25
CTDNEP1	ORF	-0.702	11.25
ERN1	BOTH	1.066	11.25
FBXW5	BOTH	1.682	11.25
KIF18B	ORF	0.433	11.25
LAMC1	ORF	-0.477	11.25
PPARA	ORF	1.371	11.25
PPP1R13L	ORF	1.805	11.25
RASSF7	ORF	-0.734	11.25
SPI1	ORF	-0.31	11.25
SPRY1	ORF	-0.774	11.25
ST7	ORF	-1.175	11.25
TANC2	ORF	0.316	11.25
NOP14	ORF	-0.046	11.1724
TROVE2	ORF	-1.599	11.1724
STAU2	ORF	-0.235	11.1724
ASXL1	ORF	1.005	11.1304
CLEC14A	ORF	-1.498	11.1304
COG7	ORF	0.19	11.1304
FAM46A	ORF	0.026	11.1304
HIP1	ORF	-0.627	11.1304
NFIC	ORF	0.337	11.1304
PATZ1	ORF	-1.519	11.1304
SNTB2	ORF	0.273	11.1304
FAM167A	ORF	-0.023	11.1154
HCFC2	ORF	-0.152	11.1154
PRMT2	ORF	1.453	11.1154
UBE4A	NON_ORF	-1.659	11.1154
WASF1	ORF	-0.197	11.1154
PINX1	ORF	1.734	11.1111
ECM1	ORF	-0.951	11.0769
EGF	ORF	-0.796	11.0769
ENPP6	ORF	-0.635	11.0769
FBXL13	ORF	-0.549	11.0769
MMP2	ORF	0.311	11.0769
NUAK2	ORF	-0.866	11.0769
PLEKHB2	ORF	1.355	11.0769
SH3BP2	ORF	0.699	11.0769
TSHZ3	ORF	-1.799	11.0769
ZNF517	ORF	0.828	11.0769
RPP38	ORF	-0.438	11.025
CSF2RB	ORF	0.057	11
FAM184A	ORF	0.424	11
SYT6	ORF	-0.139	11
EMG1	ORF	1.183	10.9394
PCGF2	BOTH	-1.856	10.9394
CHD6	ORF	-1.939	10.8889
FPR2	ORF	1.879	10.8889
IQCF1	ORF	1.91	10.8889
LCP1	ORF	-1.529	10.8889
MYH1	ORF	-0.383	10.8889
SASH1	ORF	-0.058	10.8889
TADA2B	ORF	-0.766	10.8889
VPS25	ORF	-1.307	10.8889
ZNF490	ORF	-1.364	10.8889
BABAM1	ORF	-0.117	10.8108
SBDS	ORF	-0.965	10.8108
TMEM43	ORF	-0.287	10.8108
EIF4G3	ORF	-0.307	10.8
HEXA	ORF	-1.502	10.8
DSG2	NON_ORF	1.331	10.7556
ARID3B	ORF	-0.052	10.7143
CAMK2B	ORF	-0.683	10.7143
CHRM3	ORF	-0.571	10.7143
CPSF3L	ORF	0.176	10.7143
CTPS2	ORF	0.3	10.7143
ELP2	ORF	-1.664	10.7143
ERGIC3	ORF	0.751	10.7143
H3F3C	BOTH	0.37	10.7143
HMGXB4	ORF	-1.046	10.7143
PTGES2	ORF	1.563	10.7143
RAB21	ORF	0.606	10.7143
STAG1	ORF	0.575	10.7143
VAMP8	ORF	-0.476	10.7143
VSIG8	ORF	-0.487	10.7143
CLIP1	ORF	0.991	10.7037
IFT20	ORF	-0.032	10.7037
LIMK2	ORF	1.903	10.7037
NCKIPSD	ORF	0.556	10.7037
POLB	ORF	-1.649	10.7037
RTEL1	ORF	1.855	10.7037
CAST	ORF	0.201	10.6667
CLASP1	ORF	0.97	10.6667
ENO3	ORF	0.042	10.6667
FOXRED1	ORF	1.57	10.6667
LENG8	ORF	0.779	10.6667
RLIM	ORF	1.46	10.6667
S100A6	ORF	0.878	10.6667
ZAK	ORF	1.259	10.6667
ADAMTSL4	BOTH	0.776	10.6176
NUBP2	ORF	-0.75	10.6176
TRIM42	ORF	1.508	10.6176
ARMC7	ORF	1.727	10.5625
BCORL1	ORF	0.636	10.5625
CDC42BPB	ORF	0.751	10.5625
CSNK1G2	ORF	0.214	10.5625
ESRRG	ORF	-1.233	10.5625
ETS2	ORF	-0.629	10.5625
HIST3H2BB	ORF	1.336	10.5625
IREB2	ORF	0.772	10.5625
JARID2	ORF	0.166	10.5625
KIAA1244	ORF	0.652	10.5625
MAP3K11	ORF	1.571	10.5625
NR5A1	ORF	-1.796	10.5625
PDZD8	ORF	-0.234	10.5625
PRKCQ	ORF	0.32	10.5625
RAG1	ORF	-1.35	10.5625
SYNM	ORF	-0.383	10.5625
UVRAG	ORF	0.371	10.5625
ZNFX1	ORF	0.635	10.5625
CALD1	ORF	0.568	10.5263
KIDINS220	ORF	-0.601	10.5
AATK	ORF	0.839	10.4516
AHCYL2	ORF	-1.762	10.4516
HIST1H2BD	ORF	0.135	10.4516
ABT1	ORF	1.169	10.3158
ACAD11	ORF	-0.844	10.3158
ADCK1	ORF	0.764	10.3158
EYA4	ORF	-0.441	10.3158
FAM118B	ORF	1.053	10.3158
GRIA2	ORF	-0.314	10.3158
LDB1	ORF	-0.289	10.3158
NEK8	ORF	0.246	10.3158
PHF14	ORF	0.201	10.3158
RASSF5	ORF	-1.807	10.3158
RHPN1	ORF	0.027	10.3158
RIC3	ORF	0.225	10.3158
SPARC	ORF	-1.863	10.3158
CDA	ORF	-0.68	10.3158
GSTO1	ORF	0.582	10.3143
TMCO1	ORF	-1.439	10.3143
KALRN	ORF	1.679	10.2857
LRPAP1	ORF	-1.156	10.2857
MYH2	ORF	-0.133	10.2857
PPP1R15B	ORF	-1.755	10.2857
RIN1	ORF	-0.499	10.2857
RWDD2B	ORF	-1.036	10.2857
RXRG	ORF	0.954	10.2857
ST8SIA4	ORF	-0.271	10.2857
USP12	ORF	-0.555	10.2857
IGF2BP2	ORF	1.602	10.2561
GRHPR	ORF	1.177	10.2558
MRPL45	ORF	1.448	10.2558
BBX	ORF	-1.182	10.24
BDP1	ORF	-0.304	10.24
EPC1	ORF	-0.697	10.24
HERC4	ORF	-0.752	10.24
PAAF1	ORF	-1.354	10.24
RNF169	ORF	0.762	10.24
RUNDC3A	ORF	1.348	10.24
TRIM9	ORF	-0.53	10.24
DEPDC5	ORF	-0.641	10.24
ADCK4	BOTH	1.52	10.2273
DTNB	ORF	0.27	10.2273
FAN1	ORF	-1.386	10.2273
HAP1	ORF	0.39	10.2273
JPH4	ORF	1.887	10.2273
PRPSAP2	ORF	1.035	10.2273
FBXL15	ORF	-1.939	10.0833
FLT4	ORF	-0.224	10.0833
GPSM1	BOTH	1.807	10.0833
IKZF2	ORF	-0.936	10.0833
NFATC4	ORF	0.659	10.0833
NGLY1	ORF	-1.548	10.0833
POU1F1	ORF	1.07	10.0833
ANXA6	ORF	-1.91	10.0278
E4F1	ORF	-1.559	10.0278
TXNDC12	ORF	-0.99	10.0227
AIPL1	ORF	-0.155	10
CNKSR1	NON_ORF	-1.072	10
SUGP1	ORF	0.178	10
PPP1R2	NON_ORF	-0.499	9.96552
CEACAM21	ORF	0.778	9.94118
DHRS7B	ORF	-1.084	9.94118
HDAC10	BOTH	1.814	9.94118
NRBF2	ORF	-0.066	9.94118
OTUD5	ORF	1.708	9.94118
OTUD6B	ORF	1.468	9.94118
OXSR1	ORF	-0.913	9.94118
PAK6	ORF	-0.045	9.94118
PBX1	ORF	1.951	9.94118
PRR3	ORF	0.729	9.94118
TOB1	ORF	0.099	9.94118
ZKSCAN1	ORF	-0.615	9.94118
RHOBTB3	ORF	1.133	9.94118
WDR59	ORF	1.08	9.94118
ZNF827	ORF	0.203	9.94118
AFF4	ORF	0.874	9.84615
HIST1H2BL	ORF	0.904	9.84615
INTS2	ORF	1.032	9.84615
SH3GL2	ORF	-1.832	9.84615
SHMT1	ORF	0.119	9.84615
GOLIM4	ORF	-0.467	9.81818
MRPL20	ORF	-0.053	9.81818
NDUFB5	ORF	0.562	9.81818
ZNF207	ORF	0.415	9.81818
ALDH3B1	ORF	0.418	9.8
ARFGEF1	ORF	-0.798	9.8
CASQ2	ORF	-1.884	9.8
DUSP21	BOTH	-0.02	9.8
FKBP2	ORF	-1.242	9.8
HSPA12A	BOTH	-0.472	9.8
KRT38	ORF	0.901	9.8
PPP1R12B	ORF	-1.114	9.8
RNF13	ORF	-1.936	9.8
SPACA1	ORF	-0.333	9.8
SPATS2	ORF	0.204	9.8
STK39	ORF	-1.756	9.8
TPP2	ORF	-1.774	9.8
ZNF169	ORF	-0.304	9.8
PPIL4	ORF	-0.878	9.8
PTBP2	ORF	0.246	9.8
BMP7	NON_ORF	1.384	9.78261
CPNE3	ORF	0.419	9.78261
DCAF10	ORF	-1.095	9.78261
GCNT2	ORF	0.718	9.78261
KIAA1191	ORF	-1.041	9.78261
TARBP1	ORF	-1.685	9.78261
VRK2	ORF	0.465	9.78261
PAK7	ORF	-1.884	9.75676
VKORC1	ORF	0.165	9.75676
DUSP22	NON_ORF	-0.644	9.7561
APLP2	ORF	-0.725	9.6
ARAP1	ORF	-1.922	9.6
ASB5	ORF	0.229	9.6
BCL11B	ORF	-0.329	9.6
CNOT6	ORF	-0.714	9.6
COL18A1	ORF	0.384	9.6
EHBP1	ORF	0.52	9.6
GNB5	BOTH	0.123	9.6
MAD2L1BP	ORF	-0.188	9.6
MAP1A	ORF	-0.011	9.6
MYH13	ORF	0.831	9.6
PPEF2	ORF	1.662	9.6
RAB3B	ORF	0.155	9.6
TNFRSF1B	ORF	1.333	9.6
TRIM17	ORF	0.168	9.6
TULP2	ORF	-0.975	9.6
VPS33A	ORF	0.622	9.6
WASF3	ORF	0.735	9.6
NEBL	ORF	0.109	9.6
QPCT	ORF	0.479	9.6
RELB	ORF	0.259	9.52941
ACP1	ORF	0.75	9.48148
NME1-NME2	ORF	0.787	9.48148
SAAL1	ORF	1.909	9.48148
STT3A	BOTH	-0.685	9.48148
ASXL2	BOTH	-0.953	9.38889
CCDC94	NON_ORF	-0.387	9.38889
CDKAL1	ORF	1.781	9.38889
CHD2	ORF	-1.52	9.38889
CHD5	ORF	-0.912	9.38889
EIF2AK3	ORF	-0.793	9.38889
FBXO32	ORF	1.314	9.38889
IRF2BP1	ORF	-1.947	9.38889
PI4K2B	ORF	1.898	9.38889
PLD3	ORF	1.818	9.38889
PRRC1	ORF	1.393	9.38889
RABGAP1	ORF	-0.712	9.38889
WDR55	ORF	1.925	9.38889
TACC2	ORF	-1.088	9.38889
ABCC2	ORF	1.044	9.375
ANKRD13A	ORF	-0.712	9.375
HARS	ORF	1.581	9.375
HIST1H2AD	ORF	1.168	9.375
LARS2	ORF	-1.357	9.375
LNPEP	ORF	0.569	9.375
MON2	ORF	-1.607	9.375
NDUFAF1	ORF	-0.534	9.375
PEG10	ORF	0.811	9.375
PHLPP1	ORF	-1.655	9.375
BRAP	ORF	0.449	9.33333
FLG2	ORF	-0.941	9.33333
FLI1	ORF	-1.199	9.33333
LDHD	ORF	1.018	9.33333
MYH7	ORF	1.135	9.33333
PLXNB2	ORF	1.84	9.33333
TNRC6C	ORF	-1.323	9.33333
FERMT3	ORF	0.869	9.32258
GDI2	ORF	0.945	9.32258
RBM27	ORF	-1.44	9.32258
FAM103A1	BOTH	-1.94	9.30769
FAM124A	ORF	1.396	9.30769
GRB14	ORF	-0.739	9.30769
HIST1H2AJ	ORF	1.116	9.30769
KIAA1468	ORF	-0.408	9.30769
LAPTM5	ORF	1.821	9.30769
MBD4	ORF	-0.525	9.30769
MEF2C	ORF	-1.637	9.30769
PCDHGB1	ORF	1.577	9.30769
PIK3CD	ORF	-0.745	9.30769
RAB4B	ORF	-0.986	9.30769
RHOJ	ORF	-1.625	9.30769
SMCR8	ORF	-1.301	9.30769
SOX9	ORF	0.741	9.30769
ZNF324	ORF	0.272	9.30769
ZNF410	ORF	-1.703	9.30769
PKD1	ORF	1.208	9.30769
SIPA1L3	ORF	-0.32	9.25714
TFCP2	ORF	-1.872	9.25714
OSBP	ORF	0.634	9.14286
RNF5	ORF	1.346	9.14286
STRBP	ORF	0.271	9.14286
TOR1AIP2	ORF	1.309	9.14286
ARX	ORF	0.991	9.09091
CDH19	ORF	1.898	9.09091
CWC27	ORF	-1.312	9.09091
IL2RG	ORF	-1.874	9.09091
KIF13A	ORF	-0.21	9.09091
PYGM	ORF	-0.672	9.09091
YY1AP1	BOTH	-1.075	9.09091
ZFPM2	ORF	-1.686	9.09091
DNAH14	ORF	1.804	9.09091
ADRA1D	ORF	1.7	9
ATF6B	ORF	-0.122	9
ATF7IP	ORF	0.679	9
ATPAF2	ORF	-1.412	9
BTN2A1	ORF	-0.639	9
CIC	ORF	-1.711	9
CPNE8	ORF	1.362	9
DOCK8	ORF	-0.844	9
EPHA3	ORF	-1.144	9
ESF1	ORF	-1.087	9
FCHO1	ORF	1.839	9
FGA	ORF	1.77	9
FLRT1	ORF	-1.039	9
GNE	ORF	-0.257	9
INO80D	ORF	-0.195	9
KLHL21	ORF	-1.216	9
LRRC40	ORF	-1.803	9
MPPED1	ORF	0.813	9
NR1I3	ORF	0.743	9
PDE3B	ORF	-0.069	9
PEAK1	ORF	-0.178	9
PIK3R4	ORF	-0.623	9
PRKAR1B	ORF	1.77	9
SHPRH	ORF	-1.71	9
SNAP47	ORF	1.275	9
SYT11	ORF	0.421	9
ZHX2	ORF	-1.746	9
HMG20B	ORF	0.78	8.90909
NGRN	ORF	0.112	8.90909
NOM1	ORF	0.625	8.90909
PPP1R3A	ORF	-0.687	8.90909
RNF219	ORF	-1.603	8.90909
TEX11	ORF	0.215	8.90909
VAMP4	ORF	-0.574	8.90909
CACNA2D1	ORF	-0.926	8.89474
COL1A1	ORF	0.663	8.89474
NUP37	ORF	0.707	8.89474
PTPN9	ORF	-0.934	8.89474
SERPINB4	ORF	1.869	8.89474
SMYD3	ORF	0.824	8.89474
STIM1	ORF	0.393	8.89474
ZBTB17	BOTH	1.669	8.89474
ANKFY1	ORF	-0.666	8.89474
SLC39A10	ORF	-0.501	8.89474
WDR33	ORF	1.044	8.88889
TAP1	ORF	0.003	8.82759
MRPS16	ORF	0.03	8.75758
USP25	ORF	0.183	8.75758
ATP6AP1	BOTH	0.619	8.75676
COMMD4	ORF	-0.242	8.65385
DES	ORF	-1.4	8.65385
SLC12A2	ORF	1.052	8.65385
SYNE2	ORF	-0.932	8.65385
ZFP91	ORF	1.628	8.65385
CHRNA9	ORF	-1.248	8.64286
COL1A2	ORF	-0.167	8.64286
FAT4	ORF	-0.564	8.64286
FRYL	ORF	-1.127	8.64286
GJB7	ORF	-0.148	8.64286
LHX4	ORF	0.598	8.64286
LTBP1	BOTH	1.089	8.64286
MAML1	ORF	-0.09	8.64286
NR2E1	ORF	-0.502	8.64286
OSBPL11	ORF	-0.98	8.64286
PDE6D	ORF	0.379	8.64286
PLXNA1	ORF	-1.136	8.64286
PRPH	ORF	1.443	8.64286
PTPRN2	ORF	-1.315	8.64286
PYGO2	ORF	0.131	8.64286
RAB34	ORF	-1.003	8.64286
RBM41	ORF	-0.29	8.64286
RNF149	ORF	-1.066	8.64286
SERPINA12	ORF	1.296	8.64286
SUMF2	ORF	-1.076	8.64286
XPNPEP3	ORF	1.809	8.64286
ZC3H12A	ORF	-0.343	8.64286
ALG8	ORF	0.079	8.64286
FAM188A	ORF	-1.308	8.64286
TLK1	NON_ORF	-1.831	8.64286
CCDC77	ORF	1.805	8.53333
MSH3	ORF	-0.145	8.53333
SELENBP1	ORF	-0.972	8.53333
PPP2R5E	ORF	1.211	8.52632
APEH	ORF	-1.276	8.52174
ASB2	ORF	0.377	8.52174
ETHE1	ORF	-0.865	8.52174
FAM174A	ORF	-1.332	8.52174
GDF9	ORF	1.53	8.52174
WAC	ORF	0.556	8.52174
FAT1	BOTH	0.546	8.52174
FBXL17	ORF	0.282	8.47059
FOXH1	ORF	1.285	8.47059
GMPPB	ORF	0.635	8.47059
KRT20	ORF	0.909	8.47059
MARCH7	ORF	-1.937	8.47059
PRSS1	ORF	1.337	8.47059
ZNF609	ORF	0.471	8.47059
AASDHPPT	ORF	-1.194	8.45
DDRGK1	ORF	1.688	8.45
FOSL1	ORF	-0.669	8.45
GFOD1	ORF	0.531	8.45
HMGN2	ORF	-0.069	8.45
METTL17	ORF	0.677	8.45
TUBGCP6	ORF	1.239	8.45
ZBTB7B	ORF	-0.246	8.45
ZNRF4	ORF	-1.04	8.45
ZC3H11A	ORF	-1.557	8.39535
ABCA1	ORF	0.598	8.33333
AGPAT3	ORF	0.636	8.33333
ANK1	ORF	0.309	8.33333
DDAH2	ORF	-0.712	8.33333
DMC1	ORF	0.07	8.33333
FOXD3	ORF	-0.653	8.33333
FOXO4	ORF	-1.821	8.33333
IL24	ORF	0.008	8.33333
MAGT1	ORF	0.675	8.33333
MSL3	ORF	1.08	8.33333
PACS1	BOTH	-0.96	8.33333
PIM2	ORF	-0.405	8.33333
RAB3GAP2	ORF	0.832	8.33333
RARB	ORF	-0.467	8.33333
RPUSD2	ORF	-0.258	8.33333
STK17B	ORF	1.097	8.33333
SYT17	ORF	-1.932	8.33333
TMEM87A	ORF	-0.335	8.33333
TMOD4	ORF	0.346	8.33333
VEZT	ORF	-1.335	8.33333
WDR74	ORF	1.378	8.33333
DHPS	ORF	1.815	8.25806
HDGFRP2	ORF	1.805	8.25714
CASC3	ORF	-1.048	8.16667
CCDC36	ORF	1.744	8.16667
CRX	ORF	0.171	8.16667
PPP1R9B	ORF	1.9	8.16667
USP54	ORF	0.487	8.16667
CTAGE5	ORF	0.985	8.16667
ATG2A	ORF	-0.403	8.1
CYTH3	BOTH	0.362	8.1
DDX43	ORF	0.893	8.1
EID3	ORF	-1.573	8.1
ENTPD7	ORF	1.318	8.1
ETV4	ORF	1.899	8.1
GNPNAT1	ORF	1.631	8.1
GRIN1	ORF	1.01	8.1
HSD3B2	ORF	-0.322	8.1
NAV2	ORF	-0.474	8.1
PAX5	ORF	-0.319	8.1
RBAK	ORF	0.405	8.1
SACS	ORF	-0.22	8.1
SLA	ORF	-0.916	8.1
SLC38A1	ORF	-0.774	8.1
SUSD4	ORF	-0.007	8.1
TMEM108	ORF	-1.678	8.1
UBE2G1	ORF	0.207	8.1
ZNF354C	ORF	-1.778	8.1
BAZ2A	ORF	0.017	8.06667
LPHN1	ORF	0.193	8.06667
MTMR1	ORF	-1.51	8.06667
PARS2	ORF	0.638	8.06667
PI4KB	ORF	-1.631	8.06667
RARS2	ORF	1.361	8.06667
TSHR	ORF	0.616	8.06667
VPS8	ORF	1.511	8.06667
ZNF71	ORF	1.312	8.06667
TUBGCP5	ORF	0.749	8.06667
EPHA7	ORF	1.669	8.04762
[truncated: 5,291 more rows]

## Sheet: PrC
Gene	Mutation	Precog_metaZ	Network_score
KIAA1429	BOTH	-1.012	846.738
EFTUD2	BOTH	-1.104	636.49
TRIM25	BOTH	0.605	609.231
NR2C2	ORF	0.344	598.958
CUL3	NON_ORF	-0.17	559.448
EGFR	ORF	-0.156	469.642
UBC	BOTH	-1.642	455.469
XPO1	BOTH	0.627	415.374
CTNNB1	BOTH	1.88	413.789
MCM2	ORF	0.745	409.681
HSPA8	ORF	-0.97	405.59
VCP	BOTH	-1.239	389.093
ESR1	BOTH	-1.928	382.502
CDK2	ORF	-1.376	370.987
OBSL1	BOTH	-0.513	367.527
HSP90AA1	ORF	0.918	360.427
MEPCE	BOTH	-1.837	356.367
CFTR	ORF	-1.044	353.91
CHD4	BOTH	0.354	344.297
CHD3	BOTH	-1.397	338.774
CUL1	BOTH	0.407	337.428
TNIP2	ORF	-0.267	332.855
HNRNPL	BOTH	-1.44	329.888
CDC5L	ORF	1.774	324.356
CCDC8	ORF	0.744	321.565
PRPF8	BOTH	-0.154	318.72
HNRNPU	ORF	0.329	307.789
RPA1	BOTH	-0.949	297.081
HNRNPA1	ORF	-0.391	296.551
SNW1	ORF	0.873	295.954
HUWE1	ORF	1.178	293.403
RC3H2	BOTH	-0.494	290.221
HSPA5	BOTH	-1.809	289.438
RC3H1	BOTH	0.529	286.673
ITGA4	ORF	1.421	286.618
CDH1	BOTH	-0.202	280.636
VCAM1	ORF	0.608	278.551
SNAI1	ORF	-1.751	277.216
LMNA	BOTH	-0.907	271.257
NCL	BOTH	1.299	263.524
HSP90AB1	BOTH	0.439	261.023
APEX1	ORF	0.643	253.775
EWSR1	BOTH	-1.942	248.938
PARK2	BOTH	0.309	243.368
EP300	ORF	-0.599	243.289
HSPD1	BOTH	1.689	240.71
ATXN3	BOTH	-0.15	238.618
USP14	BOTH	-1.557	238.185
CUL4B	BOTH	-1.689	236.056
HDAC1	ORF	1.549	233.751
U2AF2	BOTH	-0.817	232.533
STAU1	ORF	0.953	228.938
TARDBP	BOTH	-0.038	227.972
HDAC5	BOTH	0.541	227.112
WWOX	BOTH	1.107	220.84
FUS	BOTH	-0.142	219.55
CUL2	NON_ORF	0.56	213.391
PRKDC	BOTH	0.911	211.934
CUL5	BOTH	-1.049	210.174
HSPA4	ORF	-0.356	208.199
UBE2I	BOTH	0.639	207.48
ILF3	NON_ORF	0.69	207.451
ZNF598	ORF	-1.156	205.651
MYH9	BOTH	0.104	204.646
UBQLN2	ORF	-1.11	204.446
ACTB	ORF	-0.352	203.859
HIF1A	ORF	1.833	202.54
AKT1	ORF	0.438	202.45
DLD	ORF	-0.279	199.53
METTL14	BOTH	-0.442	193.813
RPS8	ORF	0.104	192.405
HDAC6	BOTH	-0.972	191.583
IQGAP1	BOTH	-0.436	189.754
YWHAG	ORF	-0.574	188.79
TUBA1A	BOTH	0.672	188.462
EEF2	BOTH	-1.053	188.453
USP7	BOTH	0.258	187.174
CLTC	ORF	0.789	187.063
SOX2	ORF	0.343	186.245
PAN2	ORF	-0.8	186.123
SMURF1	BOTH	-0.117	184.056
GRWD1	ORF	-0.337	183.338
DHX9	ORF	1.315	182.526
RUVBL2	BOTH	1.282	181.656
TP53BP1	BOTH	0.352	181.656
ZNF746	ORF	0.317	180.507
RPL6	BOTH	-0.374	179.757
HDAC4	ORF	-0.634	179.753
FAF1	BOTH	-0.475	173.975
CDC73	ORF	-0.844	172.521
ATP5A1	BOTH	-0.245	172.08
FBXW11	ORF	1.127	171.524
PABPC1	BOTH	-0.973	170.867
SRRM2	BOTH	-1.091	170.862
DDB1	BOTH	-1.728	169.588
BTRC	ORF	-1.592	168.75
MDC1	ORF	0.065	168.637
MAPK6	ORF	1.337	168.438
SYNCRIP	BOTH	0.394	167.13
VIM	BOTH	-0.293	167.01
BAG3	ORF	-0.466	166.154
TRIM28	BOTH	0.989	164.467
FBXO7	NON_ORF	-0.708	164.174
CREBBP	BOTH	0.402	163.77
DCPS	BOTH	0.131	163.556
PPP2R1A	ORF	-0.966	163.32
CCT2	ORF	1.893	162.899
RUVBL1	BOTH	0.657	162.814
CUL4A	ORF	-0.616	162.178
SQSTM1	ORF	0.572	161.333
CCT3	ORF	1.576	161.184
ATP5B	BOTH	1.756	160.662
RNF123	BOTH	-1.242	160.396
DLST	BOTH	-1.764	159.505
SMAD3	BOTH	-0.631	157.463
RPL5	ORF	-0.124	155.539
P2RY6	ORF	-0.354	153.578
GOLGA2	ORF	0.194	153.379
GNB2L1	BOTH	0.177	153.285
LIMA1	BOTH	-0.555	153.094
WDR77	BOTH	-0.028	152.91
MCM5	BOTH	1.367	152.399
RPS3A	BOTH	-0.779	152.377
RPL7	BOTH	0.745	150.123
DNAJA1	BOTH	0.995	148.712
CBL	ORF	1.034	148.39
RPS6KB2	BOTH	-0.437	148.151
PPP1CA	ORF	-1.386	147.561
FBXW7	ORF	0.915	146.983
TUBG1	ORF	1.214	146.79
HNRNPR	BOTH	-0.373	146.615
HNRNPH1	BOTH	-0.341	145.799
NF2	ORF	-1.456	144.994
TRAF6	BOTH	-1.183	144.994
HSP90B1	BOTH	-0.293	144.81
KDM1A	BOTH	0.01	143.503
MATR3	ORF	1.141	143.471
RPLP0	ORF	0.037	143.289
UNK	BOTH	-1.159	141.661
EMD	BOTH	0.31	140.878
SDHA	ORF	0.696	140.878
SMARCA4	BOTH	1.823	140.878
HERC2	BOTH	-1.236	140.671
SHC1	BOTH	1.213	139.32
DHX15	ORF	0.178	139.26
PRMT5	ORF	-0.312	138.889
PSMD2	ORF	0.772	138.889
RIPK4	BOTH	-0.417	138.756
CDC37	BOTH	-0.269	137.894
SF3B1	BOTH	-0.194	137.524
CDKN1A	ORF	-1.421	137.195
CCT8	ORF	0.914	136.364
GSK3B	BOTH	-0.413	135.771
WDR76	BOTH	1.003	135.771
UBE3A	BOTH	-0.528	134.731
RNF31	BOTH	-1.089	134.585
TCP1	BOTH	0.54	134.38
GBF1	NON_ORF	-1.209	134.331
ARRB1	ORF	-1.887	133.781
RPTOR	ORF	-1.349	132.923
RPSA	ORF	0.063	132.787
RPL7A	ORF	-0.725	132.005
MECOM	BOTH	0.878	131.762
TERF2	BOTH	0.257	131.662
SF3B3	BOTH	1.041	131.406
NONO	ORF	-0.607	131.083
RPL10A	ORF	-1.032	131.04
POLR2A	BOTH	-1.671	130.964
SRPK2	ORF	-1.144	130.594
SLC25A5	ORF	0.549	130.59
CCT5	BOTH	1.057	129.941
CCT4	ORF	-0.132	129.424
DDX3X	BOTH	-1.769	129.188
DDX17	BOTH	0.381	129.097
LRPPRC	BOTH	1.477	128.61
CCT7	ORF	-0.053	127.954
DYRK1A	ORF	-0.373	127.442
RPS5	ORF	0.002	127.119
COPS6	BOTH	-0.448	126.96
ATP5C1	BOTH	0.486	126.818
RBM14	ORF	1.197	126.685
REST	BOTH	-0.271	125.698
CEP250	BOTH	1.576	125.454
EEF1G	ORF	-0.043	125.127
ADRB2	BOTH	-1.437	125.12
LRRK2	BOTH	0.607	125.031
SNRNP200	BOTH	-1.668	124.973
MAPT	ORF	0.068	123.834
STAT3	BOTH	0.619	123.358
ABCE1	ORF	-0.057	123.142
RB1	BOTH	-0.426	121.846
RPS9	ORF	-0.365	121.114
DNM1L	BOTH	-0.206	120.695
ATF2	BOTH	0.929	120.166
AHSA1	BOTH	0.416	120.007
RUNX1	BOTH	-0.057	119.858
SUPT16H	BOTH	-0.938	119.719
AURKAIP1	BOTH	0.667	119.591
USP15	BOTH	-0.173	119.368
CAD	BOTH	0.988	119.174
HADHB	BOTH	0.487	119.118
DISC1	ORF	0.508	118.371
ISG15	ORF	-0.113	118.033
RAD18	BOTH	-0.421	117.871
SP1	BOTH	0.854	117.279
PYHIN1	ORF	1.425	116.877
NOTCH1	BOTH	0.854	116.033
SMARCC2	BOTH	-1.501	114.286
SPTAN1	BOTH	0.65	114.189
PPP2CA	ORF	-1.139	114.051
NEDD4	BOTH	-0.493	113.896
PABPC4	BOTH	0.683	113.752
AP2M1	BOTH	0.853	113.585
JUP	BOTH	0.689	113.585
UPF1	BOTH	-1.653	113.496
SF3A1	BOTH	-1.744	113.4
PRPF40A	BOTH	0.263	113.288
NFATC2	ORF	-1.341	113.203
NIN	BOTH	-0.628	112.623
HIST1H3E	ORF	-0.151	112.439
NOP2	BOTH	-1.017	112.234
SMARCB1	BOTH	1.249	111.392
SLC25A3	BOTH	-0.25	111.243
PPIE	ORF	-0.85	111.021
DYNC1H1	ORF	-1.507	110.816
CDKN2A	ORF	0.131	110.508
PAXIP1	ORF	0.04	110.473
RPL19	ORF	0.383	110.278
DDX1	BOTH	0.991	110.25
LGR4	BOTH	1.28	110.078
EIF4B	BOTH	0.958	110.035
FAF2	BOTH	-0.765	109.638
PRPF19	ORF	-0.375	109.261
RBM39	BOTH	0.036	109.261
ARNT	ORF	1.675	109.137
NDUFS3	ORF	-1.121	108.931
UNC93B1	BOTH	0.816	108.781
SIN3A	BOTH	-1.742	108.643
NAP1L1	BOTH	1.14	108.507
USP9X	BOTH	1.163	108.402
SEC16A	BOTH	-1.921	107.463
PLK1	ORF	1.792	107.28
DKC1	ORF	1.348	107.214
CSK	ORF	0.1	107.139
PSMD3	ORF	0.815	107.108
RNPS1	ORF	1.244	107.108
SIRT1	ORF	-1.079	106.794
PRDX1	BOTH	0.598	106.794
CSNK2A2	BOTH	1.436	106.525
ATP2A2	NON_ORF	1.002	106.408
WDR5	BOTH	0.338	106.408
PTBP1	BOTH	-1.328	105.84
ACTG1	ORF	-0.691	105.331
SMC1A	BOTH	-1.242	105.308
SRRM1	BOTH	-1.081	105.3
MRE11A	BOTH	0.595	105.142
NCOR1	BOTH	-0.691	105.142
PSMC1	BOTH	1.801	105.125
TUBA4A	BOTH	0.368	105.125
BICD2	ORF	0.313	104.31
HGS	ORF	-0.623	104.134
ABL1	BOTH	-0.636	103.968
CRK	NON_ORF	-1.426	103.968
DPF2	ORF	-1.038	103.813
FOXA1	ORF	-1.835	103.705
TRIM27	ORF	1.008	103.705
CTCF	ORF	0.492	103.705
THRAP3	BOTH	-1.252	103.705
MYO1C	BOTH	-1.334	103.361
TRAF2	ORF	1.629	103.143
UBR5	BOTH	-1.106	103.143
ATM	ORF	0.794	103.01
RANBP2	BOTH	0.462	102.422
MCM3	ORF	0.556	102.152
AMBRA1	ORF	-0.868	101.984
EPRS	ORF	-1.359	101.731
PRMT1	BOTH	1.602	101.731
TRIP4	ORF	-1.109	101.681
SPTBN1	BOTH	-0.123	101.635
TKT	BOTH	1.161	101.341
NHP2L1	ORF	1.047	101.173
ZC3HAV1	BOTH	0.458	101.173
IGF1R	ORF	-1.813	100.992
PSMC4	BOTH	0.072	100.833
CRY2	ORF	-1.093	100.552
GAN	ORF	-0.116	99.5565
PUF60	ORF	1.132	99.5565
SH3KBP1	BOTH	0.869	99.5565
NOS2	BOTH	1.22	99.3629
CHEK2	BOTH	1.64	99.2294
TP63	BOTH	-0.736	99.2294
STAT1	BOTH	0.842	99.0857
SF3B2	BOTH	0.299	98.568
ICAM1	BOTH	-0.831	98.482
PRDM16	ORF	0.404	98.4375
UBA1	ORF	-1.448	98
KAT5	BOTH	-1.684	97.8547
ACTN1	ORF	0.284	97.7043
IARS	ORF	-0.799	96.8621
MYBBP1A	BOTH	-0.814	96.8
HNRNPUL1	BOTH	-0.677	96.5714
MYO19	ORF	0.248	95.8696
PRPF31	ORF	-0.417	95.8696
SSRP1	BOTH	1.273	95.7168
ERBB3	BOTH	-1.476	95.2381
FASN	BOTH	-1.588	95.2203
PTPN11	BOTH	0.404	95.0891
PSMA2	BOTH	0.023	95.0404
LGALS3BP	BOTH	-0.148	94.8772
LARP1	BOTH	-0.754	94.8293
TPI1	ORF	0.91	94.7232
ACO2	ORF	0.195	94.7232
PLEC	BOTH	-1.296	94.7232
HSPH1	BOTH	1.373	94.5818
NKX2-1	BOTH	0.284	94.3396
IGSF8	ORF	0.204	94.3158
PCM1	BOTH	-1.143	94.2308
SNRPD2	BOTH	-0.003	94.0522
PSMD11	BOTH	-1.502	93.6333
CDC20	ORF	1.675	93.5872
OFD1	ORF	-0.699	93.0813
NFKB1	BOTH	-0.564	92.7364
DAXX	BOTH	-0.793	92.4623
HIST1H1C	ORF	0.466	92.4623
IGF2BP1	ORF	0.557	92.4623
PSMC6	BOTH	-0.262	92.2522
ACTL6A	ORF	0.821	91.4667
SF3A3	BOTH	-1.188	91.4667
SMARCA5	BOTH	-0.036	91.2632
CALR	NON_ORF	-0.497	90.9091
TUBB3	ORF	1.589	90.8908
LARS	BOTH	-0.48	90.6752
TRAP1	ORF	0.787	90.6038
MED23	BOTH	-0.466	90.0426
COPA	ORF	-0.437	89.9174
MYO18A	BOTH	-0.486	89.9174
SART3	ORF	-0.384	89.2857
MTA2	ORF	0.374	89.0947
SLC25A6	ORF	0.907	88.9259
ACTN4	BOTH	-1.142	88.9231
SND1	BOTH	-0.203	88.7043
RAD50	BOTH	1.37	88.1667
COPE	BOTH	-0.641	88.1101
RBM4	BOTH	0.306	88.0435
SNRPA1	ORF	-0.242	87.7714
NDUFS1	BOTH	0.722	87.7193
MAPRE1	BOTH	-0.326	87.6214
SSB	ORF	0.559	87.4851
NUMA1	BOTH	-1.921	87.4851
RAD23A	BOTH	0.602	87.4851
APC	BOTH	0.458	87.2577
CAPZB	BOTH	-0.568	87.2258
EIF4A1	ORF	-1.018	86.9434
KAT2B	BOTH	-0.923	86.6275
IRS4	ORF	-0.275	86.3211
SF1	BOTH	-1.204	86.2604
PSMD12	BOTH	1.328	86.1308
NBN	BOTH	1.461	86
HSPA1L	ORF	-0.634	85.9524
MTDH	BOTH	0.123	85.6337
FZR1	ORF	-0.234	85.3711
SYNPO	ORF	0.814	84.7658
AGRN	BOTH	0.065	84.5
PA2G4	ORF	0.031	84.2456
SOAT1	BOTH	-1.425	84.2456
MAPK8	BOTH	0.584	84.1739
ACTA1	BOTH	-0.496	84.1524
GSK3A	ORF	-0.133	84.1524
TCF3	BOTH	1.251	84
ANLN	ORF	1.044	83.6465
DCTN2	BOTH	0.176	83.6465
GANAB	ORF	-0.642	83.6465
FYN	ORF	1.485	83.3585
VAPA	BOTH	-0.072	83.3333
NOP58	BOTH	-0.229	83.2655
SKI	ORF	0.619	83.1011
RICTOR	BOTH	0.092	83.1011
USP11	BOTH	-0.937	82.383
ZBTB7A	BOTH	-1.274	82.2717
MSH6	BOTH	0.492	82.1023
RAB5C	ORF	-0.581	81.9901
DDX18	BOTH	1.257	81.9901
NINL	BOTH	1.184	81.8182
SNRPB	BOTH	0.612	81.3871
U2AF1	BOTH	0.446	81.3846
EIF3A	ORF	-1.625	81.3063
IRAK1	BOTH	0.259	81.0471
KIAA0020	BOTH	1.029	80.6667
UBQLN1	ORF	-1.033	80.5213
EEF1A2	ORF	0.988	80.5213
CAPZA1	BOTH	1.065	80.3273
PIK3R2	ORF	1.764	80.0122
GTPBP4	ORF	-0.094	80.0101
MTF1	ORF	0.566	79.6737
EIF4G1	NON_ORF	0.363	79.6737
RBM34	ORF	0.331	79.5269
PRPF4	BOTH	-0.266	79.5269
CEP170	BOTH	1.519	79.4118
ATAD3A	BOTH	-0.185	79.3956
BRAF	ORF	1.609	79.2809
CARM1	ORF	-0.493	79.2809
ZBTB38	ORF	-0.764	79.1839
TXNIP	BOTH	-0.709	79.1839
IKBKB	BOTH	0.656	79.1059
IGF2BP3	BOTH	1.229	79.0204
MYH10	BOTH	-0.051	78.8438
SCARB2	BOTH	-0.555	78.5326
DSP	ORF	0.255	78.2841
PRKCA	BOTH	-1.487	78.186
SERPINH1	ORF	1.513	77.6882
CPSF6	BOTH	1.777	77.6882
SSX2IP	BOTH	-0.778	77.6882
GPC1	BOTH	0.238	77.5385
API5	BOTH	1.496	77.5385
WWP2	BOTH	-0.491	77.44
KRT18	BOTH	-1.313	77.4045
HIST2H2BE	ORF	0.708	77.2874
RANGAP1	BOTH	0.928	77.2347
ZFP36L2	ORF	-0.191	77.1429
KIAA0368	BOTH	-1.398	77.0417
RPN2	BOTH	-0.902	76.5444
RALY	BOTH	0.589	76.4091
TBK1	ORF	-0.564	76.1098
UQCRC1	ORF	1.361	76.0526
SUPT5H	BOTH	-0.754	76.0526
CTTN	ORF	0.882	75.9216
NCBP1	BOTH	-0.235	75.871
NHLRC2	BOTH	-1.423	75.7033
TNFRSF1A	BOTH	-0.816	75.4138
BICD1	ORF	-0.579	75.2941
ECT2	ORF	0.934	75.2941
GNL3	ORF	-0.06	75.2604
TRA2A	BOTH	-0.006	75.2604
BECN1	ORF	1.339	75.1928
WTAP	ORF	-0.856	75.1111
PSMD6	BOTH	0.215	74.7111
MTHFD1	BOTH	-0.012	74.5568
SMARCA2	BOTH	-0.538	74.5568
CALU	ORF	-0.312	74.4186
RFC4	BOTH	0.943	74.4186
UBR4	BOTH	-0.691	74.4186
RRP12	ORF	-0.48	74.2976
NDUFV1	BOTH	-1.459	74.2737
CHUK	BOTH	-0.671	74.1951
ATR	BOTH	0.355	74.0132
PES1	BOTH	0.427	73.8901
EIF3B	BOTH	-0.708	73.7191
TRIP6	ORF	-1.204	73.5632
DCAF15	ORF	0.992	73.5632
KPNA1	BOTH	0.663	73.5632
FGF11	BOTH	1.716	73.5
ZNF638	BOTH	-0.364	73.4235
RAE1	BOTH	0.569	73.3012
ALDOA	ORF	1.026	73.2872
MED12	ORF	0.188	73.1139
CRBN	BOTH	-0.524	72.7423
MAP2K1	BOTH	-1.462	72.7273
PSMD7	ORF	-0.364	72.7273
NAT10	ORF	-0.826	72.5698
SEC24C	ORF	-1.776	72.5698
RBM10	BOTH	0.195	72.5158
NFATC1	BOTH	-0.78	72.3049
AHNAK	BOTH	-1.802	72
DHX30	BOTH	-1.089	71.9101
ACIN1	ORF	-0.738	71.7356
BUB3	ORF	1.544	71.5765
NUP93	BOTH	-0.893	71.5765
GTSE1	ORF	0.769	71.4337
SLC25A13	ORF	1.406	71.4337
NDUFS2	BOTH	0.367	71.3086
KIF5B	BOTH	0.281	71.2025
KRT1	ORF	0.266	71.1169
NCOR2	BOTH	1.074	71.1169
ACTBL2	BOTH	-0.217	71.1111
MECP2	BOTH	-1.023	71.1111
COPB1	ORF	-0.663	71.1111
EIF3E	BOTH	-0.973	70.8333
IPO7	BOTH	-1.055	70.3297
PDIA6	BOTH	0.394	70.3297
PTCH1	BOTH	0.211	70.3125
MYL12A	ORF	-0.564	69.931
CBX8	NON_ORF	0.629	69.7529
UBQLN4	ORF	-0.171	69.5904
NCSTN	BOTH	0.568	69.4444
KARS	BOTH	-0.421	69.3196
DNAJC7	BOTH	0.381	69.3165
GIGYF2	BOTH	-0.665	69.3165
TCOF1	BOTH	0.811	69.3165
NOC2L	BOTH	1.079	69.2078
KRT2	ORF	-0.037	69.0548
POLR2B	BOTH	1.374	68.9419
TRIM21	ORF	-1.596	68.7619
BCLAF1	ORF	0.432	68.7619
SF3B4	BOTH	-1.248	68.7619
CKAP4	ORF	-0.117	68.5824
ZC3H18	ORF	0.866	68.45
ERG	ORF	0.249	68.45
VCL	BOTH	-1.958	68.45
FLNB	BOTH	0.125	68.3438
CDC27	BOTH	1.347	68.2105
IVNS1ABP	ORF	-0.593	68.2105
TUBGCP3	BOTH	0.296	67.9192
GCN1L1	BOTH	0.096	67.837
PPM1G	ORF	1.419	67.7711
HTT	BOTH	0.449	67.7711
DDX56	ORF	-0.722	67.4557
UBA2	BOTH	-0.34	67.375
PPP5C	BOTH	-0.155	67.3247
MTA1	BOTH	1.334	67.2133
MAGED1	ORF	-1.269	67.1628
MAP3K7	ORF	0.156	67.1233
PRKACA	BOTH	-0.79	67.1233
RANBP9	BOTH	-0.554	67.1233
AHCYL1	ORF	1.013	67.1075
MBD3	BOTH	1.522	67.0145
FH	ORF	1.575	67.0145
FOXK2	BOTH	1.61	67.0145
TSC1	ORF	0.642	67
EIF3D	BOTH	-1.131	66.9643
DDOST	BOTH	-1.174	66.9643
IPO5	BOTH	-1.127	66.9643
AP2A1	ORF	-1.119	66.6667
OGT	BOTH	0.372	66.4615
RFC1	BOTH	-0.073	66.4615
SKIV2L2	BOTH	0.212	66.4615
MARS	BOTH	-0.543	66.3908
DVL2	ORF	-1.844	66.3289
KRT10	ORF	0.711	66.0571
HDAC11	ORF	-0.767	65.6203
KIF11	BOTH	0.593	65.6203
POT1	BOTH	-0.145	65.6203
LZTS2	ORF	-0.255	65.1905
ARMC8	BOTH	-0.634	65.058
DGCR8	ORF	-1.483	65.058
HOOK3	BOTH	-0.352	65.0149
TP73	BOTH	-0.427	64.9878
RARA	ORF	-1.456	64.8
DDX54	ORF	-0.889	64.8
ALB	ORF	0.119	64.6282
BCOR	BOTH	-0.722	64.4737
IRS1	BOTH	-0.169	64.2222
PTRF	ORF	-1.047	64.2222
NUP153	BOTH	0.909	64.2222
REL	BOTH	-0.145	64.2222
FUBP1	NON_ORF	0.153	64.2048
TBL1XR1	BOTH	-0.486	64.1286
FANCD2	BOTH	0.98	64.0152
ERLIN2	BOTH	-1.195	63.48
RSL1D1	BOTH	0.463	63.3425
ARID1A	ORF	-0.092	63.2254
TPM4	ORF	-0.2	63.2195
TSR1	BOTH	-1.021	63.0745
TLN1	BOTH	-1.695	63.0597
DDX27	BOTH	-0.478	62.8205
SLC3A2	BOTH	-0.14	62.8205
LASP1	BOTH	1.227	62.4865
LUC7L	ORF	0.562	62.4865
TANK	ORF	0.229	62.4865
RRP1B	BOTH	-0.261	62.4578
SRP14	ORF	-0.87	62.3472
HMGB1	NON_ORF	-1.04	62.3472
MLH1	BOTH	-0.834	62.3472
NUP107	BOTH	-0.171	62.2286
AXIN1	ORF	1.325	62.1324
SRP68	BOTH	-1.187	62.1324
GEMIN5	ORF	0.131	62.0253
LYAR	ORF	-0.251	62.0253
NDUFA8	BOTH	-1.214	62.0253
KPNA4	ORF	0.354	62.0156
WEE1	BOTH	1.479	62.0156
POLD1	ORF	-0.142	61.6533
SVIL	BOTH	-1.487	61.5281
CDKN1B	NON_ORF	-1.602	61.4932
BRD4	BOTH	-1.911	61.2319
CCNE1	ORF	-0.085	61.2319
EPB41L3	ORF	-1.609	61.1343
NCOA3	BOTH	0.831	61.1343
ECHS1	ORF	-0.521	61.0615
CTNNBL1	BOTH	-0.364	61.0615
RXRA	BOTH	-0.574	61.0615
GATAD2B	ORF	1.018	61.0159
RFC5	ORF	0.876	60.8421
RPGRIP1L	BOTH	0.456	60.7349
POP1	ORF	1.571	60.6622
MAP3K1	BOTH	0.203	60.6622
VPRBP	BOTH	-0.791	60.6622
ATXN1	BOTH	-0.386	60.5
TRRAP	BOTH	-0.962	60.5
LONP1	ORF	-0.336	60.3571
WDR1	BOTH	-0.935	60.2658
ADSL	ORF	0.414	60.1364
ASNS	BOTH	1.049	60.0625
DDX23	ORF	0.786	60.0625
INPPL1	BOTH	-1.547	60.0625
MRPS22	ORF	1.583	59.8533
AMOT	NON_ORF	-0.749	59.8533
ARIH1	BOTH	-1.383	59.6712
CALCOCO2	ORF	-0.967	59.5125
HSPA2	ORF	0.444	59.507
RBM25	BOTH	-1.325	59.507
COPS2	BOTH	-0.415	59.3623
USP21	ORF	0.278	59.2388
ADRM1	BOTH	0.843	59.1385
CKAP5	ORF	0.421	59.0658
EIF3L	ORF	-1.578	59.0658
P4HA1	BOTH	1.335	59.0361
BIRC2	BOTH	-0.33	58.8649
KAT2A	BOTH	-0.286	58.8649
PTCD3	BOTH	0.545	58.8649
TYK2	BOTH	-0.594	58.8649
TUBB6	ORF	-0.423	58.6806
FKBP8	BOTH	0.383	58.5316
HIST2H2AC	ORF	-1.035	58.5143
PTPN6	BOTH	-1.305	58.5143
CREB1	BOTH	1.432	58.1406
SEC31A	BOTH	-1.686	58.1406
TSC2	BOTH	0.067	58.1406
VAPB	BOTH	-0.82	58.08
DNAJB11	BOTH	0.933	58.0645
SAMHD1	BOTH	1.358	58.0645
CEP76	ORF	-0.438	58.061
IL7R	ORF	-0.238	58.061
MTNR1A	ORF	0.741	58.0167
POLR2E	BOTH	1.517	57.8767
PPP2R2A	ORF	1.191	57.6901
OASL	ORF	1.205	57.5513
TJP1	BOTH	0.004	57.5513
ESRRB	ORF	0.715	57.5217
HIST4H4	ORF	-1.067	57.5217
DNM2	ORF	-0.379	57.3731
STOML2	BOTH	-1.453	57.3158
AHCY	BOTH	0.116	57.2462
AIRE	BOTH	0.564	57.2462
USP37	ORF	1.839	57.2462
CAPRIN1	ORF	-0.101	57.2462
G3BP2	ORF	-1.443	57.2462
UHRF2	BOTH	-0.983	57.2462
MAB21L2	BOTH	-0.646	57.1429
BYSL	BOTH	0.062	57.0946
JAK2	BOTH	-1.267	57.0169
MARK2	ORF	-1.597	57.0169
TNFAIP3	BOTH	-1.005	57.0169
PDGFRB	BOTH	0.298	57
AFG3L2	ORF	-1.111	56.8889
PNN	BOTH	1.413	56.7
ABCD3	ORF	1.046	56.5294
CNOT1	BOTH	-0.227	56.5294
TCERG1	BOTH	-0.18	56.3788
TERT	BOTH	0.299	56.3788
CORO1B	BOTH	-1.763	56.3333
KRT40	ORF	0.781	56.25
ARHGEF2	BOTH	0.657	56.1452
PSMD5	BOTH	0.07	56.1452
TCF4	BOTH	-1.783	56.1452
SUPT6H	ORF	0.315	56.0667
LATS1	BOTH	-0.397	56.0667
DCAF13	ORF	0.335	56.0172
KCTD3	ORF	-0.889	55.9014
DAZAP1	ORF	-0.206	55.7101
SEC23A	BOTH	-0.764	55.7101
TOP2B	BOTH	1.031	55.7101
ZYX	BOTH	0.719	55.7101
FXR1	BOTH	0.688	55.5373
RPS6KA2	BOTH	-1.427	55.5373
SON	BOTH	-0.534	55.5373
CDC25B	BOTH	0.72	55.3846
MAP4	BOTH	0.751	55.3846
PTPN1	ORF	-0.028	55.3514
MAVS	ORF	-0.325	55.254
IPO9	BOTH	1.583	55.254
MED1	ORF	-0.114	55.1475
NUP98	BOTH	-0.946	55.1475
KRT9	ORF	0.767	55.0678
KPNA6	BOTH	-0.596	55.0678
ACAT1	BOTH	0.268	54.9143
RPL29	BOTH	0.218	54.8701
CENPJ	BOTH	0.963	54.7206
EIF5B	ORF	-0.248	54.5455
RNF20	BOTH	-1.433	54.5455
GTF3C4	BOTH	-0.908	54.3906
MAP1B	BOTH	-1.147	54.3906
PIAS1	ORF	-0.4	54.3906
NNT	BOTH	-1.21	54.3906
FOXB1	ORF	-0.632	54.2581
ANXA5	ORF	-0.153	54.2581
HECTD1	ORF	-1.542	54.2581
RBBP5	BOTH	0.858	54.2581
FLII	ORF	-0.139	54.1667
ZFR	BOTH	0.523	54.15
PRKCI	ORF	-0.114	54.069
PSMD9	ORF	0.666	54.069
TFAP4	ORF	0.304	54.069
EXOSC10	BOTH	1.787	54.069
HOOK1	ORF	-1.435	54.069
SMAD1	ORF	-0.991	54.0179
TGFBR1	BOTH	1.425	54
GPATCH4	BOTH	0.839	53.9275
MAST3	ORF	-0.144	53.9275
TCTN2	ORF	-0.94	53.9275
ADAR	BOTH	0.22	53.9275
ACACA	BOTH	1.711	53.7313
HDLBP	ORF	0.38	53.7313
MYO1B	BOTH	0.199	53.6351
ASPH	ORF	1.383	53.5538
HNRNPUL2	ORF	-1.697	53.3968
FBF1	BOTH	-0.218	53.3889
RFC3	ORF	-1.084	53.2623
AP2A2	ORF	-1.031	53.2623
CAPN1	ORF	-0.189	53.2623
KDM6B	BOTH	-0.105	53.2623
VARS	BOTH	0.953	53.2623
NCOA1	ORF	-0.178	53.1525
ARCN1	BOTH	-0.786	53.1525
ZNF326	BOTH	0.305	53.0702
DAB2	BOTH	0.269	52.9412
NSUN2	BOTH	-0.443	52.9412
FLOT2	BOTH	1.157	52.6575
UBTF	BOTH	-0.903	52.5625
SMC2	BOTH	-0.337	52.4085
KRT8	BOTH	-1.327	52.4032
TXLNA	ORF	0.264	52.4032
CTDP1	ORF	-0.317	52.4032
PTPN14	BOTH	-1.346	52.4032
SEPT9	BOTH	-0.252	52.4032
MVP	ORF	1.248	52.2667
TRIM33	BOTH	-0.636	52.2667
RASSF1	ORF	0.857	52.1552
SNRPN	ORF	-1.042	52.1552
TFIP11	ORF	-1.22	52.1552
AKTIP	BOTH	0.373	52.0714
AKAP9	BOTH	0.747	52.0714
KPNA3	ORF	0.461	52.0185
NSFL1C	BOTH	0.057	52.0185
NEDD4L	BOTH	-1.673	51.9459
EPAS1	ORF	-1.054	51.7538
TP53BP2	BOTH	-0.048	51.7538
CGN	ORF	0.478	51.5714
SMURF2	BOTH	-0.154	51.5714
KRT31	BOTH	-0.353	51.4098
USP4	BOTH	-1.345	51.4098
ZBTB16	BOTH	-1.236	51.1912
FOXQ1	BOTH	0.686	51.1579
CTNND1	BOTH	-0.557	51.1579
NUP62	ORF	0.276	51.0727
TAB2	ORF	-0.661	51.0727
COPB2	ORF	0.655	51.0727
ZC3H3	ORF	1.013	51.0189
GATAD2A	ORF	0.134	51.0189
TPP1	BOTH	-0.706	51.0189
DDX20	BOTH	-0.27	50.7656
ADSS	ORF	-0.226	50.5806
SDCBP	ORF	0.065	50.4493
CD74	ORF	0.042	50.4493
CEP57	BOTH	-1.198	50.4493
INSR	ORF	-1.864	50.4167
LIG3	ORF	-0.913	50.2759
PIAS4	ORF	-1.224	50.2759
PPAN	ORF	-0.376	50.2759
SLC9A1	ORF	-1.235	50.2759
SNRNP40	ORF	-0.423	50.2759
CRMP1	BOTH	0.375	50.2759
MRPL1	BOTH	0.439	50.2759
IGBP1	BOTH	-0.281	50.209
PC	ORF	-1.758	50.1607
CDC25A	ORF	1.134	50.1607
IKBKAP	ORF	0.348	50.1607
MDM4	BOTH	1.632	50.1607
BAP1	ORF	0.815	50.0741
BMPR1A	BOTH	-1.783	50.0741
HDAC7	ORF	0.041	50.0741
MCPH1	BOTH	1.365	50.0741
UIMC1	ORF	1.062	50.0741
ATRX	ORF	0.781	50.0741
ERBB2IP	ORF	-0.669	50.0192
KRT14	BOTH	-1.309	50.0192
NUP133	ORF	0.191	50
SRGAP2	ORF	1.729	49.7778
KHDRBS2	BOTH	-1.321	49.7778
PELO	ORF	0.718	49.5902
POR	ORF	0.557	49.5902
SOCS6	ORF	-1.226	49.5902
MRPS31	BOTH	0.052	49.5902
TUBGCP2	BOTH	-1.222	49.5902
WWP1	BOTH	0.54	49.5902
SRRT	BOTH	-1.055	49.4706
IKZF1	ORF	-0.367	49.4237
EDC4	BOTH	-0.139	49.2807
UBE2S	ORF	1.53	49.2807
FARSA	BOTH	0.138	49.2807
TNRC6A	BOTH	-1.029	49.2807
CLINT1	NON_ORF	0.067	49.2273
HYOU1	ORF	-1.154	49.2273
AATF	BOTH	-0.042	49.1636
PTPRF	BOTH	0.172	49.1636
RPAP3	BOTH	-0.502	49.1636
CEBPZ	ORF	-1.386	49.0755
FAM188B	ORF	-0.716	49.0755
GAK	BOTH	0.918	49.0755
PRKAR1A	BOTH	-0.829	49.0755
NUP214	BOTH	1.17	49.0196
SETDB1	BOTH	0.924	48.7903
RPL10L	ORF	0.144	48.6486
FEN1	ORF	0.217	48.6
FOXK1	ORF	-1.16	48.6
LUC7L3	ORF	0.234	48.6
PRKCD	BOTH	1.033	48.6
THOC2	BOTH	-0.246	48.6
XRN1	BOTH	0.213	48.6
PELP1	ORF	-1.079	48.431
WHSC1	ORF	1.025	48.431
KSR1	ORF	0.797	48.431
MAPKAP1	BOTH	-1.01	48.431
MLLT4	BOTH	1.007	48.2857
ABCF1	BOTH	-0.958	48.2462
SLC1A5	ORF	-1.927	48.1667
UBE2O	ORF	-0.936	48.1667
CSNK1D	ORF	-0.574	48.0769
FOXL1	NON_ORF	0.128	48.0769
MED14	ORF	-0.615	48.0769
SMAD7	ORF	1.17	48.0769
TET2	ORF	-0.631	48.0769
GTF2E2	ORF	-0.501	48.0769
ITSN2	BOTH	0.484	48.02
RTF1	BOTH	-0.87	48.02
RTN4	BOTH	-0.228	48.0159
POLR2C	ORF	-1.494	47.6102
ABCF2	BOTH	0.57	47.6102
ITSN1	ORF	-0.14	47.4386
SEC24B	BOTH	0.166	47.4386
CPT1A	ORF	1.767	47.2909
PLRG1	BOTH	-0.644	47.2909
RFWD2	BOTH	0.594	47.2909
INO80B	BOTH	-1.078	47.2656
PRR11	ORF	1.121	47.1698
KIFC3	BOTH	0.719	47.1698
NUP50	ORF	-0.926	47.0784
PWP1	BOTH	-0.091	47.0784
KEAP1	ORF	-1.333	47.0323
GART	BOTH	1.146	47.0323
SMARCD2	ORF	-1.194	47.0204
IKBKE	BOTH	-0.395	47.0204
KRT16	ORF	0.633	47.0204
MDN1	ORF	0.313	47.0204
ERRFI1	BOTH	-1.047	47
MOGS	ORF	-0.602	46.8167
MPRIP	BOTH	-0.928	46.806
BCKDHA	BOTH	-0.929	46.6207
VTN	ORF	-0.08	46.6207
CEP135	ORF	0.36	46.6207
GTF2F1	BOTH	-0.117	46.6207
ZNF512	BOTH	0.337	46.6207
NPLOC4	BOTH	-1.058	46.5385
CS	ORF	-1.206	46.4464
WDR36	BOTH	-0.182	46.4464
GTF3C3	BOTH	1.009	46.2963
HLA-A	ORF	-0.555	46.2963
OXCT1	BOTH	-0.518	46.2963
UNC45A	BOTH	-1.571	46.2857
POLDIP3	ORF	-1.495	46.1731
TPTE	BOTH	0.249	46.1731
ZBTB48	BOTH	-1.691	46.1731
GSN	BOTH	-1.404	46.1176
PTPN2	ORF	0.418	46.08
CASK	ORF	-0.939	46.08
EP400	BOTH	-1.887	46.08
MET	ORF	0.867	46.08
POLR1A	BOTH	-0.04	46.08
USP2	BOTH	-0.806	46.08
IRF3	NON_ORF	-1.459	46.0208
MTNR1B	ORF	1.812	46.0208
NOD2	ORF	1.093	46.0208
CHD8	BOTH	1.021	46.0208
SMU1	ORF	0.714	45.8305
TRIM32	ORF	-0.337	45.8305
TUBB2B	ORF	0.518	45.8305
DNAJC10	ORF	-0.675	45.6316
DOCK7	BOTH	-0.311	45.6316
PFAS	BOTH	-0.167	45.6316
EXOSC4	ORF	-0.192	45.5625
GNAI2	BOTH	-0.377	45.5625
CDK5	BOTH	-0.292	45.5625
JAK1	ORF	0.39	45.4545
MEOX2	BOTH	-0.549	45.4545
TARS	BOTH	-0.794	45.4545
THOC1	BOTH	-0.216	45.4545
ENO2	BOTH	0.867	45.3065
MGMT	ORF	-0.148	45.3019
NCAPD2	ORF	0.793	45.3019
IARS2	BOTH	0.041	45.3019
TNPO1	BOTH	-1.31	45.3019
APBB1	ORF	-0.461	45.1765
BCL6	ORF	-0.782	45.0816
FOXO3	BOTH	-1.251	45.0816
HMG20A	BOTH	-0.183	45.0816
SAFB2	BOTH	0.137	45.0816
CLK1	BOTH	0.298	45.0667
FIP1L1	ORF	0.16	45.0213
SCFD1	BOTH	-0.629	45.0213
UTRN	BOTH	-1.783	45.0213
WDR46	BOTH	-0.354	45.0213
ZFC3H1	BOTH	-0.201	45.0213
PPM1A	ORF	-0.416	45
DDX46	BOTH	-0.056	44.6429
CDC23	BOTH	-0.384	44.5873
DNMT3B	BOTH	1.42	44.463
MAGI1	BOTH	0.343	44.463
VPS35	BOTH	-0.143	44.463
IK	ORF	-1.646	44.3279
IDH2	BOTH	-1.959	44.3077
TRIP12	BOTH	-0.612	44.3077
ATIC	BOTH	0.082	44.18
AKAP8	BOTH	-0.42	44.18
BCAR1	BOTH	0.097	44.18
RPRD1B	BOTH	-0.782	44.18
SPAG9	BOTH	0.372	44.18
VAV1	ORF	1.738	44.0833
ERBB4	BOTH	-1.131	44.0833
MCL1	BOTH	-1.804	44.0833
MED15	BOTH	-0.819	44.0217
MYO1D	ORF	0.038	44.0217
XAB2	BOTH	-1.705	44.0217
XPO5	ORF	0.192	44
MAP2K5	BOTH	0.911	44
MRPS28	ORF	-0.941	43.8596
ANAPC7	BOTH	-0.21	43.6545
CLK3	BOTH	0.232	43.6545
PHLDB2	BOTH	0.709	43.6129
AKAP8L	BOTH	-1.372	43.4717
HAUS1	ORF	-0.086	43.4717
MRPS18B	ORF	-0.662	43.4717
DYNC1I1	NON_ORF	-1.2	43.4717
GIGYF1	ORF	0.148	43.4717
PFKL	BOTH	0.412	43.4717
RCC2	BOTH	1.163	43.4717
RIF1	BOTH	0.021	43.4717
SH3PXD2A	BOTH	1.344	43.4717
WDR26	BOTH	-0.179	43.4717
YTHDC1	BOTH	0.647	43.4717
KIF2C	ORF	0.908	43.3137
MTUS2	ORF	0.223	43.3137
NKRF	ORF	0.054	43.3137
CHERP	ORF	0.62	43.3137
HEATR1	ORF	0.307	43.3137
MACF1	ORF	-1.593	43.3137
NACA	BOTH	-0.522	43.3137
PRKD2	BOTH	-1.041	43.3137
ARPC2	ORF	0.878	43.2154
HIST2H2AB	ORF	-0.974	43.1837
NDEL1	ORF	-0.579	43.1837
CCDC88A	BOTH	0.548	43.1837
MLF2	BOTH	0.191	43.1837
VDR	BOTH	-0.228	43.1837
WRN	BOTH	-1.067	43.1837
IPO4	BOTH	-0.452	43.1034
VPS53	ORF	-0.313	43.0851
ZMYM2	BOTH	1.151	43.0851
ECSIT	ORF	-0.782	43.0222
IRF7	ORF	0.411	43.0222
SIPA1L1	ORF	1.886	42.9206
HSPA4L	BOTH	-0.48	42.9206
HABP4	NON_ORF	-1.07	42.6667
DST	ORF	0.896	42.6393
ANAPC1	BOTH	0.767	42.4808
CBX4	ORF	-0.189	42.4808
ELAVL2	BOTH	-0.11	42.4808
IGF2R	BOTH	-1.32	42.4808
PIK3R3	ORF	0.541	42.32
TNK2	ORF	1.149	42.32
DYNC1LI2	BOTH	-0.615	42.32
PDCD11	BOTH	-0.353	42.32
PRPF4B	BOTH	-0.617	42.32
ABLIM1	ORF	-1.75	42.25
ADNP	ORF	1.466	42.1875
ATOH1	BOTH	0.987	42.1875
NAV1	ORF	0.094	42.1875
CDK12	BOTH	0.987	42.1875
DTL	ORF	0.429	42.1875
NUP155	BOTH	1.076	42.1875
PNKP	BOTH	-0.878	42.1875
TRAF3IP1	BOTH	-0.077	42.1875
TTN	BOTH	-0.41	42.1875
AHR	BOTH	1.607	42.087
HIST1H1D	ORF	0.226	42.087
KRT6A	ORF	0.802	42.087
PRKCB	BOTH	0.122	42.087
SGTA	BOTH	-1.789	42.087
TRIM24	BOTH	0	42.087
CCHCR1	ORF	0.514	42.0227
DHX8	ORF	-0.365	42.0227
PMS1	BOTH	-1.135	42.0227
DDX52	BOTH	1.205	42
GAPVD1	ORF	-1.148	42
MYO1E	BOTH	1.745	41.8909
TNRC6B	BOTH	-1.721	41.8909
DDX47	BOTH	-1.092	41.6792
DAPK1	ORF	1.511	41.6792
ODF2	BOTH	-0.093	41.6792
PBRM1	BOTH	-0.481	41.6792
RING1	BOTH	0.617	41.6792
BASP1	ORF	0.535	41.6
NOL6	BOTH	-0.577	41.4902
PDS5A	BOTH	0.119	41.4902
ADD1	BOTH	-0.375	41.3265
SLC25A4	ORF	-0.845	41.3265
TBL3	ORF	0.725	41.3265
ZGPAT	ORF	0.606	41.3265
ANP32A	ORF	0.249	41.3265
CBLB	BOTH	-0.2	41.3265
TLE3	BOTH	-1.205	41.3265
WNK1	BOTH	-1.056	41.3265
PPP1R12A	ORF	-0.908	41.2857
GRN	BOTH	-1.782	41.1915
PAK2	ORF	1.29	41.1915
RBL1	ORF	0.593	41.1915
TSC22D1	ORF	-0.206	41.1915
CDK5RAP2	ORF	-1.415	41.1915
CNTROB	BOTH	-0.766	41.1915
NCOA2	BOTH	1.063	41.1915
CLTCL1	ORF	-0.166	41.1429
RBBP6	BOTH	0.099	41.1429
UBE4B	BOTH	-0.012	41.1429
GRAP2	NON_ORF	-0.049	41.0889
JAK3	ORF	0.321	41.0889
CPSF1	BOTH	0.222	41.0889
LLGL2	ORF	0.732	41.0889
ZBTB10	BOTH	-1.343	41.0889
ASH2L	BOTH	-0.846	41.0233
EEA1	ORF	0.478	41.0233
HNF4A	BOTH	0.097	41.0233
PHF1	BOTH	-1.125	41.0233
IBTK	ORF	-0.223	40.9074
LMAN1	ORF	-1.655	40.9074
CEP290	BOTH	-0.01	40.6949
RDX	ORF	-0.232	40.6923
CTR9	ORF	-0.383	40.6923
MRPL39	BOTH	-1.002	40.6923
PLEKHA5	BOTH	-1.342	40.6923
ANAPC4	ORF	0.197	40.5
CLN3	BOTH	-1.481	40.5
GAB2	ORF	0.558	40.5
MYH14	BOTH	1.216	40.5
USP19	BOTH	-1.616	40.5
ACADM	BOTH	0.497	40.3333
GFAP	ORF	0.409	40.3333
PFDN5	ORF	1.14	40.3333
RNF41	ORF	-0.497	40.3333
RNF144A	BOTH	1.374	40.3333
SENP2	BOTH	-0.904	40.3333
UPF2	BOTH	0.085	40.3333
BIRC3	ORF	-0.795	40.1957
CCDC33	BOTH	1.197	40.1957
PCGF6	ORF	1	40.1957
FGB	ORF	0.595	40.1957
TCEB3	BOTH	-0.591	40.1957
MRPL38	BOTH	0.396	40.1636
TAF9	ORF	-1.43	40.0909
NUP160	BOTH	-0.582	40.0238
RAI14	BOTH	0.72	40.0167
ZCCHC8	ORF	-0.287	40
SHARPIN	ORF	-0.939	39.9245
RNF40	BOTH	-0.025	39.9245
PLOD1	ORF	-1.124	39.7059
SPOP	ORF	-1.197	39.7059
COIL	BOTH	1.313	39.5102
DENND1A	ORF	-1.002	39.5102
TTK	ORF	1.407	39.5102
SEC61A1	BOTH	-1.001	39.4464
DENND4C	BOTH	-1.046	39.3404
SEC23IP	BOTH	-0.865	39.3404
TRIM37	BOTH	-0.861	39.3404
TTC1	BOTH	0.376	39.3404
ZDHHC17	BOTH	-0.988	39.3404
CAPNS1	ORF	1.065	39.2
FERMT2	BOTH	-1.238	39.2
STAM	ORF	-0.943	39.2
CLK2	ORF	0.512	39.2
FARSB	BOTH	0.188	39.2
HIPK2	BOTH	-1.011	39.2
MARK3	ORF	-0.138	39.2
PHF8	BOTH	0.125	39.2
YTHDF2	BOTH	-1.408	39.2
UBE2V1	BOTH	-0.555	39.1852
DHX38	BOTH	0.393	39.093
STRBP	ORF	-0.356	39.093
CDK13	BOTH	-0.224	39.093
CSDE1	ORF	-0.739	39.093
TOPBP1	BOTH	1.713	39.093
ZNF281	BOTH	-0.072	39.093
ZNF512B	BOTH	-0.418	39.093
ALK	ORF	-0.496	39.0244
POLA1	BOTH	1.211	39.0244
USHBP1	BOTH	0.735	39.0244
ZMYM3	BOTH	0.693	39.0244
IRS2	ORF	-0.633	39
SPTA1	BOTH	-1.069	39
WHSC1L1	BOTH	-0.192	39
ERC1	BOTH	-1.192	38.72
LCA5	ORF	0.268	38.72
PIK3C2A	BOTH	-1.287	38.72
PKN2	BOTH	0.206	38.72
ASCC3	ORF	0.249	38.5208
ATAD3B	BOTH	-0.038	38.5208
LUZP1	BOTH	-1.87	38.4615
LUZP4	ORF	-0.483	38.4
SIRPA	ORF	1.018	38.3478
KLC1	BOTH	0.852	38.3478
MME	BOTH	-1.346	38.3478
NCOA6	BOTH	-1.598	38.3478
PARD3	BOTH	-0.482	38.3478
PDE4DIP	BOTH	1.577	38.3478
USP5	BOTH	0.279	38.3478
KBTBD7	ORF	-1.42	38.2075
LMNB2	ORF	1.743	38.2045
LRP1	BOTH	1.578	38.2045
OPA1	BOTH	-0.044	38.2045
USP8	BOTH	0.455	38.2045
ETF1	BOTH	0.869	38.0952
GTF2E1	BOTH	0.979	38.0952
ING1	BOTH	-0.79	38.0952
KRI1	ORF	0.434	38.0952
PURA	ORF	-0.918	38.0952
STAT5A	ORF	-0.572	38.0952
FMNL1	BOTH	0.14	38.0952
KRT6B	BOTH	-0.75	38.0952
NOTCH2NL	BOTH	-1.386	38.0952
PCNT	BOTH	1.151	38.0952
THAP7	BOTH	-1.092	38.0952
EPS15L1	ORF	-1.566	38.025
FOXG1	ORF	0.77	38.025
HELLS	BOTH	0.487	38.025
LRRK1	ORF	-1.425	38.025
XPO7	BOTH	-0.493	38.025
ZC3H13	BOTH	-1.214	38.025
BPTF	BOTH	0.825	38
VAV2	BOTH	1.608	38
PSPC1	ORF	-0.892	37.7347
HMGB2	BOTH	0.864	37.5319
L3MBTL2	ORF	-1.34	37.5319
CEP152	NON_ORF	0.499	37.5319
MRPS25	BOTH	1.102	37.5319
PINK1	BOTH	-0.048	37.5319
RBCK1	BOTH	-1.227	37.5319
SLC9A3R1	BOTH	0.004	37.5319
DPM1	BOTH	0.166	37.3556
DPPA4	ORF	1.118	37.3556
CEP192	BOTH	-1.018	37.3556
HTATSF1	BOTH	-0.762	37.3556
PHIP	BOTH	0.371	37.3556
SCYL2	BOTH	-0.67	37.3556
NUP43	ORF	1.36	37.2093
PDLIM5	ORF	0.377	37.2093
THRA	ORF	-1.875	37.2093
VPS52	ORF	-0.454	37.2093
DDX50	ORF	-0.573	37.2093
EDEM3	ORF	-1.67	37.2093
EPB41L2	BOTH	0.969	37.2093
EXOC4	BOTH	0.026	37.2093
RB1CC1	BOTH	0.002	37.2093
TMEM63B	BOTH	0	37.2093
BAZ1A	ORF	-0.704	37.0976
PMPCA	ORF	-0.192	37.0976
DDX10	ORF	0.495	37.0976
E4F1	BOTH	-0.023	37.0976
FOXO1	ORF	-0.615	37.0976
USP20	BOTH	-0.147	37.0976
CHD1L	ORF	0.115	37.0256
CUX1	ORF	-1.399	37.0256
MAP3K3	BOTH	-1.846	37.0256
NCKAP1	BOTH	0.405	37.0256
PPFIA1	BOTH	-0.724	37.0256
PPP4R2	BOTH	0.041	37.0256
SNRNP27	ORF	-0.21	36.98
WDR18	ORF	-0.199	36.98
DHX36	ORF	0.446	36.98
GMPS	BOTH	1.687	36.98
WIBG	ORF	0.312	36.8167
WIZ	ORF	-0.405	36.75
RAB8A	ORF	1.564	36.5435
TIMM44	ORF	1.051	36.5435
BAZ1B	ORF	-1.07	36.5435
BCCIP	ORF	-1.031	36.5435
ARIH2	ORF	-0.895	36.3636
EIF2A	ORF	0.385	36.3636
ATXN2	BOTH	0.502	36.3636
CCAR1	BOTH	-0.356	36.3636
CPSF2	BOTH	0.82	36.3636
KIF2A	BOTH	-0.557	36.3636
TAF1	BOTH	-1.296	36.3636
XPC	BOTH	-1.471	36.3636
KTN1	BOTH	-0.954	36.2549
PEX14	ORF	1.389	36.2143
ZNF574	ORF	-1.851	36.2143
AMOTL2	BOTH	-1.777	36.2143
GTF3C5	ORF	-0.757	36.2143
MCRS1	BOTH	0.689	36.2143
OPTN	BOTH	1.167	36.2143
RFWD3	BOTH	1.49	36.2143
USO1	BOTH	-0.566	36.2143
EIF4ENIF1	ORF	-1.061	36.1
HRNR	ORF	1.068	36.1
ILKAP	ORF	0.376	36.1
PON2	ORF	-0.808	36.1
BIRC6	BOTH	-0.476	36.1
POLR1B	BOTH	1.014	36.1
TNFSF13B	BOTH	1.275	36.1
USP47	BOTH	-0.817	36.1
CRNKL1	BOTH	-1.118	36.0263
GLIS2	ORF	0.332	36.0263
ESYT1	ORF	-1.685	36.0263
PKP4	BOTH	1.313	36.0263
SGK1	BOTH	0.305	36.0263
HIRA	BOTH	-1.155	36
PKP3	ORF	0.819	36
DCLK1	BOTH	0.382	36
USP28	BOTH	0.229	36
LMO7	BOTH	-1.737	35.8519
ANKRD28	BOTH	-0.29	35.766
TNIP1	BOTH	1.89	35.5577
MRPL15	ORF	1.082	35.5556
PFKM	ORF	0.714	35.5556
TOPORS	ORF	-1.059	35.5556
MGA	BOTH	-1.064	35.5556
PPP2R1B	BOTH	0.578	35.5556
SLC25A10	BOTH	-0.392	35.5556
ATP4A	BOTH	-0.145	35.3721
CALD1	BOTH	-1.05	35.3721
CCDC22	BOTH	-1.557	35.3721
RAB14	BOTH	-1.31	35.3721
LNX2	BOTH	-1.812	35.2195
DPYSL2	NON_ORF	-0.025	35.2195
GSTK1	ORF	0.107	35.2195
HLA-B	BOTH	-0.705	35.2195
MYCBP2	BOTH	-0.385	35.2195
NCAPH	BOTH	1.156	35.2195
POLR3A	BOTH	-1.399	35.2195
RAVER1	BOTH	-0.414	35.2195
SAE1	ORF	-1.859	35.1026
ERCC6	BOTH	-0.356	35.1026
NUP210	BOTH	1.446	35.1026
PPP2R5D	BOTH	0.459	35.1026
SMCHD1	BOTH	-0.302	35.1026
STXBP1	BOTH	1.104	35.1026
WDR3	BOTH	0.244	35.1026
YLPM1	BOTH	-1.924	35.1026
AARSD1	BOTH	-1.547	35.027
DIAPH1	BOTH	-0.055	35.027
DIDO1	BOTH	1.197	35.027
MYB	BOTH	0.909	35.027
POGZ	BOTH	-0.748	35.027
PYGL	BOTH	0.852	35.027
RNF6	BOTH	1.381	35.027
SIN3B	BOTH	-1.344	35.027
SRCAP	BOTH	-1.724	35.027
USP13	BOTH	-0.39	35.027
WIPI2	BOTH	-0.964	35.027
TCF20	ORF	0.782	35
CYFIP2	ORF	1.333	35
TNIK	BOTH	-0.378	35
SURF4	ORF	-1.603	34.8868
GFI1B	ORF	1.052	34.7826
HIST1H1T	ORF	0.293	34.7826
INTS5	BOTH	-0.77	34.7826
MRPL19	BOTH	0.448	34.7826
RASAL2	BOTH	0.555	34.7826
TRIM55	ORF	0.426	34.5882
DSG2	ORF	-0.149	34.5882
DVL3	ORF	0.48	34.5682
LRFN1	BOTH	0.425	34.5682
GDI1	ORF	1.713	34.381
INTS3	BOTH	0.672	34.381
NADK	ORF	-0.821	34.381
CEP63	BOTH	0.121	34.381
COPS8	ORF	0.948	34.381
PTPN23	BOTH	-1.691	34.381
NPHP1	BOTH	-0.41	34.3061
DCAF8	ORF	-0.887	34.225
AK2	ORF	-0.401	34.225
EXOSC9	ORF	-0.249	34.225
PGM1	BOTH	-0.641	34.225
WWC1	BOTH	-1.391	34.225
TAF4	BOTH	1.652	34.1053
TAF6	BOTH	-1.641	34.1053
WDR33	BOTH	0.008	34.1053
FBXO38	ORF	-0.335	34.0426
B4GALT1	BOTH	-0.317	34.0278
DDX41	BOTH	-0.025	34.0278
PPP2R2B	BOTH	0.188	34.0278
ACTR1B	BOTH	-0.329	34
MRPL24	ORF	-0.426	33.62
KLC2	ORF	-0.611	33.5814
PLIN3	ORF	-1.096	33.5814
ATP2B1	ORF	0.124	33.5814
DZIP3	BOTH	-0.407	33.5814
IPO8	BOTH	-0.815	33.5814
ALDOC	ORF	1.114	33.3902
RBM42	ORF	-1.534	33.3902
MAPK7	ORF	-1.568	33.2308
ITGAV	ORF	1.61	33.2308
PRKAA2	BOTH	-1.338	33.2308
RAB3IP	BOTH	-1.135	33.2308
CBX2	NON_ORF	0.257	33.1081
CDH2	BOTH	1.368	33.1081
METAP2	ORF	-1.453	33.1081
SLC39A7	ORF	-1.572	33.1081
AQR	ORF	-0.811	33.1081
BRD2	BOTH	-0.195	33.1081
ELP3	ORF	0.38	33.1081
PFN2	BOTH	0.307	33.1081
WDR48	BOTH	0.473	33.1081
RALBP1	ORF	0.715	33.0286
RNF146	ORF	0.442	33.0286
FAM83H	BOTH	0.436	33.0286
PIP4K2A	BOTH	-0.818	33.0286
WDHD1	BOTH	0.272	33.0286
WRNIP1	ORF	0.958	33
NFIC	BOTH	-1.891	33
TNKS1BP1	BOTH	-1.124	33
AGAP1	ORF	0.698	32.8182
ATN1	BOTH	-1.555	32.8182
MRPL23	ORF	-1.653	32.8182
NDUFA13	ORF	-0.985	32.8182
ATXN2L	BOTH	0.176	32.8182
MPG	BOTH	0.733	32.8182
RBM15	BOTH	-0.01	32.8182
RTKN	ORF	-0.547	32.5952
DNMT3A	BOTH	0.792	32.5952
DMAP1	ORF	-1.375	32.4
JMJD6	ORF	0.128	32.4
SH3BP4	ORF	-1.544	32.4
IDH1	BOTH	-0.516	32.4
POLE	BOTH	-1.067	32.4
MYO5A	BOTH	-1.52	32.3269
DDX42	ORF	0.873	32.2368
MED24	BOTH	-1.335	32.2368
PIP5K1A	BOTH	1.569	32.2368
SAP130	BOTH	-0.26	32.2368
EPN1	ORF	-0.909	32.1111
SETD1A	ORF	-0.398	32.1111
TELO2	ORF	0.45	32.1111
CENPE	ORF	1.632	32.1111
GIT2	BOTH	1.236	32.1111
RPAP2	BOTH	0.172	32.1111
TRADD	BOTH	-1.949	32.1111
CBS	ORF	-1.44	32.0889
UBA5	ORF	-1.178	32.0889
EIF2S3	NON_ORF	-0.962	32.0889
PDIA4	BOTH	0.078	32.0889
A2M	BOTH	0.156	32.0294
ACAD9	BOTH	-0.455	32.0294
DAG1	ORF	-0.194	32.0294
KDM6A	BOTH	-0.21	32.0294
TDG	BOTH	1.429	32.0294
ZNF2	BOTH	0.431	32.0294
ZNF24	BOTH	-0.66	32.0294
MARK4	ORF	-1.304	32
RPAP1	ORF	-0.82	32
CDH5	BOTH	1.115	32
KDM5B	BOTH	0.234	32
PWP2	BOTH	0.726	32
RCOR3	BOTH	-0.763	32
GORASP2	BOTH	-0.755	31.6875
UGGT1	BOTH	-0.755	31.6875
KCTD10	ORF	0.21	31.6098
CPS1	BOTH	-0.214	31.6098
KIF14	BOTH	0.181	31.6098
USP34	BOTH	-0.208	31.6098
KLHL12	ORF	-1.413	31.4103
RYBP	ORF	-1.467	31.4103
MRPS30	BOTH	0.121	31.4103
NRD1	BOTH	-0.493	31.4103
PALLD	BOTH	-1.726	31.4103
SRPK3	BOTH	-0.375	31.4103
SURF6	BOTH	-0.415	31.4103
DDX19B	BOTH	0.447	31.2432
NAA10	ORF	-0.555	31.2432
RECQL	ORF	0.792	31.2432
REXO4	ORF	0.738	31.2432
STK4	ORF	0.516	31.2432
ARID1B	ORF	0.005	31.2432
CSTF3	ORF	1.783	31.2432
KIF1B	BOTH	0.912	31.2432
PMS2	BOTH	-0.264	31.2432
PPHLN1	BOTH	-0.706	31.2432
SORT1	BOTH	-0.258	31.2432
SOS1	BOTH	-0.635	31.2432
EPB41	BOTH	1.017	31.1143
FANCC	ORF	0.471	31.1143
HINT2	ORF	-0.74	31.1143
NFYC	ORF	-1.218	31.1143
ZCCHC3	ORF	0.728	31.1143
ZNF688	ORF	0.089	31.1143
AP3D1	NON_ORF	-0.562	31.1143
BRE	BOTH	-0.251	31.1143
CDKN2AIP	BOTH	-0.996	31.1143
CYB5R1	BOTH	-1.236	31.1143
NFX1	BOTH	-1.04	31.1143
NIPBL	BOTH	0.109	31.1143
NUP188	BOTH	-1.063	31.1143
NUP85	BOTH	-0.433	31.1143
PARP2	BOTH	-0.651	31.1143
TTLL12	BOTH	-0.71	31.1143
ULK1	BOTH	-0.744	31.1143
RHOT2	ORF	-0.517	31.1136
ABL2	ORF	1.218	31.0303
GATA2	BOTH	0.503	31.0303
CPNE3	ORF	0.226	31.0303
CPSF3	BOTH	0.585	31.0303
ESYT2	ORF	1.574	31.0303
KRT13	BOTH	0.216	31.0303
MAP3K4	BOTH	-1.297	31.0303
MBP	ORF	-1.058	31.0303
ARNT2	ORF	-0.031	31
ARMC6	BOTH	-0.471	31
USP32	BOTH	-1.083	31
WASF2	BOTH	-1.628	31
FSCN1	BOTH	1.073	30.8571
DDX31	ORF	-0.123	30.8571
MCM10	BOTH	1.451	30.8571
RBM5	BOTH	-0.342	30.8571
DIS3	ORF	0.611	30.625
MIB1	BOTH	-1.214	30.625
PEBP1	ORF	-1.149	30.625
LETM1	ORF	0.096	30.625
CCNK	ORF	-0.983	30.4211
MRPL47	ORF	0.576	30.4211
MYOD1	ORF	-0.584	30.4211
PYCR2	ORF	-0.608	30.4211
SYDE1	ORF	-0.303	30.4211
TUBB8	ORF	0.328	30.4211
ABCC1	ORF	-1.804	30.4211
PLEKHA7	BOTH	1.533	30.4211
SENP1	BOTH	-0.599	30.4211
BRD7	BOTH	0.47	30.25
EIF4H	BOTH	-1.311	30.25
TTC27	ORF	0.076	30.25
SASS6	BOTH	0.105	30.25
SEC63	BOTH	-0.332	30.25
RBBP8	ORF	-1.111	30.1395
LAS1L	BOTH	-0.345	30.1176
CAPN2	BOTH	0.661	30.1176
ETAA1	BOTH	0.471	30.1176
LEMD3	ORF	-1.035	30.1176
RELB	BOTH	0.739	30.1176
SYNE2	BOTH	-1.813	30.1176
MID1	ORF	0.681	30.0833
CLASP2	ORF	-0.901	30.0312
IWS1	BOTH	0.354	30.0312
LYPD3	ORF	0.171	30.0312
NOL9	BOTH	-0.48	30.0312
PDE4D	BOTH	-1.456	30.0312
PTPRO	BOTH	0.588	30.0312
SREBF1	BOTH	-0.314	30.0312
TNFRSF10A	BOTH	-1.102	30.0312
TNPO3	BOTH	0.954	30.0312
GEM	ORF	0.8	30
SLC9A3R2	ORF	-0.676	30
CHD7	BOTH	0.057	30
GRB10	ORF	0.643	30
EDC3	ORF	-1.116	29.878
PJA1	ORF	-0.175	29.878
ANAPC5	BOTH	-1.366	29.878
TWF1	ORF	0.734	29.7609
DHX57	BOTH	-0.396	29.641
ILVBL	ORF	-0.681	29.641
KRTAP10-7	ORF	-0.108	29.641
RAB11FIP5	ORF	-0.366	29.641
CEP164	BOTH	0.633	29.641
DICER1	ORF	-1.037	29.641
EPB41L1	BOTH	0.501	29.641
SIPA1L3	BOTH	-0.672	29.641
TRIM5	BOTH	-1.4	29.641
NES	ORF	0.587	29.4324
ANAPC2	ORF	-1	29.4324
GOT1	ORF	0.218	29.2571
ATXN7	BOTH	-1.059	29.2571
LPP	BOTH	-0.734	29.2571
PLOD3	BOTH	1.415	29.2571
RBM26	BOTH	-0.211	29.2571
RYK	BOTH	1.255	29.2571
SMARCA1	BOTH	-1.076	29.2571
ACD	ORF	-0.962	29.1212
CAMK2A	ORF	-0.558	29.1212
CCNA1	ORF	1.567	29.1212
HMGCR	ORF	-0.254	29.1212
KDM2A	ORF	-1.016	29.1212
KLF5	ORF	-1.634	29.1212
MED7	ORF	-1.214	29.1212
MRPS24	ORF	-1.326	29.1212
PALB2	ORF	0.18	29.1212
PDP1	ORF	-0.782	29.1212
TEX10	ORF	0.213	29.1212
AARS2	BOTH	1.077	29.1212
AP1M1	BOTH	-0.71	29.1212
ARHGAP32	BOTH	-1.292	29.1212
CEP350	BOTH	0.362	29.1212
CIRH1A	ORF	0.174	29.1212
DCAF11	ORF	-1.833	29.1212
ETS1	BOTH	1.592	29.1212
EXOC1	ORF	0.165	29.1212
INPP5E	BOTH	0.181	29.1212
OSBPL8	BOTH	0.609	29.1212
PPM1D	BOTH	-0.08	29.1212
PUS7	BOTH	-0.029	29.1212
TUBA3C	BOTH	0.843	29.1212
RECQL5	ORF	-1.38	29.0323
CIT	BOTH	1.25	29.0323
LZTR1	ORF	-0.429	29.0323
NR1H2	BOTH	-0.154	29.0323
USP22	BOTH	1.331	29.0323
RQCD1	ORF	0.732	29
SEPT11	ORF	1.087	29
GOLGB1	ORF	-0.489	29
SSH1	BOTH	-0.857	29
TBCD	BOTH	-0.994	29
ATP6V1F	BOTH	1.821	28.9
RNF213	BOTH	-1.325	28.9
STX11	ORF	0.703	28.6579
TMED9	ORF	-0.079	28.6579
TOE1	BOTH	-0.753	28.6579
WDR6	BOTH	-1.683	28.6579
GIT1	BOTH	0.373	28.4884
TRIOBP	ORF	-0.12	28.4444
DNAJC13	BOTH	-0.336	28.4444
HDGFRP2	ORF	0.114	28.4444
PYCR1	BOTH	1.851	28.4444
SPTBN2	BOTH	0.173	28.4444
UBR1	BOTH	-0.534	28.4444
SLC25A22	ORF	0.008	28.2647
CCDC14	BOTH	0.292	28.2647
GPS2	ORF	-1.827	28.2647
PUM1	BOTH	0.278	28.2647
SP100	BOTH	-1.277	28.2647
FAM98A	BOTH	-0.01	28.1951
CSTF1	ORF	0.648	28.125
GJA1	ORF	-0.051	28.125
LDOC1	BOTH	-1.943	28.125
NOP14	ORF	0.845	28.125
OIP5	ORF	0.288	28.125
ADRBK1	BOTH	-1.84	28.125
ANXA6	BOTH	0.147	28.125
MED16	BOTH	-1.794	28.125
PPL	BOTH	-1.737	28.125
RASA1	BOTH	1.48	28.125
RINT1	BOTH	-0.007	28.125
YTHDF1	BOTH	-1.127	28.125
PLEKHO1	ORF	-0.706	28.0333
KDM2B	BOTH	0.234	28.0333
KIF1A	BOTH	1.137	28.0333
NEDD9	BOTH	0.769	28.0333
NRIP1	BOTH	-0.889	28.0333
TIMELESS	BOTH	0.615	28.0333
WAPAL	BOTH	-1.111	28.0333
ZAP70	BOTH	-0.85	28.0333
ZNF785	BOTH	-0.573	28.0333
CCDC92	NON_ORF	-1.513	28
KYNU	BOTH	-0.963	28
TRIM42	ORF	0.386	28
UACA	ORF	-0.508	28
YOD1	ORF	0.68	28
ZW10	ORF	-0.396	28
MAN1B1	BOTH	-0.211	28
RAPGEF2	BOTH	-0.123	28
TBC1D15	BOTH	-0.527	28
ZNF707	BOTH	0.544	28
EIF5	BOTH	1.095	27.9231
CDC45	ORF	0.893	27.9231
CHD1	ORF	0.136	27.9231
ITPR3	BOTH	0.343	27.9231
DDX60	BOTH	-0.284	27.8409
DVL1	ORF	0.194	27.6757
EIF2B1	BOTH	0.091	27.6757
FLCN	ORF	0.244	27.6757
MSI2	BOTH	-0.41	27.6757
QKI	BOTH	0.683	27.6757
CHAF1B	ORF	0.031	27.5238
KIF22	BOTH	1.342	27.4571
OTUD4	BOTH	0.222	27.4571
UBA6	BOTH	-0.229	27.4571
YARS	BOTH	-0.195	27.4571
ZMYM4	BOTH	-0.7	27.4571
CLEC14A	ORF	0.981	27.2727
FAM110B	ORF	1.871	27.2727
MPHOSPH10	ORF	-0.302	27.2727
RNMTL1	ORF	-0.747	27.2727
TLR9	ORF	0.898	27.2727
ATP6V1H	ORF	-0.621	27.2727
PGLS	BOTH	-0.286	27.2727
PLOD2	BOTH	0.456	27.2727
STRN3	BOTH	0.29	27.2727
TF	BOTH	-0.526	27.2727
YTHDC2	BOTH	-0.099	27.2727
IPO11	BOTH	-0.171	27.225
SORBS2	BOTH	-1.925	27.2222
MAGEA11	ORF	0.721	27.129
PDHX	ORF	0.924	27.129
CHFR	BOTH	0.07	27.129
CNOT2	BOTH	-0.628	27.129
INTS7	ORF	0.31	27.129
KIF20A	BOTH	0.659	27.129
LPIN3	BOTH	-0.018	27.129
LRCH3	BOTH	-0.041	27.129
MKS1	ORF	0.252	27.129
NEURL4	BOTH	-0.63	27.129
PAFAH1B2	BOTH	0.592	27.129
PDS5B	BOTH	-1.633	27.129
SETD7	BOTH	-1.269	27.129
STRN4	BOTH	-1.372	27.129
DCAF4L2	BOTH	0.877	27.0345
FOXL2	BOTH	0.201	27.0345
GAB1	ORF	0.232	27.0345
GINS4	ORF	0.919	27.0345
KIF4A	ORF	1.154	27.0345
KRTAP10-9	ORF	-0.618	27.0345
RANBP1	ORF	0.539	27.0345
ZNF324B	ORF	0.019	27.0345
FARS2	ORF	0.833	27.0345
ITGA5	BOTH	0.809	27.0345
L3MBTL3	ORF	-1.14	27.0345
LIMD1	ORF	1.429	27.0345
MCCC1	ORF	-0.128	27.0345
NUP88	BOTH	0.285	27.0345
RBM19	BOTH	-0.419	27.0345
TCF12	BOTH	-1.503	27.0345
THRB	BOTH	-0.581	27.0345
FLG2	ORF	0.962	27
GBA	BOTH	-0.222	27
RIOK2	ORF	0.237	27
ZBTB7B	ORF	-0.213	27
AAAS	BOTH	-1.615	27
BRIP1	BOTH	0.904	27
DSC1	ORF	1.768	27
FBXO11	BOTH	-0.589	27
PIK3CB	BOTH	-0.194	27
RANBP3	BOTH	-0.33	27
SMAD6	BOTH	1.297	27
ZNF131	ORF	-0.176	26.9474
STX7	BOTH	-0.787	26.8837
IKBIP	BOTH	1.615	26.6944
RNF111	ORF	-0.494	26.6944
PSTPIP1	BOTH	0.794	26.6944
SRPR	BOTH	-1.207	26.6944
WDR12	BOTH	0.944	26.6944
LRRC47	BOTH	1.049	26.4706
RUNX2	ORF	1.306	26.4706
TAX1BP1	ORF	1.2	26.4706
CEP97	ORF	0.188	26.4706
PTPRN	BOTH	0.161	26.4706
SGPL1	BOTH	-1.651	26.4706
CARS	ORF	-0.412	26.2812
HIST1H2BC	ORF	-0.846	26.2812
ZHX1	ORF	1.934	26.2812
OCRL	BOTH	-0.708	26.2812
PPFIBP1	BOTH	0.246	26.2812
TRMT1	BOTH	0.649	26.2812
YARS2	BOTH	1.413	26.2812
INF2	ORF	-0.501	26.2727
LRRFIP1	ORF	1.347	26.2564
BMP2K	ORF	0.737	26.2564
CORO1A	ORF	-0.018	26.1333
EHD1	ORF	-0.491	26.1333
EIF2B5	ORF	0.34	26.1333
CLPB	BOTH	-0.846	26.1333
ING3	ORF	-0.341	26.1333
NAA15	BOTH	0.076	26.1333
BCL7C	ORF	0.3	26.0357
DGCR14	ORF	-0.051	26.0357
GATAD1	BOTH	-0.094	26.0357
MAGEB10	ORF	-0.366	26.0357
MYCN	ORF	1.329	26.0357
OAS3	ORF	0.281	26.0357
PARD6A	ORF	0.442	26.0357
RAB11FIP2	ORF	-1.454	26.0357
ZNHIT2	ORF	-0.295	26.0357
ATG7	BOTH	-0.516	26.0357
BMS1	ORF	-1.148	26.0357
CCDC136	BOTH	-0.515	26.0357
EXOC3	ORF	-1.255	26.0357
HELZ	ORF	0.661	26.0357
INTS1	BOTH	-0.372	26.0357
RBM27	BOTH	-0.696	26.0357
SS18	BOTH	-1.129	26.0357
TANC2	BOTH	0.408	26.0357
VCPIP1	BOTH	-0.804	26.0357
ZNF408	BOTH	-0.574	26.0357
PARVA	ORF	-1.489	26
ATP2B4	BOTH	-1.534	26
DHX16	ORF	0.166	26
MAP2K6	ORF	-0.496	26
MAP4K4	BOTH	1.505	26
NR2C1	BOTH	1.26	26
PCGF2	BOTH	0.123	26
PPP1R10	BOTH	0.175	26
RCL1	BOTH	-0.438	26
USP48	BOTH	0.125	26
WWTR1	BOTH	0.305	26
AP3M1	BOTH	-1.608	25.973
BRD1	BOTH	-1.286	25.973
GTF2B	ORF	-1.306	25.973
STAU2	ORF	-0.966	25.7143
HIP1R	BOTH	0.992	25.7143
KIAA0753	BOTH	-0.315	25.6
MRPL3	BOTH	-0.391	25.6
HSDL2	ORF	-0.619	25.4848
MUS81	ORF	0.164	25.4848
TOMM70A	ORF	0.692	25.4848
GPATCH1	BOTH	-0.894	25.4848
PATL1	ORF	0.706	25.2903
SDAD1	ORF	-0.558	25.2903
ASPM	BOTH	0.494	25.2903
DCC	BOTH	-0.882	25.2903
EVC2	ORF	-0.099	25.2903
FRS2	BOTH	-0.113	25.2903
PTPRA	BOTH	-0.56	25.2903
TADA3	BOTH	-1.545	25.2903
ZC3H14	BOTH	0.257	25.2903
B3GNT2	BOTH	-0.143	25.1379
CDC40	BOTH	0.789	25.1379
CNOT3	BOTH	-1.183	25.1379
SMAD5	ORF	1.211	25.1379
TOX4	ORF	-0.517	25.1379
TUBB1	ORF	0.805	25.1379
ARID4B	BOTH	0.393	25.1379
BTAF1	NON_ORF	-0.509	25.1379
LANCL1	BOTH	-0.566	25.1379
MSL1	BOTH	-0.824	25.1379
NPHP4	BOTH	0.266	25.1379
SGOL1	BOTH	0.742	25.1379
SPEN	BOTH	-0.31	25.1379
TXNDC11	BOTH	-1.598	25.1379
AKAP12	BOTH	0.516	25.037
B4GALT3	BOTH	-0.313	25.037
BRD3	ORF	1.334	25.037
CDR2	ORF	0.37	25.037
CLOCK	ORF	0.52	25.037
FBXL18	ORF	0.329	25.037
FGFR3	NON_ORF	-0.776	25.037
GRM1	BOTH	0.028	25.037
CAST	ORF	-0.481	25.037
CDYL	ORF	1.756	25.037
EXOC2	BOTH	0.343	25.037
GTF2IRD1	ORF	1.742	25.037
INPP5D	ORF	-0.419	25.037
RABEP1	BOTH	0.126	25.037
SOX4	BOTH	0.587	25.037
STAMBPL1	BOTH	1.27	25.037
SYNE1	BOTH	-1.688	25.037
ZNF148	BOTH	1.065	25.037
ZNF217	BOTH	0.549	25.037
CASP14	BOTH	1.46	25
PAAF1	ORF	-1.607	25
PAK7	ORF	0.382	25
UBLCP1	ORF	-0.451	25
WASF1	ORF	0.765	25
YKT6	ORF	-0.833	25
ARHGAP17	BOTH	-0.622	25
ATG9A	BOTH	-0.277	25
CHTF18	ORF	0.636	25
DMD	BOTH	-1.672	25
FKBP15	BOTH	-0.464	25
MAP2K7	ORF	-0.552	25
PLCG2	BOTH	0.366	25
SAMM50	BOTH	-1.127	25
ERAL1	BOTH	-0.089	24.9756
CDK18	BOTH	0.841	24.7353
NOTCH2	BOTH	0.755	24.7353
STON2	ORF	0.35	24.641
HAUS6	ORF	-0.192	24.641
NASP	BOTH	1.608	24.641
SLAIN2	BOTH	-0.709	24.641
ETV6	ORF	0.567	24.5
KDM5C	ORF	-1.368	24.5
MAP7D1	BOTH	0.24	24.5
PHAX	ORF	-0.132	24.5
ATL3	ORF	-1.224	24.5
GLOD4	BOTH	-1.272	24.5
COBL	BOTH	-0.754	24.381
LIMCH1	BOTH	-0.561	24.3243
POC5	BOTH	0.034	24.3243
CBX6	BOTH	-1.573	24.3
FOXE1	ORF	-1.886	24.3
LTBR	ORF	-0.538	24.3
TSSC1	ORF	1.419	24.3
AHCTF1	BOTH	0.045	24.3
CCDC93	BOTH	1.645	24.3
DDX58	BOTH	-0.159	24.3
DHX37	BOTH	0.919	24.3
EHMT1	BOTH	1.918	24.3
ERCC3	BOTH	-0.503	24.3
ERP44	ORF	-1.591	24.3
GGA1	ORF	-0.38	24.3
GNB4	ORF	1.851	24.3
MAP2	ORF	-0.127	24.3
FASLG	BOTH	-1.064	24.1429
LRWD1	BOTH	1.422	24.1429
NCKAP5L	ORF	0.4	24.1429
SH3RF3	ORF	0.471	24.1429
BCAS3	BOTH	-1.494	24.1429
CLASP1	ORF	-0.129	24.1429
KIF21A	BOTH	-1.69	24.1429
KLHL2	BOTH	0.726	24.1429
PLAA	BOTH	-0.771	24.1429
SARS2	BOTH	-0.321	24.1429
TIPRL	BOTH	1.323	24.1429
HIRIP3	ORF	0.545	24.0385
LLGL1	NON_ORF	-0.365	24.0385
MAP3K2	BOTH	0.063	24.0385
PTGES2	ORF	-0.454	24.0385
RAI1	ORF	-0.353	24.0385
RIC8A	ORF	-0.491	24.0385
SERPINB3	ORF	0.416	24.0385
ALDH4A1	BOTH	-1.289	24.0385
DLG1	BOTH	1.8	24.0385
EPB41L5	BOTH	-0.772	24.0385
HGF	NON_ORF	-0.771	24.0385
HIVEP1	ORF	-0.139	24.0385
IL17RA	ORF	0.688	24.0385
MLLT3	BOTH	-0.106	24.0385
PBXIP1	BOTH	0.539	24.0385
TBRG4	BOTH	0.307	24.0385
TNKS	BOTH	-0.202	24.0385
TRPC4AP	BOTH	-0.928	24.0385
UTP20	BOTH	-0.631	24.0385
DSN1	BOTH	-0.314	24.0286
ARPC5L	ORF	-0.36	24.025
BTBD2	BOTH	-0.681	24
LCP2	ORF	0.895	24
PABPC3	ORF	-0.091	24
PHF14	ORF	0.285	24
USP42	ORF	-0.339	24
DTNA	BOTH	0.268	24
DUSP14	ORF	-0.461	24
EEF2K	BOTH	-1.372	24
GRIP1	BOTH	-0.668	24
ITGA6	BOTH	-1.272	24
KLHDC3	BOTH	0.95	24
LCP1	ORF	-0.303	24
NSD1	BOTH	-0.794	24
PTPRK	BOTH	-0.084	24
URB2	BOTH	-0.247	24
ZEB1	BOTH	-0.662	24
NEXN	BOTH	-0.565	23.814
ATP6V1B1	BOTH	1.125	23.7576
GNAI1	ORF	-0.934	23.7576
CEP120	ORF	0.635	23.7576
P4HA2	BOTH	1.147	23.7576
ABCB7	ORF	-0.727	23.5161
ARG1	BOTH	1.02	23.5161
CENPB	ORF	0.802	23.5161
FOXS1	ORF	1.017	23.5161
HIST1H2BD	ORF	-1.572	23.5161
PHLPP1	ORF	-1.018	23.5161
SCNM1	ORF	1.022	23.5161
NVL	BOTH	0.351	23.5161
PPP1R9B	BOTH	0.479	23.5161
EXOSC5	BOTH	-0.301	23.3611
CKAP2	BOTH	0.264	23.3103
DHCR7	BOTH	1.052	23.3103
NDE1	BOTH	-1.042	23.3103
PKN3	BOTH	0.641	23.3103
PSAT1	BOTH	-0.634	23.3103
RPRD2	BOTH	-0.11	23.3103
STT3A	BOTH	-1.505	23.3103
TXNRD1	BOTH	0.331	23.3103
BHLHE40	ORF	-0.793	23.1481
MAGEA1	ORF	-0.139	23.1481
MFHAS1	ORF	-1.182	23.1481
PPP2R5E	ORF	-0.305	23.1481
RIPK2	ORF	-0.083	23.1481
ACTN2	ORF	-0.318	23.1481
AP1G1	BOTH	-0.918	23.1481
APOB	ORF	-1.204	23.1481
DCP2	BOTH	1.379	23.1481
ISYNA1	BOTH	-0.845	23.1481
MBD1	BOTH	-0.252	23.1481
NMI	BOTH	-0.364	23.1481
POLRMT	BOTH	0.424	23.1481
RALGPS2	BOTH	0.034	23.1481
RFFL	BOTH	-0.782	23.1481
RSF1	BOTH	-0.568	23.1481
TAF1D	BOTH	0.629	23.1481
TNPO2	BOTH	-1.465	23.1481
WDFY3	BOTH	0.258	23.1481
ZBTB24	BOTH	1.833	23.1481
GOLGA3	BOTH	-0.581	23.0588
ABCF3	BOTH	-0.699	23.04
BAIAP2L1	BOTH	-0.487	23.04
CREB5	BOTH	0.844	23.04
FAM90A1	ORF	-1.139	23.04
HNRNPCL1	ORF	-0.094	23.04
ITGB5	ORF	0.103	23.04
PTPN5	ORF	0.875	23.04
RAB21	ORF	-0.047	23.04
ARHGEF12	BOTH	0.194	23.04
BBX	BOTH	-1.025	23.04
CCDC132	ORF	-0.159	23.04
CDK15	BOTH	-0.322	23.04
ITK	BOTH	-0.262	23.04
KDM5A	BOTH	-1.166	23.04
MBOAT7	NON_ORF	0.001	23.04
MSH3	BOTH	1.315	23.04
NCOA5	BOTH	-1.03	23.04
OTUD7B	BOTH	-0.897	23.04
PIGS	BOTH	-0.183	23.04
PITRM1	BOTH	-1.326	23.04
PLD2	BOTH	-1.848	23.04
TGM3	BOTH	-1.422	23.04
ARRDC3	ORF	-0.258	23
BCL11A	ORF	0.67	23
FGF3	ORF	-0.419	23
KPRP	BOTH	0.398	23
TXNRD2	ORF	-1.285	23
ARID3B	BOTH	-0.926	23
CLIP1	NON_ORF	0.131	23
FANCM	BOTH	-0.451	23
FBXO28	BOTH	-0.565	23
FOXP1	BOTH	-0.491	23
KPNA5	BOTH	-0.616	23
MIA3	ORF	-1.588	23
PHF20L1	BOTH	0.293	23
ROCK1	BOTH	-0.84	23
RRP9	BOTH	0.408	23
CASC5	BOTH	1.105	22.7812
PI4KA	BOTH	-1.432	22.7812
RAP1B	BOTH	-0.371	22.7812
THOC5	BOTH	-0.311	22.7812
RPL3L	BOTH	0.463	22.7297
MPP1	ORF	0.695	22.5333
AGL	BOTH	0.067	22.5333
LSR	NON_ORF	1.08	22.5333
SARS	BOTH	-0.434	22.5333
CYP1A1	BOTH	-1.04	22.3214
KIFAP3	BOTH	-0.126	22.3214
NAF1	BOTH	-0.442	22.3214
PPP3CA	BOTH	-1.936	22.3214
TRIM8	BOTH	-0.803	22.3214
CWF19L2	ORF	-0.698	22.1538
GHR	ORF	1.326	22.1538
MRPL21	ORF	0.734	22.1538
PACSIN2	ORF	-1.402	22.1538
PDE12	ORF	0.089	22.1538
RSBN1	ORF	-0.239	22.1538
AKAP13	BOTH	0.358	22.1538
APEH	ORF	-1.363	22.1538
CRTC2	BOTH	1.378	22.1538
EHD4	ORF	-0.612	22.1538
GRB7	ORF	-0.047	22.1538
INO80	ORF	-0.881	22.1538
IQGAP3	BOTH	0.607	22.1538
NBR1	BOTH	-0.946	22.1538
NME7	BOTH	-0.081	22.1538
POLR3B	BOTH	-0.582	22.1538
SIK2	BOTH	-1.032	22.1538
SKAP1	BOTH	-0.59	22.1538
TRAIP	BOTH	-0.405	22.1538
YME1L1	BOTH	-1.149	22.1538
ZNF451	BOTH	0.201	22.1538
KLHL20	BOTH	-1.241	22.0909
CMAS	ORF	-1.216	22.0417
NR1H3	ORF	0.629	22.0417
XRCC4	ORF	0.132	22.0417
ZC3H4	ORF	-1.009	22.0417
ZNF331	ORF	-0.448	22.0417
AASS	ORF	-1.406	22.0417
AHCYL2	BOTH	1.686	22.0417
ANKRD11	ORF	0.621	22.0417
ATAD5	BOTH	1.237	22.0417
BRD8	ORF	-0.535	22.0417
CTDSPL2	ORF	-0.596	22.0417
ESPL1	BOTH	1.816	22.0417
MAP3K11	BOTH	-0.972	22.0417
PLS1	BOTH	-1.392	22.0417
POLR1E	BOTH	-0.966	22.0417
POM121	BOTH	-0.088	22.0417
PTPN22	BOTH	0.881	22.0417
SH3RF2	BOTH	-1.313	22.0417
USP25	BOTH	-1.82	22.0417
ZEB2	BOTH	-0.426	22.0417
ZNF318	BOTH	-0.121	22.0417
ZNF687	BOTH	-1.33	22.0417
ARID3A	ORF	0.61	22
ASPSCR1	BOTH	-0.409	22
CDC7	BOTH	-0.952	22
FBXO21	BOTH	-0.682	22
FOXA3	ORF	-0.597	22
HOXB9	BOTH	-0.137	22
SS18L1	ORF	1.206	22
TGFB1I1	ORF	-1.084	22
DCAF6	ORF	1.202	22
DMWD	ORF	0.495	22
GPR156	ORF	-0.518	22
JMJD1C	BOTH	-0.73	22
KDM3B	BOTH	-0.296	22
KIAA1598	BOTH	-1.293	22
PTPN3	BOTH	0.354	22
PTPRD	BOTH	1.007	22
RAB11FIP1	BOTH	0.902	22
THBS3	BOTH	0.224	22
THOC7	ORF	0.67	21.8065
TMEM43	ORF	-0.603	21.8065
[truncated: 7,041 more rows]

## Sheet: CRC
Gene	Mutation	Precog_metaZ	Network_score
NTRK1	BOTH	0.866	885.055
KIAA1429	ORF	0.75	841.195
EFTUD2	ORF	-1.714	718.692
RECQL4	ORF	-0.105	711.482
NR2C2	ORF	-1.883	677.361
BRCA1	ORF	-0.136	577.28
TP53	ORF	-0.762	524.307
LARP7	ORF	-1.413	491.432
MCM2	ORF	0.011	485.331
UBC	ORF	-1.214	483.073
ELAVL1	ORF	1.144	442.261
XPO1	ORF	1.231	437.08
VCP	ORF	-0.557	432.036
KRAS	ORF	1.821	431.427
CAND1	BOTH	0.794	427.431
CUL7	ORF	-0.368	424.225
ESR1	ORF	-0.616	419.228
CTNNB1	ORF	-0.77	416.114
MEPCE	ORF	0.344	407.655
PIH1D1	ORF	-0.458	395.6
APP	ORF	0.392	388.158
CUL1	ORF	-1.445	380.356
CHD4	ORF	-0.386	376.42
HSP90AA1	ORF	0.015	376.206
OBSL1	ORF	0.681	373.165
CHD3	ORF	1.672	372.307
CYLD	ORF	0.026	370.256
PRPF8	ORF	0.583	357.108
NXF1	ORF	-0.067	355.044
CDC5L	BOTH	0.116	339.026
HNRNPU	BOTH	-0.819	333.471
HUWE1	ORF	-0.97	331.105
CCDC8	ORF	1.489	330.012
ITGA4	ORF	-0.649	318.566
MOV10	ORF	-0.692	316.077
SNW1	ORF	1.041	316.028
ATG16L1	ORF	1.453	314.497
EZH2	ORF	-0.623	313.195
HDAC2	ORF	0.269	312.245
XRCC6	ORF	-1.582	304.08
RPA1	ORF	-0.559	303.029
VCAM1	BOTH	-0.135	302.442
RIOK1	ORF	-0.132	301.115
HNRNPL	BOTH	0.558	301.052
LMNA	ORF	0.359	284.003
U2AF2	ORF	-1.945	280.056
PARK2	ORF	-0.957	280.014
NCL	ORF	0.628	279.638
SUZ12	ORF	0.167	277.014
HSP90AB1	ORF	0.814	274.126
PCBP1	ORF	1.58	271.172
TMPO	ORF	0.181	261.231
CUL4B	ORF	1.463	261.178
HDAC5	ORF	0.157	258.06
MDM2	ORF	-0.927	256.094
USP14	ORF	0.826	255.135
STAU1	ORF	-0.296	254.365
G3BP1	ORF	1.816	241.313
EP300	ORF	0.114	241.249
FUS	ORF	-0.263	241.142
WWOX	ORF	1.222	241.036
CUL5	ORF	1.385	239.1
CDH1	ORF	-0.771	239.037
ILF3	ORF	-0.522	238.737
METTL14	ORF	0.306	233.198
ZNF598	ORF	-1.78	220.271
HDAC1	ORF	0.951	219.342
PAN2	ORF	-1.697	216.508
HSPA4	BOTH	1.575	216.018
HNRNPM	ORF	-0.548	213.216
PDHA1	ORF	-1.812	213.216
EEF2	ORF	1.27	212.041
PRKDC	ORF	0.3	210.162
MYH9	ORF	-0.314	209.163
BMI1	ORF	1.547	208.115
ZNF746	ORF	-0.011	200.119
DHX9	ORF	0.39	199.12
HDAC6	ORF	-0.506	199.044
ATP5A1	BOTH	0.702	199.044
PABPC1	ORF	0	198.299
GRWD1	ORF	-0.621	197.121
HDAC4	ORF	0.629	197.121
SMURF1	ORF	1.638	196.02
IQGAP1	BOTH	1.926	194.382
HSPA9	BOTH	0.761	194.079
DDX5	ORF	-1.794	193.306
FBXO7	ORF	-1.718	193.306
FAF1	ORF	0.934	193.005
AKT1	ORF	1.685	190.046
CLTC	ORF	-1.529	189.302
PTEN	ORF	0.486	188.243
SYNCRIP	ORF	1.245	188.18
TP53BP1	ORF	1.44	188.005
USP7	ORF	-1.478	187.021
TRIM14	ORF	-0.342	186.082
ATP5B	ORF	-0.7	185.128
XRCC5	ORF	0.226	184.005
CCT3	ORF	1.06	182.084
RNF123	ORF	-0.876	181.085
FBXW11	ORF	0.383	180.022
PPP2R1A	ORF	0.802	179.132
TRIM28	ORF	-0.095	179.086
AURKA	ORF	-0.655	177.022
RNF31	ORF	-0.675	176.191
SRRM2	ORF	0.686	176.134
RELA	ORF	-0.026	176.006
SQSTM1	ORF	-0.372	174.088
DDB1	ORF	-0.2	172.089
HNRNPA2B1	ORF	1.033	171.627
RUVBL1	ORF	-1.073	171.342
PARP1	ORF	0.717	171.138
VIM	ORF	1.348	171.089
DHX15	ORF	-1.303	170.023
SFPQ	ORF	-0.855	169.051
RPS6KB2	ORF	-0.154	168.091
AIFM1	ORF	-0.279	163.145
RIPK4	ORF	0.42	163.053
SDHA	ORF	0.883	162.094
HNRNPF	ORF	0.793	162.024
TES	BOTH	0.62	159.096
TCP1	ORF	1.162	159.055
FBXW7	ORF	-0.786	158.096
GSK3B	ORF	-0.993	158.025
MDC1	ORF	-0.571	158.025
SF3B1	ORF	0.473	157.213
CCT6A	ORF	1.066	156.025
UNK	ORF	-0.836	156.025
RPSA	ORF	-1.14	155.077
GOLGA2	ORF	1.865	155
CREBBP	ORF	0.483	154.217
MATR3	ORF	0.827	153.153
SRPK2	ORF	1.309	152.057
IFI16	BOTH	-0.079	152.057
HERC2	ORF	1.241	152.026
PSMC5	ORF	-1.908	152.026
RPTOR	ORF	0.067	152.006
HSP90B1	ORF	0.95	151.383
POLR2A	ORF	0.267	151.101
DDX17	ORF	-0.939	151.057
SHMT2	ORF	0.359	151.007
HADHA	ORF	0.805	149.388
REST	ORF	-1.582	149.301
CCT7	ORF	0.869	148.058
LRPPRC	ORF	-0.024	148.026
POU5F1	ORF	0.641	147.103
CEP250	ORF	-0.287	146.059
CCT5	ORF	-0.762	146.027
SF3B3	ORF	0.351	146.007
NF2	ORF	-0.563	144.105
BARD1	ORF	1.707	144
CDC37	ORF	-0.111	143.163
RPN1	ORF	0.462	142.107
DDX39B	ORF	0	142.007
DNM1L	ORF	0.118	141.166
DYRK1A	ORF	1.333	141.061
CBL	ORF	1.167	141.007
PSMC2	ORF	0.397	140.062
LIMA1	ORF	-0.656	139.883
KDM1A	ORF	-1.391	139.028
PSMD1	ORF	0.649	139.007
TGOLN2	ORF	-1.018	139.007
SLC25A5	BOTH	1.697	137.761
TOP1	ORF	-0.942	137
SNRNP200	ORF	-0.337	136.171
ADRB2	ORF	-0.019	136.063
MCM7	ORF	-1.499	136.063
CAD	ORF	-1.857	136.029
PML	ORF	-0.394	136.029
RB1	ORF	0.955	135.007
AHSA1	ORF	0.495	135
ABCE1	ORF	-0.995	134.427
ATF2	ORF	0.748	134.064
RAD21	ORF	-1.245	134.064
RBBP4	ORF	1.081	133.113
HDGF	ORF	-1.039	133.007
PABPC4	ORF	1.018	133
DBN1	ORF	1.517	132.076
PTBP1	ORF	0.427	131.252
SMARCA4	ORF	-0.146	131.115
EEF1D	ORF	0.608	129.067
TGFB1	ORF	1.933	129.067
WDR76	ORF	0.088	129.067
RBM14	ORF	-1.152	129.008
PRPF19	ORF	-1.037	128.03
SLC25A3	ORF	-0.68	127.182
MAPT	ORF	1.299	127
ATP1A1	ORF	-0.672	126.119
SRC	ORF	-1.352	126.119
SF3A1	ORF	-1.631	126.068
RBM39	ORF	-1.007	126.031
LDHA	ORF	0.329	125.069
USP15	ORF	-0.941	125.069
NR3C1	ORF	0.989	125.008
JUP	ORF	0.04	124.829
SPTAN1	ORF	0.004	124.829
PAXIP1	ORF	0.032	124.031
TRAF2	ORF	0.966	124.031
RAD18	ORF	0.164	124.008
UPF1	ORF	-0.047	124
NRAS	ORF	-0.491	123.07
DKC1	ORF	-0.914	123.031
SMAD2	ORF	0.519	123.008
NIN	ORF	0.721	123
NOP2	ORF	-0.319	122.579
DDX21	ORF	1.859	122.464
SP1	ORF	-0.129	122.032
THRAP3	ORF	0.983	122.032
DYNC1H1	ORF	1.064	121.363
EIF4B	ORF	0	121.191
PLK1	ORF	0.603	121.008
STAT3	ORF	-1.857	121.008
NAP1L1	ORF	-0.165	120.587
IMMT	ORF	1.329	120.471
ZC3HAV1	ORF	0.307	120.273
DDX1	ORF	-0.964	120.192
AMBRA1	ORF	-1.185	120.032
SEC16A	ORF	0.722	119.591
SFXN1	ORF	1.723	119.194
SIRT1	ORF	0.868	119.126
SRSF7	BOTH	-0.129	119
RPL22	ORF	-1.235	118.132
AURKB	ORF	-0.561	118.073
IQCB1	ORF	-1.716	118.033
SRRM1	ORF	-1.563	118.033
SF3B2	ORF	-0.078	117.128
UBR5	BOTH	0.06	117.008
BAG6	ORF	0	116.198
RAF1	BOTH	-0.382	116.074
DISC1	ORF	0.745	116.008
H2AFY	ORF	-0.968	116.008
LRRK2	BOTH	0.662	116.008
LATS2	ORF	1.803	116
PSMD11	ORF	-0.417	115.034
MCM3	ORF	-0.375	115.009
VRK1	ORF	1.211	114.614
ICAM1	ORF	-1.6	114.286
PHGDH	ORF	1.065	114.075
LUC7L2	ORF	0.809	114.034
PRPF40A	ORF	-1.312	114.009
USP9X	ORF	-1.602	114.009
P4HB	ORF	-1.42	113.076
SMC3	ORF	1.943	113.076
LARS	ORF	0.41	113.076
PPP6C	ORF	-0.062	113.034
ARNT	ORF	1.273	113
TRIM27	ORF	-1.478	112.205
PRMT1	ORF	-1.14	112.076
NCOR1	ORF	-1.294	112.034
SMARCC2	ORF	-0.316	112.034
NEDD4	BOTH	-0.907	112.034
PIK3R1	ORF	0.921	112
LARP1	ORF	1.126	111.293
LDHB	ORF	-0.472	111.293
IGSF8	ORF	-0.937	111.207
DCTN1	ORF	1.575	111.077
IARS	BOTH	-0.212	111.077
PYHIN1	ORF	-1.333	111.035
CRY2	ORF	1.279	111.009
TKT	ORF	-1.69	111.009
EBNA1BP2	ORF	-1.153	110.136
SPTBN1	ORF	0.3	110.083
COPE	ORF	0.014	110.009
HGS	ORF	-1.709	110.009
CAPZA2	ORF	0.209	109.261
GRK5	ORF	1.575	109
DDX24	ORF	1.722	108.516
CTCF	ORF	1.407	108.212
MTOR	ORF	-0.704	108.079
UBA1	ORF	0.066	108.009
NDUFS1	ORF	0.713	107.405
MYO1C	ORF	-0.526	107.28
IRS4	ORF	-0.324	107.036
SND1	BOTH	0.707	106.408
QARS	ORF	-1.572	106.14
PDIA3	ORF	0.975	106.08
PRPF31	ORF	-0.2	106.08
CRY1	ORF	1.45	106
FOXA1	ORF	0.587	105.217
ABL1	ORF	0.043	105.009
NFATC2	ORF	-0.91	105.009
SRPK1	ORF	-1.878	104.219
HNRNPUL1	ORF	0.1	104.037
HIF1AN	ORF	1.519	104.009
MRE11A	ORF	0.875	104
TP63	ORF	-0.485	104
ITCH	ORF	-0.553	103.037
ATM	ORF	0.342	103
SUPT16H	BOTH	0.529	102.542
IGF2BP1	ORF	0.972	102.422
LGALS3BP	ORF	-0.19	102.316
CALR	ORF	-1.521	102.083
SART3	ORF	0.742	102.038
RANBP2	ORF	0.318	102.01
SMC1A	BOTH	-0.015	102.01
TRAP1	ORF	0.149	102
MED23	ORF	0.692	101.084
SF3A2	ORF	-0.603	101.038
PDK1	ORF	0.089	101.01
NDUFA9	ORF	-0.866	100.085
PDHB	BOTH	-0.437	100.085
SLC25A1	BOTH	-1.736	100.01
WWP2	ORF	-0.059	100.01
CHEK2	ORF	-1.455	100
LEO1	ORF	1.775	100
SMARCC1	BOTH	-0.523	99.0857
COPA	ORF	0.668	99.0388
HSPH1	ORF	0.319	99.0388
PRDM16	ORF	-0.24	99.0388
CSE1L	ORF	-0.083	99.0099
STAT1	ORF	-1.302	99.0099
CAPZB	ORF	-0.146	98.568
SLC15A3	ORF	-0.379	98.2315
RBBP7	ORF	-1.86	98.1509
SOAT1	ORF	0.985	98.0168
HSPA1L	ORF	-0.053	98.01
SSX2IP	ORF	-1.029	98.01
ALDOA	ORF	1.52	98
NOP58	BOTH	-0.799	97.4414
KAT5	ORF	-0.967	97.1524
PLEC	ORF	-1.199	97.1524
MSH2	ORF	1.3	97.0396
GSK3A	ORF	-0.618	97.0101
MB21D1	ORF	0	97.0101
EIF3A	ORF	1.956	96.4455
LRRC59	ORF	-1.595	96.1538
LGR4	ORF	-0.35	96.0102
MAPK8	ORF	0.075	96
HNRNPAB	ORF	-1.213	95.1553
SMARCA5	ORF	-0.426	94.3396
PCM1	ORF	-1.482	94.0408
IGF1R	BOTH	0.362	94.0408
RAD23A	ORF	-0.229	94.0104
KHSRP	ORF	-0.234	94
ACTN4	ORF	1.15	93.0614
CRBN	ORF	-0.608	93.0412
TRMT61B	ORF	-1.188	93.0105
NINL	ORF	0.583	93
KAT2B	BOTH	0.947	92.16
ACTL6A	ORF	-0.749	92.0417
NCBP1	ORF	-0.881	92.0417
NHLRC2	ORF	1.388	92.0417
CCND2	ORF	-0.986	92.0106
SART1	ORF	0.615	92.0106
DDX18	ORF	-0.132	91.2475
HNRNPH3	ORF	1.466	91.0928
NANOG	ORF	0	91.0928
SSRP1	ORF	-0.648	91.0928
PRPF6	ORF	-1.47	91.0421
PSMD6	ORF	-1.006	91.0421
HECW2	BOTH	1.332	91.0108
XRN2	ORF	0.015	91
MTDH	ORF	0.585	90.25
EIF4G1	BOTH	-1.467	90.0938
BSG	ORF	1.201	90.0426
CDC20	ORF	0.326	90.0109
MCM4	ORF	-1.157	90.0109
SKI	ORF	-0.346	90.0109
TSR1	ORF	0.038	89.3564
NDUFV1	ORF	-0.812	89.2525
PES1	ORF	-1.547	89.2525
DAXX	ORF	1.07	89.1649
SH3KBP1	ORF	-0.624	89.1649
LZTS2	ORF	1.205	89.0947
ERBB3	ORF	-1.171	89.043
PRPF4	ORF	-0.452	89.043
MAP2K3	ORF	-0.587	89.011
PSMD13	ORF	-0.517	89.011
GANAB	BOTH	-0.582	89.011
MRPS9	ORF	-0.631	88.0435
RPN2	ORF	-0.405	88.0435
ZBTB7A	ORF	-1.799	88.0435
SMAD4	ORF	0.485	88
DCTN2	ORF	1.261	87.1684
KARS	ORF	-0.558	87.1684
MCM6	ORF	0.679	87.044
DSP	ORF	0.292	87.0112
USP11	ORF	1.029	87.0112
CHEK1	BOTH	0.674	87.0112
SF1	ORF	-0.323	86.3673
BICD2	ORF	1.943	86.0978
CYC1	ORF	-0.062	86.0978
AGRN	ORF	1.466	86.0444
UBQLN1	ORF	1.047	86.0114
BRAF	ORF	0.423	86
TMEM17	ORF	0.826	86
TOP2A	ORF	0.238	85.3711
KIAA0020	ORF	-0.061	85.2632
ACIN1	ORF	0.098	85.0989
CEP170	ORF	0.475	85.0989
MYH10	ORF	1.433	85.0989
MED12	ORF	-0.029	85.0449
RARS	ORF	-0.009	85.0115
UBA2	ORF	0.137	85
MYO19	ORF	-0.63	84.64
GCN1L1	ORF	-0.688	84.266
NUMA1	ORF	-1.343	84.1
APC	ORF	1.152	84.0455
POLR2B	ORF	-1.82	84.0455
TCF7L2	ORF	1.51	84.0116
EEF1A2	ORF	-0.007	84
LNX1	ORF	0.204	83.1011
PDCD6	ORF	0.006	83.1011
PDLIM7	ORF	1.525	83.1011
AHCYL1	ORF	0.161	83.046
CPSF6	ORF	0.258	83.046
NDUFS2	ORF	-0.98	83.046
UBR4	BOTH	0.241	83.046
KIAA0368	ORF	-0.648	83
CTTN	ORF	0.852	82.5104
CDK8	ORF	-0.56	82.1023
RRP12	ORF	0.757	82.0465
IKBKB	ORF	-1.92	82.0119
EPHA2	ORF	-0.272	82
IRAK1	ORF	-1.331	82
AHNAK	ORF	1.932	81.8182
GNL3	ORF	-1.514	81.5158
NOLC1	ORF	-1.065	81.3871
DHX30	ORF	-1.364	81.2747
CARM1	ORF	-0.686	81.1034
MARS	ORF	0.817	81.0471
TRIP6	ORF	0.013	81.012
ACTBL2	ORF	0	80.2778
MTA2	ORF	0.07	80.1047
MTF1	ORF	-0.594	80.1047
PDIA6	ORF	-1.073	80.0476
ZBTB38	ORF	-1.852	80.0476
TCOF1	BOTH	-0.786	80.0476
MSH6	ORF	1.358	80.0122
UBQLN4	ORF	0.077	80.0122
WTAP	ORF	0.037	80.0122
MTHFD1	ORF	1.005	80
CTDP1	BOTH	-1.567	80
TUBGCP3	ORF	0.075	79.3956
IPO7	ORF	0.374	79.1839
PSMB6	ORF	-0.496	79.1059
PCMT1	ORF	1.804	79.0482
SLC25A13	ORF	-0.742	79.0482
CHUK	ORF	1.343	79.0123
HK1	ORF	1.082	79.0123
MMS19	ORF	0.549	79.0123
RAD50	ORF	0.769	79.0123
BRCA2	ORF	-0.851	79
UTP14A	ORF	0.589	79
NAT10	ORF	-1.05	78.4
SUPT5H	ORF	-0.335	78.186
TANK	ORF	0.329	78.0488
BCLAF1	ORF	1.243	78.0125
CBX8	ORF	-0.563	78.0125
TP73	ORF	-1.302	78.0125
KRT1	ORF	0.94	78
NBN	ORF	0.955	78
NFKBIA	ORF	-1.039	78
COPB1	ORF	0.708	77.1882
RRP1B	ORF	-1.258	77.1882
RAD23B	ORF	0.38	77.1084
RBM10	ORF	-0.756	77.1084
SEC24C	ORF	1.538	77.1084
SKP2	ORF	-0.307	77.1084
KPNA1	BOTH	1.618	77.1084
DNMT1	ORF	-0.311	77.0127
SLC3A2	ORF	0.632	77.0127
ACLY	ORF	-0.07	77
POT1	BOTH	0.827	77
CKAP4	ORF	0.614	76.8617
EIF3B	ORF	-0.64	76.5444
YAF2	ORF	-0.76	76.1098
GLTSCR2	ORF	0.261	76.05
PTCH1	ORF	-0.926	76.05
SMARCA2	ORF	1.53	76.05
ZNF638	ORF	0.916	76.05
FZR1	ORF	-1.912	76.0128
GARS	ORF	0.426	76
TGFBR2	ORF	0.695	76
DDX56	ORF	-1.584	75.1928
NUP93	BOTH	1.52	75.1928
ECT2	ORF	-0.672	75.1111
TAB1	ORF	-0.778	75.0506
TCF3	ORF	0.38	75.0506
IPO5	ORF	-0.584	75.013
DVL2	ORF	-1.145	75
HDAC11	ORF	0.605	75
MYO18A	ORF	0.322	74.7111
FLNB	BOTH	1.486	74.7111
PDCD6IP	ORF	1.35	74.5568
RHOA	ORF	-0.358	74.1125
NEDD1	BOTH	1.382	74.1125
AP2A1	ORF	-0.249	74.0753
ANLN	ORF	0.998	74.0513
KIF11	ORF	0.717	74.0513
TPR	BOTH	0.8	74.0513
SMARCAD1	ORF	0.71	74.0132
DNM2	ORF	0.584	74
LONP1	ORF	-0.834	74
MRPS5	ORF	-1.835	74
NOC2L	ORF	-1.463	74
VRK3	ORF	-0.089	73.4235
GPC1	ORF	1.226	73.3012
HP1BP3	ORF	-1.579	73.3012
GIGYF2	ORF	0.692	73.1139
MAP3K7	ORF	1.557	73.1139
DYNC1I2	ORF	0.011	73.0519
TUBB6	ORF	1.883	73.0519
CASP8	ORF	-1.638	73.0133
DAZAP1	ORF	-1.102	73.0133
FBF1	ORF	-0.568	73.0133
RPGRIP1L	ORF	1.105	73.0133
SAFB	ORF	-0.484	73.0133
RSL1D1	ORF	0.252	72.3049
TIMM50	ORF	-1.64	72.3049
PSMB4	ORF	-0.866	72.0135
HSPA1B	ORF	0.902	72
POLD1	ORF	-0.998	72
TFRC	BOTH	0.317	71.5765
MAGED1	ORF	-0.792	71.1169
CALCOCO2	ORF	-1.708	71.0533
FXR2	ORF	0.866	71.0533
KEAP1	ORF	-1.258	71.0533
RANBP9	ORF	1.438	71.0533
DNAJC7	ORF	-1.769	71.0137
KRT2	ORF	-0.133	71.0137
MAGED2	ORF	0.484	71.0137
AXIN1	ORF	-0.625	71
BICD1	ORF	1.939	71
DDX54	ORF	-1.339	70.1184
SRP14	ORF	0.914	70.1184
AMOT	ORF	-0.332	70.0541
BCOR	ORF	0.09	70.0541
CNOT1	ORF	-1.651	70.0139
MED1	ORF	0.139	70.0139
NCOR2	ORF	-0.89	70.0139
OGT	ORF	0.328	70.0139
SKIV2L2	ORF	-0.776	70.0139
ZC3H18	ORF	-0.838	70.0139
AMFR	ORF	-0.829	70
PTK2	ORF	1.893	70
LYAR	ORF	-1.013	69.3165
PTCD3	ORF	-1.001	69.12
ZC3H7A	ORF	0.541	69.12
HTT	BOTH	-0.339	69.12
OGDH	BOTH	1.34	69.12
POP1	BOTH	-1.116	69.12
CPSF7	ORF	-0.362	69.0141
DGCR8	ORF	0.027	69.0141
NFATC1	ORF	0.71	69.0141
PNN	ORF	0.38	69.0141
KIF5B	ORF	0.03	69
KRT10	ORF	0.567	69
KRT40	ORF	-0.736	69
MAP3K1	ORF	0.181	69
PIK3R2	ORF	-0.423	69
SYNPO	ORF	-0.113	68.3596
BLM	ORF	-0.674	68.3205
RBM28	ORF	-0.485	68.2105
EHMT2	ORF	-0.663	68.1216
RFC5	ORF	0.307	68.1216
SMC2	ORF	0.357	68.1216
IVNS1ABP	ORF	0.449	68.0143
NCSTN	ORF	1.18	68.0143
RBM25	ORF	1.226	68.0143
TUBGCP2	ORF	-0.182	68.0143
MRPL4	ORF	-0.641	68
SEC23A	ORF	1.129	68
TRIM29	ORF	-0.919	67.2133
MRPS22	ORF	-0.174	67.0563
ITGB1	BOTH	1.45	67.0563
ACACA	ORF	-1.306	67.0145
HCFC1	ORF	-1.158	67.0145
KRT5	BOTH	0.99	67.0145
MAP3K5	ORF	1.254	67
EPS15	ORF	1.417	66.7805
CKAP5	BOTH	0.617	66.125
NUP205	BOTH	0.118	66.125
GEMIN5	ORF	0.98	66.0571
MLH1	ORF	-1.207	66.0571
NNT	ORF	1.146	66.0571
ZBTB1	ORF	1.069	66.0571
OASL	ORF	-0.25	66.0147
FOXK2	ORF	-1.175	66
IPO9	ORF	1.439	66
USP21	ORF	0.415	66
RCN1	ORF	-0.454	65.3333
VPRBP	ORF	-0.489	65.2192
TRRAP	BOTH	-0.558	65.1268
CDC27	ORF	0.254	65.058
TBL1XR1	ORF	1.055	65.058
ARHGEF2	BOTH	0.581	65.0149
CDC25C	ORF	0.345	65.0149
ADRM1	ORF	-1.479	65
TFG	ORF	1.062	65
TP53BP2	ORF	1.523	65
CD44	ORF	-0.385	64.8
WDR1	ORF	-1.112	64.8
AFG3L2	ORF	0.345	64.6282
LYN	ORF	-0.444	64.4737
GNL2	ORF	0.133	64.3378
MTA1	ORF	0.816	64.2222
PPP5C	ORF	-0.168	64.0588
MAP4	ORF	0.775	64.0152
MRPS27	ORF	-0.459	64.0152
ATR	ORF	-0.169	64
CLU	ORF	1.538	64
HSF1	ORF	0.446	64
TXLNA	ORF	0.739	64
DDX27	ORF	-0.547	63.2254
GEMIN4	ORF	-0.393	63.2254
PTPN1	BOTH	-0.568	63.2254
RRP8	ORF	-0.698	63.0597
SMC4	ORF	0.486	63.0597
CTNNA1	ORF	0.796	63.0154
HSPA2	ORF	0.038	63.0154
SCLT1	ORF	-0.267	63.0154
AIRE	ORF	-0.55	63
KRT9	ORF	1.236	63
LATS1	ORF	0.293	63
NCOA3	ORF	1.097	63
ZYX	ORF	-0.285	63
SEC23B	BOTH	0.219	63
NSUN2	ORF	0.281	62.4865
PICALM	ORF	1.691	62.4865
GBAS	ORF	-0.163	62.2286
RFC1	ORF	-0.022	62.2286
EPAS1	ORF	-1.262	62.0606
CDC16	ORF	0.101	62.0156
CTNNBL1	ORF	-0.702	62
NPLOC4	ORF	-0.823	62
PIAS1	ORF	-0.073	62
TXNL1	ORF	-0.325	62
CTNND1	BOTH	1.175	62
FANCD2	BOTH	-0.536	62
XRN1	ORF	-0.173	61.0615
CEP57	ORF	0.698	61.0159
GTF3C1	ORF	0.017	61.0159
KPNA4	ORF	0.941	61.0159
SREK1	ORF	0.357	61.0159
GPI	ORF	0.509	61
NF1	ORF	0.484	61
PRKACA	ORF	0.693	61
RABGEF1	ORF	1.655	61
FLOT1	BOTH	1.364	60.5568
ESRRB	ORF	-0.6	60.1364
HSPA6	ORF	0.743	60.1364
TCEB2	ORF	-1.036	60.1364
ABCF1	ORF	-0.731	60.0625
EPB41L3	ORF	0.745	60.0625
POR	BOTH	0.19	60.0625
HBP1	ORF	0.881	60.0161
PPP6R3	ORF	1.89	60.0161
TSC1	ORF	-0.234	60.0161
ECHS1	ORF	0.882	60
HDAC7	ORF	1.489	60
HNRNPUL2	ORF	-0.934	60
KRT31	ORF	-0.8	60
PIAS4	ORF	0.336	60
PXN	ORF	0.535	60
ZFR	ORF	1.79	60
ABCD3	ORF	0.325	59.3623
PRKCA	ORF	-0.333	59.0635
TYK2	ORF	-0.891	59.0635
UBAP2L	ORF	0.006	59.0635
ARID1A	ORF	-0.229	59.0164
G3BP2	ORF	-0.044	59.0164
LTN1	ORF	-0.414	59.0164
SETDB1	ORF	-0.026	59.0164
SON	ORF	1.617	59.0164
SRP68	ORF	-0.312	59.0164
TNRC6A	BOTH	0.337	59.0164
GFPT1	ORF	-0.327	59
HECTD1	ORF	0.967	59
LMO2	ORF	0.439	59
PPM1B	ORF	0.618	59
RXRA	ORF	-0.584	59
DLAT	BOTH	0.855	59
CEP76	ORF	0.358	58.3676
MAVS	ORF	1.044	58.1406
BMPR1A	ORF	0.493	58.0645
CAPRIN1	ORF	0.85	58.0645
CEBPZ	ORF	-0.273	58.0645
MVP	ORF	-1.534	58.0645
NEK2	ORF	-0.478	58.0645
REL	ORF	-0.641	58.0645
ARCN1	ORF	0.856	58.0167
ASPH	ORF	-0.403	58.0167
CBX4	ORF	-1.043	58.0167
FANCI	ORF	1.28	58.0167
KHDRBS2	ORF	0.506	58.0167
ADSL	ORF	-1.778	58
BCL6	ORF	1.926	58
MARK2	ORF	1.495	58
MAST3	ORF	-1.105	58
MDM4	ORF	0.996	58
TGM2	ORF	-1.922	58
USP2	ORF	-0.033	58
CLINT1	ORF	0.176	57.8767
DDX23	ORF	-1.309	57.0656
EIF4G2	ORF	0.858	57.0656
PIK3CA	ORF	0.895	57.0656
SMARCD1	ORF	-1.156	57.0656
IGF2R	ORF	0.405	57.0169
TARS	ORF	1.686	57.0169
CENPJ	ORF	0.174	57
MID2	ORF	1.934	57
NACA	ORF	1.317	57
CEP152	BOTH	-0.164	57
GLYR1	ORF	0.411	56.25
DDX20	ORF	-0.131	56.1452
BRD4	ORF	-0.271	56.0667
COPS4	ORF	-1.094	56.0667
DOCK7	ORF	-0.417	56.0667
HYOU1	ORF	0.518	56.0667
SEC24B	ORF	-0.221	56.0667
GATAD2B	ORF	1.857	56.0172
LBR	ORF	-0.337	56.0172
TCTN2	ORF	0.837	56.0172
TNRC6B	ORF	-0.639	56.0172
ABCF2	ORF	0.265	56
COPB2	ORF	0.652	56
HTRA2	ORF	-0.645	56
IKZF3	ORF	-0.962	56
MRPL39	ORF	0.734	56
PDGFRA	ORF	1.087	56
SPICE1	ORF	0.077	56
ZNF326	ORF	-0.738	56
SVIL	ORF	0.58	55.8462
PSIP1	ORF	1.647	55.3846
GPATCH4	ORF	-1.436	55.1475
FLII	ORF	0.527	55.125
GTF3C4	ORF	-0.085	55.0678
RTN4	ORF	-1.108	55.0678
MLLT4	ORF	1.419	55.0175
NPEPPS	ORF	0.024	55.0175
NUP153	ORF	1.139	55.0175
PLEKHA5	ORF	1.959	55.0175
SLC1A5	ORF	-0.322	55.0175
TCERG1	ORF	1.051	55.0175
ZC3H3	ORF	0.423	55.0175
BUB1B	BOTH	0.265	55.0175
U2SURP	BOTH	0	55.0175
FARSA	ORF	-1.262	55
HSPA4L	ORF	0.806	55
ADAR	ORF	0.391	54.3906
EIF5B	ORF	0.237	54.3906
LUZP1	ORF	0.803	54.3699
UBTF	ORF	-1.268	54.2581
DEK	ORF	-1.598	54.069
MED14	ORF	-1.192	54.069
MOGS	ORF	-0.922	54.069
AP2A2	ORF	0.385	54.0179
CDC25B	ORF	-1.135	54.0179
PLS3	ORF	1.921	54.0179
PTPN6	ORF	-1.407	54.0179
SMURF2	ORF	-0.307	54.0179
NUP107	BOTH	-1.34	54.0179
INPPL1	ORF	0.447	54
IRS1	ORF	1.255	54
KRT8	ORF	1.053	54
MCPH1	ORF	-1.524	54
MTNR1A	ORF	-0.96	54
RRBP1	ORF	-0.973	54
TEAD2	ORF	0.789	54
TRIM33	ORF	0.83	54
TSC2	ORF	-0.228	54
UBE3C	ORF	0.503	54
MYO1B	ORF	-0.205	53.3889
HSD17B4	ORF	-1.311	53.1525
TOP2B	ORF	0.116	53.1525
CGN	ORF	0.76	53.0702
HDLBP	ORF	0.707	53.0702
PCK1	ORF	-1.769	53.0702
SUPT6H	ORF	-0.887	53.0702
YTHDC1	ORF	-0.217	53.0702
CAPN1	ORF	0.512	53.0182
CEP55	ORF	0.854	53.0182
CPT1A	ORF	-0.478	53.0182
DDX46	ORF	-0.387	53.0182
PTPRF	ORF	0.345	53.0182
THOC2	ORF	1.236	53.0182
WEE1	ORF	-0.476	53.0182
NEDD4L	BOTH	-0.731	53.0182
CEP135	ORF	0.922	53
DAPK1	ORF	1.909	53
MRPS11	ORF	1.071	53
PLCG1	ORF	0.182	53
TAF2	ORF	0.306	53
ERBB2IP	BOTH	1.236	53
CCNT1	ORF	-1.676	52.1552
CD4	ORF	-0.061	52.1552
CDK5	ORF	0.075	52.1552
NDUFV2	ORF	0	52.1552
ALDH1B1	ORF	-0.938	52.0714
COPS3	ORF	0.362	52.0714
TJP2	ORF	1.226	52.0714
CTBP2	ORF	-0.327	52.0185
CTR9	ORF	-0.279	52.0185
FOXM1	ORF	0.51	52.0185
GTF3C3	ORF	0.946	52.0185
MGMT	ORF	0.628	52.0185
PELP1	ORF	0.586	52.0185
PLRG1	ORF	-0.248	52.0185
TXNDC5	ORF	-0.888	52.0185
ELAVL2	ORF	-1.001	52
FAM120A	ORF	0.029	52
LACTB	ORF	0.779	52
OAT	ORF	1.826	52
SYK	ORF	-1.482	52
DST	BOTH	1.064	51.7538
UNC45A	ORF	-0.362	51.2712
BCKDHA	ORF	-0.481	51.1579
KTN1	ORF	0.45	51.1579
SEC23IP	ORF	1.764	51.1579
SIPA1L1	ORF	1.036	51.1579
GTF2F1	ORF	-1.031	51.0727
PC	ORF	0.587	51.0727
PFKL	ORF	-1.662	51.0727
PWP1	ORF	0.853	51.0189
SLC9A1	ORF	0.09	51.0189
HOOK3	BOTH	1.259	51.0189
FANCA	ORF	-0.754	51
FUBP3	ORF	1.408	51
GFAP	ORF	-1.199	51
MAPKAP1	ORF	0.763	51
MTUS2	ORF	0.879	51
NCOA1	ORF	0.908	51
PKN2	ORF	0.49	51
RBFOX2	ORF	0.119	51
TMEM216	BOTH	0.257	51
UBE4B	ORF	-1.705	51
KRT14	BOTH	1.216	51
TTN	BOTH	-1.603	51
CD2AP	ORF	-0.243	50.4167
LMAN1	ORF	0.034	50.1607
SRP72	ORF	-1.257	50.1607
CDK12	ORF	-1.431	50.0741
FLNC	ORF	0.983	50.0741
MED15	ORF	-0.136	50.0741
NSFL1C	ORF	-0.238	50.0741
WWP1	ORF	-0.113	50.0741
OXCT1	BOTH	0.741	50.0741
BAP1	ORF	-0.663	50.0192
CEP290	ORF	-0.015	50.0192
KIFC3	ORF	0.393	50.0192
KPNA3	ORF	-0.643	50.0192
KRT19	ORF	1.733	50.0192
RCC2	ORF	-1.262	50.0192
ACADM	ORF	-0.947	50
ANKRD28	ORF	-0.758	50
ARNTL	BOTH	1.607	50
BTK	ORF	0.252	50
GMPS	ORF	1.289	50
RFWD2	ORF	1.16	50
RNF168	ORF	0.452	50
SGTA	ORF	-0.132	50
DAB2	ORF	-0.426	49.2273
LIG3	ORF	-1.295	49.1636
PLOD1	ORF	1.037	49.1636
TNIP1	ORF	0.425	49.1636
WIBG	ORF	1.197	49.1636
SEC61A1	ORF	0.081	49.0755
CCHCR1	ORF	-1.629	49.0196
FAM188B	ORF	-0.849	49.0196
RING1	ORF	-1.746	49.0196
SMAD7	ORF	-0.305	49.0196
TCF4	ORF	1.924	49.0196
TET2	ORF	1.057	49.0196
IARS2	BOTH	-1.071	49.0196
CRMP1	ORF	-0.569	49
DNMT3B	ORF	0.658	49
FHL3	ORF	1.944	49
HOOK1	ORF	0.147	49
IKBKE	ORF	-1.701	49
PFAS	ORF	-0.396	49
PRKCI	ORF	-0.318	49
DVL3	BOTH	0.757	49
PHLDB2	ORF	1.507	48.6
ZNF512	ORF	1.607	48.431
IPO4	ORF	-0.72	48.2857
WHSC1	ORF	-1.42	48.2857
MPRIP	ORF	0.937	48.2462
ALDH3A2	ORF	0.989	48.1667
TUBGCP4	ORF	-0.026	48.1667
CDC23	BOTH	1.581	48.1667
NUP98	BOTH	1.141	48.1667
AKAP8L	ORF	-0.686	48.0769
GAK	ORF	-0.94	48.0769
HLA-A	ORF	-1.938	48.0769
KDM6B	ORF	-0.193	48.0769
LIG4	ORF	0.733	48.0769
PAF1	ORF	0.655	48.0769
RIF1	ORF	0.153	48.0769
PRPF4B	BOTH	0.237	48.0769
EXOSC10	ORF	-1.08	48.02
NCOA6	ORF	-0.546	48.02
PPP2R1B	ORF	0.141	48.02
TTK	ORF	1.572	48.02
ZRANB2	ORF	-1.166	48.02
APBB1	ORF	0.237	48
CCT6B	ORF	-1.327	48
MRPS30	ORF	0.989	48
MTNR1B	ORF	0.503	48
MYH14	ORF	-1.528	48
NUP62	ORF	-0.58	48
SRSF4	ORF	-0.644	48
TGFBR1	ORF	1.574	48
TSC22D1	ORF	-0.856	48
NCAPD3	BOTH	0.432	48
LMO7	ORF	0.348	47.6102
RBBP5	ORF	1.571	47.1698
TRIM32	ORF	1.809	47.1698
CEBPB	ORF	0.345	47.0784
JAK2	ORF	0.653	47.0784
MCL1	ORF	0.051	47.0784
MKI67	ORF	0.618	47.0784
PRRC2A	ORF	0	47.0784
WDR36	ORF	0.879	47.0784
ADNP	ORF	-1.3	47.0204
CLK1	ORF	1.1	47.0204
DYNC1I1	ORF	0.142	47.0204
FARSB	ORF	0.095	47.0204
RBPJ	ORF	-0.159	47.0204
USP4	ORF	-0.338	47.0204
AKAP8	ORF	-0.8	47
AP1B1	ORF	-0.732	47
BCR	ORF	-0.866	47
FAS	ORF	-0.819	47
HAUS6	ORF	0.604	47
MEX3C	ORF	0.431	47
MRPL9	ORF	0.093	47
MRPS2	ORF	0.711	47
ODF2	ORF	0.88	47
RIPK1	ORF	0.622	47
TRIM37	ORF	-1.44	47
GNAI2	ORF	0.591	46.8167
ABLIM1	ORF	1.863	46.806
ATRX	ORF	0.791	46.1731
GORASP2	ORF	0.692	46.1731
AGPS	BOTH	0.594	46.1731
RNF20	ORF	1.123	46.1731
DNAJC10	ORF	0.58	46.08
GATAD2A	ORF	0.034	46.08
MRPL46	ORF	-0.508	46.08
NOL6	ORF	-0.382	46.08
TPTE	ORF	0.535	46.08
ERCC8	ORF	1.213	46.0208
HIST1H1B	ORF	-0.239	46.0208
NUP155	ORF	0.994	46.0208
NUP214	ORF	-1.624	46.0208
UIMC1	ORF	0.093	46.0208
USP19	ORF	-1.819	46.0208
GIGYF1	ORF	-0.369	46
IGF2BP2	ORF	0.252	46
KBTBD7	ORF	0.504	46
MRPL44	ORF	0.221	46
NAV1	ORF	0.782	46
OPA1	ORF	-0.121	46
PDLIM5	ORF	1.158	46
SAFB2	ORF	0.816	46
TAF1	ORF	-0.21	46
VPS35	ORF	0.32	46
PPP1R12A	BOTH	1.066	45.5625
GNAS	ORF	1.359	45.4545
RACGAP1	ORF	-0.4	45.4545
USP10	ORF	0.892	45.3019
TNPO1	BOTH	0.433	45.3019
INTS5	ORF	-0.641	45.1765
FMR1	ORF	-0.708	45.0816
PHC2	ORF	0.096	45.0816
ATIC	ORF	-0.964	45.0213
CBS	ORF	-0.008	45.0213
CCDC33	ORF	-1.94	45.0213
DCAF13	ORF	-1.376	45.0213
HEATR1	ORF	-0.708	45.0213
IRF2	ORF	-0.092	45.0213
MEN1	ORF	-1.654	45.0213
PAK1	ORF	0.493	45.0213
PFKM	ORF	-1.71	45.0213
PINK1	ORF	-0.03	45.0213
SEC24A	ORF	1.628	45.0213
SUCLA2	ORF	0.918	45.0213
THOC1	ORF	0.978	45.0213
TPP1	ORF	0.028	45.0213
WIZ	ORF	-1.59	45.0213
XPOT	ORF	0.452	45.0213
STRN	ORF	-0.792	45.0213
BAX	ORF	-1.482	45
CDK13	ORF	1.355	45
CLK2	ORF	1.105	45
CPSF1	ORF	-0.711	45
FGFR4	ORF	-1.425	45
INTS3	ORF	0.671	45
LRP1	ORF	0.287	45
MET	ORF	0.517	45
NCK2	ORF	-0.278	45
PHF8	ORF	-1.191	45
RAVER1	ORF	-1.002	45
SMAD9	ORF	-1.615	45
STIL	ORF	-0.176	45
VTN	ORF	1.592	45
STRBP	BOTH	-0.155	45
GSN	ORF	0.028	44.1818
EPPK1	ORF	0	44.18
PDIA4	ORF	0.623	44.18
JAK1	ORF	0.432	44.0833
PDCD11	ORF	-0.856	44.0833
AARS	ORF	1.64	44.0217
ARIH2	ORF	-1.109	44.0217
ATXN2L	ORF	-0.375	44.0217
CAP1	ORF	0.441	44.0217
DHX8	ORF	0.929	44.0217
EDC4	ORF	0.905	44.0217
KIF14	ORF	1.224	44.0217
NCAPD2	ORF	-0.632	44.0217
PDS5A	ORF	-0.849	44.0217
SLC25A24	ORF	0.748	44.0217
SUCLG2	ORF	-1.548	44.0217
VMP1	ORF	0	44.0217
CHD8	BOTH	0.864	44.0217
CDK11A	ORF	-0.651	44
CNTROB	ORF	-1.39	44
IRF3	ORF	0.077	44
LAMP2	ORF	1.103	44
PGR	ORF	0.344	44
POLR1B	ORF	-0.137	44
PPM1H	ORF	-0.851	44
SDCCAG3	ORF	-0.353	44
SNIP1	ORF	-1.249	44
TLE3	ORF	-0.911	44
TOPORS	ORF	0.751	44
XPO7	ORF	-1.234	44
RAI14	BOTH	1.544	43.6129
ALDH18A1	ORF	0.12	43.0851
NUMB	ORF	1.616	43.0851
ZMYM2	ORF	0.571	43.0851
MDN1	BOTH	-1.911	43.0851
BAIAP2	ORF	1.802	43.0222
EXOC4	ORF	0.643	43.0222
GRN	ORF	-0.641	43.0222
KIF13B	ORF	-1.745	43.0222
RBM15	ORF	-0.327	43.0222
TRIM55	ORF	0.007	43.0222
UBE2O	ORF	-0.891	43.0222
XAB2	ORF	-0.581	43.0222
DZIP3	ORF	-0.544	43
GAPVD1	ORF	1.464	43
IRF7	ORF	-0.106	43
KRI1	ORF	0.487	43
MAPK9	ORF	1.024	43
PLIN3	ORF	1.188	43
RNF144A	ORF	1.068	43
SH3PXD2A	ORF	-0.098	43
USP20	ORF	0.404	43
ZCCHC8	ORF	1.59	43
MYO1E	ORF	1.342	42.3729
CCAR1	ORF	1.22	42.087
DHX36	ORF	0.791	42.087
GPN1	ORF	-0.833	42.087
GTF2E1	ORF	0.223	42.087
NDUFS4	ORF	0.375	42.087
OPTN	ORF	1.472	42.087
PCGF6	ORF	-1.174	42.087
PRR11	ORF	0.289	42.087
SCFD1	ORF	1.29	42.087
THRA	ORF	-1.053	42.087
AKAP9	ORF	0.426	42.0227
ATXN2	ORF	-1.184	42.0227
DIDO1	ORF	-0.454	42.0227
IFIT3	ORF	-0.591	42.0227
KIAA0753	ORF	0.219	42.0227
KIAA1671	ORF	-1.294	42.0227
NUP133	ORF	1.45	42.0227
SYVN1	ORF	-0.242	42.0227
UTRN	ORF	-0.234	42.0227
VPS53	ORF	0.521	42.0227
QKI	BOTH	1.514	42.0227
CBLB	ORF	0.936	42
DENND4C	ORF	-0.833	42
DHX38	ORF	-0.427	42
ESYT1	ORF	1.198	42
HIPK2	ORF	0.475	42
MYH11	ORF	1.891	42
PRKD2	ORF	-0.885	42
STK24	ORF	0.511	42
TNK2	ORF	-1.072	42
TRAF3IP1	ORF	-0.159	42
USHBP1	ORF	-1.184	42
WDR18	ORF	-0.455	42
WNK1	ORF	-0.315	42
XPO5	ORF	-0.434	42
AP3B1	BOTH	-0.421	42
MYO5C	BOTH	-0.915	41.6667
ERC1	ORF	-0.81	41.1915
GTF3C5	ORF	-1.458	41.1915
DCTN4	ORF	1.918	41.0889
EP400	ORF	0.104	41.0889
GATA1	ORF	-0.954	41.0889
RAB11B	ORF	-1.511	41.0889
CDK5RAP2	ORF	0.068	41.0233
CYFIP1	ORF	1.513	41.0233
DTL	ORF	0.983	41.0233
INSR	ORF	1.252	41.0233
KIF2A	ORF	-0.259	41.0233
MYCBP2	ORF	0.864	41.0233
SPOP	ORF	-1.78	41.0233
TBL1X	ORF	1.571	41.0233
TCEB3	ORF	0.23	41.0233
XPC	ORF	-0.675	41.0233
ZC3H13	ORF	-1.254	41.0233
BANP	ORF	0.17	41
BRMS1	ORF	-1.032	41
DDX60	ORF	-0.336	41
GAB2	ORF	0.245	41
MAGI1	ORF	1.845	41
NUP210	ORF	-1.032	41
SCRIB	ORF	-0.502	41
TFAP2A	ORF	1.63	41
TRIM24	ORF	0.534	41
ZFC3H1	BOTH	-0.24	41
CHAF1A	ORF	-1.229	40.1957
PBRM1	ORF	0.313	40.1957
BAG1	ORF	-0.31	40.0909
COIL	ORF	-1.085	40.0909
DHX57	ORF	1	40.0909
HTATSF1	ORF	-0.768	40.0909
NOC3L	ORF	0.237	40.0909
PPP2R5D	ORF	-0.556	40.0909
UGGT1	ORF	-0.529	40.0909
LCK	BOTH	1.24	40.0909
CEP70	ORF	-0.017	40.0238
NARS	ORF	-0.32	40.0238
PARD3	ORF	0.88	40.0238
PIK3R3	ORF	0.353	40.0238
PRKCD	ORF	0.411	40.0238
RFWD3	ORF	1.7	40.0238
SLC16A1	ORF	0.641	40.0238
STRN4	ORF	0.513	40.0238
TMEM63B	ORF	-1.398	40.0238
WRN	ORF	-0.093	40.0238
AHR	ORF	1.771	40
AMOTL2	ORF	0.568	40
ATF3	ORF	0.351	40
ATXN7	ORF	-1.17	40
LMNB2	ORF	0.202	40
MYO1D	ORF	-1.281	40
PHF1	ORF	1.056	40
PKP3	ORF	-1.854	40
PPEF1	ORF	1.175	40
PPM1A	ORF	-0.305	40
PRKAA2	ORF	0.585	40
RPS6KA3	ORF	-0.78	40
SIRPA	ORF	-0.416	40
TCEA1	ORF	0	40
CLTCL1	ORF	-0.153	39.7059
ASCC3	ORF	0.48	39.3404
WDR46	ORF	-0.322	39.2
EDEM3	ORF	1.529	39.093
KIF1C	ORF	-0.235	39.093
PSPC1	ORF	1.499	39.093
RBM5	ORF	-0.456	39.093
TFDP1	ORF	-1.285	39.093
ATXN10	ORF	-1.569	39.0244
CDT1	ORF	0.615	39.0244
DDX42	ORF	0.085	39.0244
DVL1	ORF	-0.859	39.0244
LAP3	ORF	-1.892	39.0244
NOD2	ORF	-1.544	39.0244
PPARGC1A	ORF	-0.112	39.0244
RASAL2	ORF	-0.409	39.0244
SKIL	ORF	1.176	39.0244
TUBB8	ORF	0	39.0244
EIF4ENIF1	BOTH	0.087	39.0244
AARSD1	ORF	-0.824	39
AGAP1	ORF	-0.42	39
CEP164	ORF	0.776	39
CEP63	ORF	-0.05	39
DCLK1	ORF	1.247	39
EDC3	ORF	0.107	39
EIF2A	ORF	0.725	39
IPO11	ORF	0.484	39
KLF5	ORF	-0.445	39
MBIP	ORF	0.296	39
NDUFAF4	ORF	-1.535	39
PGM1	ORF	-0.834	39
PUM1	ORF	0.498	39
RABEP1	ORF	1.421	39
RTKN	ORF	0.219	39
USP34	ORF	1.678	39
USP47	ORF	1.014	39
VPS52	ORF	-0.267	39
WDR33	ORF	-0.339	39
WRNIP1	ORF	1.828	39
YLPM1	ORF	1.547	39
PIK3C2A	ORF	0.747	38.5208
PNO1	ORF	-0.82	38.3478
TBL3	ORF	0.145	38.3478
XRCC1	ORF	0.656	38.2045
KIF23	ORF	0.894	38.0952
NCOA2	ORF	0.08	38.0952
SEH1L	ORF	0.569	38.0952
SURF6	ORF	-1.325	38.0952
NRD1	BOTH	-0.729	38.0952
DSG2	ORF	-1.139	38.0862
BAZ1A	ORF	0.419	38.025
CDK18	ORF	0.593	38.025
GLI1	ORF	0.308	38.025
IPO8	ORF	0.091	38.025
NOTCH2NL	ORF	0	38.025
NUP160	ORF	-0.991	38.025
PNKP	ORF	-0.978	38.025
RAB11FIP5	ORF	-0.474	38.025
STRN3	BOTH	1.562	38.025
TOMM70A	ORF	-0.597	38.025
UBXN6	ORF	-0.771	38.025
APPL1	ORF	-0.503	38
ARMC6	ORF	-1.457	38
CHD1L	ORF	1.422	38
DBNL	ORF	0.367	38
DNMT3A	ORF	-0.266	38
DYNC1LI2	ORF	1.396	38
GIT2	ORF	0.472	38
GSTO1	ORF	0.056	38
ITSN2	ORF	-0.037	38
KRT13	ORF	1.272	38
MAPRE2	ORF	0.977	38
NAMPT	ORF	-1.316	38
NMD3	ORF	1.28	38
NPHP1	ORF	0.989	38
PALLD	ORF	1.38	38
PKP2	ORF	0.281	38
SPAG9	ORF	-0.17	38
TAF6	ORF	-1.654	38
TTC27	ORF	-1.516	38
ZNF24	ORF	1.089	38
ARPC1B	ORF	0.701	37.5
MGA	ORF	1.199	37.2093
ANAPC1	ORF	-0.436	37.2093
ATP5J2	ORF	0.83	37.0976
DCAF8	ORF	-0.67	37.0976
EPB41L2	ORF	-0.467	37.0976
IDH1	ORF	-1.417	37.0976
UBAC2	ORF	-1.028	37.0976
BRF1	ORF	-0.454	37.0256
CRNKL1	ORF	0.164	37.0256
FAM83H	ORF	0.319	37.0256
RB1CC1	ORF	0.639	37.0256
AQR	BOTH	0.627	37.0256
ALKBH3	ORF	-0.693	37
DNAJA4	ORF	0.161	37
EXOC1	ORF	-0.972	37
FGB	ORF	1.358	37
MME	ORF	-0.493	37
PJA1	ORF	1.731	37
POLA1	ORF	-0.592	37
PTPN13	ORF	0.038	37
PYGL	ORF	0.007	37
RINT1	ORF	0.424	37
STAT5A	ORF	-1.653	37
USO1	ORF	0.668	37
PHIP	ORF	1.195	36.2143
PON2	ORF	-0.724	36.2143
PRRC2C	ORF	0	36.2143
DICER1	ORF	1.34	36.1
RBBP8	ORF	-0.043	36.1
CPSF2	ORF	0.223	36.0263
CTSB	ORF	0.428	36.0263
CTSD	ORF	-0.079	36.0263
GSPT1	ORF	-1.437	36.0263
HRNR	ORF	0	36.0263
MCRS1	ORF	0.632	36.0263
NEK6	ORF	-0.496	36.0263
NEURL4	ORF	-0.711	36.0263
PPP2R2B	ORF	-1.296	36.0263
RHOT2	ORF	0.678	36.0263
SREBF1	ORF	-0.994	36.0263
TRIM5	ORF	-0.367	36.0263
WIPI2	ORF	0.094	36.0263
XPNPEP1	ORF	-0.056	36.0263
ZNF131	ORF	1.675	36.0263
ZDHHC17	BOTH	0.735	36.0263
ABCC1	ORF	-1.103	36
ATN1	ORF	1.348	36
GLIS2	ORF	0.807	36
LEMD3	ORF	0.301	36
MAP2K7	ORF	-1.245	36
MARK4	ORF	1.008	36
NCKAP5L	ORF	0.725	36
NFKB2	ORF	-0.588	36
PCNT	ORF	0.718	36
PRKCB	ORF	-0.932	36
RRP15	ORF	0.189	36
SAP130	ORF	0.218	36
SORT1	ORF	-0.305	36
SPTA1	ORF	-0.329	36
WARS	ORF	-0.651	36
WASL	ORF	0.773	36
ERBB4	BOTH	-1.346	36
OTUD4	BOTH	0.197	36
ADD1	ORF	-0.682	35.5556
ATP2B1	ORF	1.217	35.3721
CPS1	ORF	0.694	35.3721
HLTF	ORF	1.442	35.2195
SUN2	ORF	-1.152	35.2195
TRMT1L	ORF	0	35.2195
CHD1	ORF	0.148	35.1026
DDX19B	ORF	0.313	35.1026
REXO4	ORF	0.78	35.1026
RPAP2	ORF	-0.61	35.1026
SFXN3	ORF	1.759	35.1026
SPAG5	ORF	-0.208	35.1026
TWF2	ORF	-0.42	35.1026
ARL2	ORF	-0.548	35.027
CEP350	ORF	1.465	35.027
NCAPH	ORF	0.585	35.027
NFIA	ORF	0.871	35.027
RNH1	ORF	-0.419	35.027
SMCHD1	ORF	1.619	35.027
PPHLN1	BOTH	-0.623	35.027
ARNT2	ORF	1.22	35
BCAR1	ORF	0.928	35
CASK	ORF	-1.82	35
CCDC22	ORF	-1.877	35
CDK11B	ORF	0	35
CLOCK	ORF	0.231	35
DSG1	ORF	1.045	35
ERAL1	ORF	-1.812	35
ETS1	ORF	-0.672	35
FAM161A	ORF	0.376	35
GATA2	ORF	-0.905	35
GEM	ORF	1.231	35
GIT1	ORF	-0.314	35
KLC2	ORF	0.632	35
LETM1	ORF	-0.453	35
LRFN1	ORF	-0.811	35
MTF2	ORF	0.057	35
PDCD4	ORF	0.658	35
PIAS2	ORF	-0.813	35
RBL2	ORF	-0.021	35
RNF138	ORF	-0.302	35
SH2D4A	ORF	-0.541	35
SH3BP4	ORF	0.806	35
SIN3B	ORF	1.303	35
TAX1BP1	ORF	1.831	35
TNFRSF10A	ORF	-1.107	35
TNKS1BP1	ORF	0.214	35
USP22	ORF	0.551	35
DPYSL2	BOTH	1.772	35
NCKAP1	BOTH	1.662	35
ERCC6	ORF	0.877	34.225
CSDE1	ORF	0.017	34.1053
GTF3C2	ORF	-1.495	34.1053
RNF6	ORF	-0.368	34.1053
RRM2	ORF	-0.178	34.1053
WDR3	ORF	0.043	34.1053
ZMYM3	ORF	-1.091	34.1053
DAZAP2	ORF	1.17	34.0278
DIS3	ORF	0.784	34.0278
DNAJB4	ORF	1.603	34.0278
EPS15L1	ORF	1.16	34.0278
ING1	ORF	0.323	34.0278
NCAPG	ORF	0.469	34.0278
NOTCH2	ORF	0.72	34.0278
NUP188	ORF	-1.418	34.0278
NUP85	ORF	-1.633	34.0278
PDE4DIP	ORF	-0.652	34.0278
PRKCSH	ORF	1.216	34.0278
RBM42	ORF	-0.776	34.0278
TRIM11	ORF	1.253	34.0278
WAS	ORF	-1.085	34.0278
A2M	ORF	1.638	34
ABCB7	ORF	-0.796	34
ACAD9	ORF	0.248	34
ACD	ORF	1.165	34
ALK	ORF	-0.447	34
AP3D1	ORF	-0.909	34
ARFGAP1	ORF	-1.35	34
ARFGAP2	ORF	-0.652	34
CCDC14	ORF	0.793	34
CEP97	ORF	1.564	34
EXOSC9	ORF	0.691	34
FAM110A	ORF	-0.107	34
HDAC9	ORF	1.356	34
HELLS	ORF	0.539	34
LSM14A	ORF	0.573	34
NES	ORF	0.437	34
NRIP1	ORF	0.902	34
PKP4	ORF	1.349	34
PLEKHA7	ORF	0.442	34
PLOD3	ORF	1.592	34
PPID	ORF	-0.533	34
PWP2	ORF	0.407	34
RUNX2	ORF	-0.678	34
SMEK1	ORF	0.795	34
SNX2	ORF	1.612	34
STX11	ORF	-1.023	34
TBX3	ORF	0.047	34
UBR1	ORF	0.996	34
USP13	ORF	1.187	34
WWC1	ORF	1.421	34
UPF3B	BOTH	1.13	34
SIPA1L3	ORF	-0.967	33.8
MYO5A	ORF	1.354	33.62
FAM98A	ORF	-0.071	33.3902
STAU2	ORF	0.841	33.3902
RNF40	ORF	-0.693	33.2308
CBX2	ORF	-0.227	33.1081
DPPA4	ORF	0.87	33.1081
EPB41L1	ORF	1.348	33.1081
PRKACB	ORF	-0.675	33.1081
TRIOBP	ORF	-0.757	33.1081
ANAPC5	ORF	-1.72	33.0286
COPS8	ORF	0.607	33.0286
CUX1	ORF	1.858	33.0286
DIAPH1	ORF	1.332	33.0286
ELAC2	ORF	0.276	33.0286
MBD2	ORF	-0.76	33.0286
MCM10	ORF	0.887	33.0286
NME7	ORF	0.845	33.0286
POLE	ORF	-0.205	33.0286
RECQL5	ORF	-1.762	33.0286
STT3B	ORF	-0.289	33.0286
SUGP2	ORF	-1.313	33.0286
ZMYND8	ORF	-0.659	33.0286
ACTR1B	ORF	0.726	33
BIRC6	ORF	1.567	33
CPSF3	ORF	0.164	33
DBT	ORF	1.448	33
DTNBP1	ORF	-1.314	33
GET4	ORF	-0.326	33
IRS2	ORF	-0.105	33
LRRK1	ORF	-0.502	33
MAPKAPK2	ORF	-0.29	33
OCRL	ORF	0.304	33
PAK7	ORF	-1.399	33
PDP1	ORF	0.812	33
RNF111	ORF	1.754	33
SGK1	ORF	1.544	33
SLC25A12	ORF	0.26	33
SYMPK	ORF	-0.739	33
TADA3	ORF	-1.077	33
TESK2	ORF	1.426	33
TMX1	ORF	0.448	33
ULK1	ORF	-0.031	33
TBC1D4	BOTH	-0.736	33
ECD	ORF	0.97	32.2368
KIF1B	ORF	0.584	32.2368
ANAPC4	BOTH	-1.212	32.2368
BPTF	ORF	-0.374	32.1111
CEP72	ORF	1.529	32.1111
GPATCH1	ORF	1.367	32.1111
KRTAP10-3	ORF	0	32.1111
MTHFD1L	ORF	-0.61	32.1111
SGPL1	ORF	1.616	32.1111
SRPR	ORF	0.199	32.1111
B4GALT1	ORF	-0.496	32.0294
GOLGA3	ORF	0.383	32.0294
MAP3K3	ORF	-0.319	32.0294
PIM1	ORF	1.638	32.0294
PLOD2	ORF	1.375	32.0294
SYNE2	ORF	-1.301	32.0294
BRE	BOTH	-0.237	32.0294
CHFR	ORF	-0.077	32
DAG1	ORF	-0.786	32
KANK2	ORF	1.739	32
KDM5B	ORF	1.272	32
KLC4	ORF	-0.798	32
PAPOLA	ORF	1.87	32
PMS1	ORF	0.372	32
POC5	ORF	-0.311	32
STAT6	ORF	-1.745	32
TRIM42	BOTH	-0.887	32
USP32	ORF	-0.57	32
VANGL1	ORF	-0.222	32
YTHDF1	ORF	-1.011	32
ZC3H14	ORF	1.308	32
HERC5	ORF	-0.984	31.4103
FMNL1	ORF	-1.125	31.2432
YTHDC2	ORF	0.401	31.2432
FAM98B	ORF	0.942	31.1143
FYTTD1	ORF	0.878	31.1143
MUS81	ORF	-0.675	31.1143
RECQL	ORF	1.542	31.1143
SRCAP	ORF	0.268	31.1143
VAV2	ORF	1.342	31.1143
BRD2	ORF	1.438	31.0303
HCK	ORF	-0.408	31.0303
KIAA1804	ORF	-0.569	31.0303
MAP7D3	ORF	1.443	31.0303
MED13	BOTH	-0.873	31.0303
NASP	ORF	0.299	31.0303
NUFIP2	ORF	0.802	31.0303
PHF21A	ORF	1.234	31.0303
PRAME	ORF	0.709	31.0303
PURB	ORF	1.609	31.0303
TFCP2	ORF	0.774	31.0303
TNPO3	ORF	1.925	31.0303
VASN	ORF	1.273	31.0303
WDHD1	ORF	1.351	31.0303
AARS2	ORF	-0.35	31
AKT2	ORF	-0.533	31
ANXA6	ORF	0.808	31
ASPM	ORF	0.477	31
BAG5	ORF	0.558	31
CDC45	ORF	-0.568	31
CLPB	ORF	-0.323	31
CPVL	ORF	1.854	31
CRTC2	ORF	0.156	31
DROSHA	ORF	0	31
FANCG	ORF	-0.044	31
FYCO1	ORF	-0.468	31
MAP7D1	ORF	0.386	31
NFX1	ORF	-1.092	31
PCID2	ORF	-0.842	31
PDHX	ORF	1.159	31
PIBF1	ORF	0.578	31
PPM1D	ORF	0.538	31
PRC1	ORF	1.193	31
PTCD1	ORF	-0.759	31
PUS1	ORF	0.541	31
RBM27	ORF	1.208	31
SCAF11	ORF	0	31
SLC30A5	ORF	0.379	31
SMARCA1	ORF	1.901	31
TBCD	ORF	-1.278	31
THOC5	ORF	0.242	31
TPX2	ORF	-0.947	31
USP28	ORF	-0.06	31
VCPIP1	ORF	-0.354	31
ZBTB33	ORF	1.347	31
PKN3	ORF	0.724	30.625
PRMT6	ORF	0.391	30.25
TAP1	ORF	-1.336	30.25
LRRFIP1	BOTH	0.658	30.25
BMP2K	ORF	1.287	30.1395
DDX10	BOTH	-0.726	30.1176
EPB41	ORF	-0.016	30.1176
PPAN-P2RY11	ORF	0	30.1176
TEX10	ORF	-0.759	30.1176
ARID1B	ORF	-0.306	30.0312
BLMH	ORF	-1.005	30.0312
CDH2	ORF	1.519	30.0312
CDKN2AIP	ORF	-0.43	30.0312
MAD1L1	ORF	1.586	30.0312
MAP2K2	ORF	-0.819	30.0312
MCMBP	ORF	0	30.0312
MPHOSPH10	ORF	0.381	30.0312
OS9	ORF	1.398	30.0312
PPP6R2	ORF	-1.318	30.0312
RAP1GDS1	ORF	-1.367	30.0312
TBC1D15	ORF	-0.075	30.0312
TELO2	ORF	-1.839	30.0312
TNFRSF10B	ORF	-1.84	30.0312
TOPBP1	ORF	0.154	30.0312
WDR4	ORF	-0.273	30.0312
ATG9A	ORF	0.345	30
CCDC93	ORF	-0.067	30
CEP120	ORF	1.7	30
CORO1A	ORF	0.517	30
ENO3	ORF	-1.636	30
FBXW8	ORF	0.966	30
HELZ	ORF	0.086	30
IKBIP	ORF	1.102	30
KIF7	ORF	-0.61	30
LZTR1	ORF	-1.37	30
MYCN	ORF	0.227	30
PTK2B	ORF	-0.32	30
RAB3IP	ORF	0.285	30
RALBP1	ORF	0.691	30
RPAP1	ORF	-0.945	30
RRM1	ORF	1.164	30
SETD7	ORF	1.551	30
SPG20	ORF	1.647	30
SYDE1	ORF	1.051	30
TAF4	ORF	-1.255	30
TTF2	ORF	-0.388	30
TUBA3C	ORF	0.29	30
CENPE	BOTH	-0.519	30
EHD1	BOTH	0.059	30
BAZ1B	ORF	0.542	29.641
NIPBL	ORF	0.927	29.2571
ORC4	ORF	-0.947	29.2571
OSGEP	ORF	0.174	29.2571
DCAF11	ORF	-0.978	29.1212
ETFB	ORF	0.063	29.1212
FLCN	ORF	-0.832	29.1212
HK2	ORF	0.006	29.1212
NUBP2	ORF	-1.281	29.1212
ZMYM4	ORF	0.945	29.1212
ATP4A	ORF	-1.036	29.0323
BTAF1	ORF	0.759	29.0323
CCND3	ORF	0.419	29.0323
DDX58	ORF	0.827	29.0323
EEA1	ORF	0.56	29.0323
EHMT1	ORF	-0.669	29.0323
INTS1	ORF	-1.472	29.0323
KIF22	ORF	-0.795	29.0323
LLGL1	ORF	-0.14	29.0323
PKN1	ORF	1.752	29.0323
WAPAL	ORF	1.546	29.0323
ZNF688	ORF	-1.205	29.0323
ACADVL	ORF	-0.388	29
AICDA	ORF	-0.294	29
ARHGAP32	ORF	0.514	29
ATP6V1B1	ORF	-0.303	29
CNN2	ORF	-1.71	29
CSTF1	ORF	-1.026	29
DYRK1B	ORF	-0.58	29
EIF4G3	ORF	0.136	29
EPHA1	ORF	-0.455	29
EXOC7	ORF	-1.689	29
FBXL18	ORF	-0.587	29
KIT	ORF	0.042	29
MAGEB10	ORF	0.553	29
MRPL52	ORF	-0.631	29
NOP14	ORF	-1.678	29
PPARD	ORF	0.749	29
SCYL1	ORF	0.172	29
SEC63	ORF	0.905	29
TACC3	ORF	-0.059	29
TLR9	ORF	-0.123	29
TOP3A	ORF	-1.432	29
USP1	ORF	0.526	29
YEATS2	ORF	0.789	29
PDE4D	BOTH	0.92	29
TRIM41	ORF	0.219	29
UBA6	BOTH	-0.365	29
LIMCH1	BOTH	0.662	28.6579
SPECC1	ORF	0.473	28.5208
CDC40	ORF	1.36	28.125
CSTF3	ORF	-0.259	28.125
ESCO2	ORF	-0.119	28.125
TCF12	ORF	-0.594	28.125
PPP3CA	BOTH	1.886	28.125
CCNH	ORF	0.607	28.0333
CIT	ORF	0.512	28.0333
COMT	ORF	-1.718	28.0333
ERP44	ORF	0.304	28.0333
GOT1	ORF	0.006	28.0333
LRSAM1	ORF	-1.956	28.0333
LRWD1	ORF	0.046	28.0333
MAP7	ORF	0.274	28.0333
PARP2	ORF	0.977	28.0333
PRKCE	ORF	-0.178	28.0333
SATB1	ORF	0.253	28.0333
SPEN	ORF	-0.023	28.0333
STT3A	ORF	1.183	28.0333
TFPT	ORF	0.532	28.0333
WHSC1L1	ORF	-1.949	28.0333
ATP2B4	ORF	1.873	28
BCL2L11	ORF	0.188	28
CAMK2A	ORF	0.209	28
CIRH1A	ORF	0.246	28
EIF2B5	ORF	-1.022	28
ETV6	ORF	0.32	28
EXOC3	ORF	0.467	28
FAM110B	ORF	1.804	28
FARS2	ORF	0.192	28
GTF2IRD1	ORF	-1.077	28
HAUS3	ORF	-1.111	28
INPP5E	ORF	0.712	28
ISYNA1	ORF	0.7	28
KDM2B	ORF	-0.289	28
KLC3	ORF	0.389	28
LENG1	ORF	0.617	28
MAP3K4	ORF	1.873	28
MBP	ORF	-0.689	28
MELK	ORF	0.866	28
MSL1	ORF	0.171	28
MUC1	ORF	-0.011	28
NCDN	ORF	-0.097	28
NOL10	ORF	-1.623	28
ORC3	ORF	-0.127	28
PDE12	ORF	0.374	28
PITRM1	ORF	0.973	28
PLEKHO1	ORF	0.82	28
PPA2	ORF	-1.771	28
PUS7	ORF	-0.726	28
SP100	ORF	0.398	28
STAG2	ORF	1.158	28
STXBP1	ORF	1.751	28
SYNJ2BP	ORF	1.339	28
TONSL	ORF	0	28
USP36	ORF	-1.101	28
USP42	ORF	-0.924	28
UTP15	ORF	-0.045	28
AGL	BOTH	0.799	28
CCNA1	BOTH	-1.096	28
HAUS8	BOTH	0.124	28
SNX6	BOTH	0.45	28
ERCC3	ORF	0.684	27.6757
ZNF622	ORF	-0.815	27.6757
HIP1R	ORF	-0.331	27.2727
PIP5K1A	ORF	1.163	27.2727
SPTBN2	ORF	1.129	27.2727
URB1	ORF	0	27.2727
AP3S1	ORF	1.549	27.129
CLASP1	ORF	0.75	27.129
IFIT2	ORF	-0.033	27.129
LSR	ORF	1.668	27.129
POU2F1	ORF	1.164	27.129
PTPRN	ORF	-0.455	27.129
RBM26	ORF	0.463	27.129
WDFY3	ORF	0.458	27.129
ALMS1	ORF	0.497	27.0345
AP1G1	ORF	1.061	27.0345
ASB2	ORF	-0.702	27.0345
CENPB	ORF	-1.786	27.0345
FAR1	ORF	0.181	27.0345
GOLGB1	ORF	0.101	27.0345
HBS1L	ORF	1.314	27.0345
KDM6A	ORF	-0.445	27.0345
KIAA1715	ORF	1.623	27.0345
MAP2	ORF	0.793	27.0345
MLST8	ORF	-1.201	27.0345
NUP88	ORF	-0.367	27.0345
RIOK2	ORF	-0.039	27.0345
RNF10	ORF	1.173	27.0345
SH3RF3	ORF	0.986	27.0345
UGP2	ORF	0.559	27.0345
ZNF644	ORF	-0.314	27.0345
SMG7	BOTH	0.256	27.0345
ARFIP1	ORF	-1.133	27
ARID4B	ORF	0.881	27
BMS1	ORF	0.864	27
CARD9	ORF	-1.831	27
CASP7	ORF	0.232	27
CCDC136	ORF	-1.333	27
CCDC138	ORF	-0.104	27
CLASP2	ORF	0.822	27
DDX28	ORF	-1.614	27
DHX37	ORF	-0.406	27
DNAJC13	ORF	1.314	27
GIPC1	ORF	-0.216	27
HMMR	ORF	-0.43	27
MCM3AP	ORF	-1.014	27
MPP1	ORF	-0.976	27
MUL1	ORF	0.099	27
OSBP	ORF	0.239	27
PIK3CB	ORF	1.315	27
SETX	ORF	0.021	27
SH3GLB2	ORF	-0.295	27
SHKBP1	ORF	-1.191	27
SNX1	ORF	1.664	27
SRF	ORF	0.391	27
UTP20	ORF	-0.81	27
ZFYVE19	ORF	1.009	27
ZNF148	ORF	-0.21	27
HARS	ORF	0.839	27
NMI	BOTH	0.122	27
PALB2	BOTH	-0.172	27
INF2	ORF	-1.327	26.6304
DAPK3	ORF	0.134	26.561
HLA-C	ORF	-0.757	26.4706
NVL	ORF	0.465	26.4706
PPFIBP1	ORF	1.567	26.2812
SSFA2	ORF	0.951	26.2564
CAMK2G	ORF	0.96	26.1333
CCDC86	ORF	-0.829	26.1333
KIF1A	ORF	0.573	26.1333
LRRC47	ORF	-1.378	26.1333
SETD1A	ORF	-0.07	26.1333
TARBP2	ORF	-1.82	26.1333
ABCC2	ORF	-1.32	26.0357
ANKRD17	ORF	-0.216	26.0357
BAIAP2L1	ORF	0.919	26.0357
CKAP2	ORF	-0.043	26.0357
FOXE1	ORF	-1.113	26.0357
MLLT1	ORF	-0.049	26.0357
PCF11	ORF	1.106	26.0357
SLC12A2	ORF	-1.69	26.0357
SPG7	ORF	-1.428	26.0357
TDRD3	ORF	1.285	26.0357
SEL1L	ORF	0.72	26.0357
AAAS	ORF	-0.32	26
ABL2	ORF	0.194	26
ACTN2	ORF	-1.414	26
AIP	ORF	1.413	26
ALDH4A1	ORF	-0.869	26
CCDC120	ORF	-0.208	26
CCDC132	ORF	0.063	26
CDK20	ORF	1.373	26
CLEC14A	ORF	1.787	26
CSPP1	ORF	-0.44	26
DCAF4L2	ORF	-0.362	26
DGCR14	ORF	-0.459	26
DHX16	ORF	-0.209	26
EPS8	ORF	0.097	26
HEXA	ORF	0.773	26
ITGB4	ORF	-1.366	26
KATNA1	ORF	0.909	26
KIAA1524	ORF	0.432	26
LPCAT1	ORF	0.16	26
MAEA	ORF	-1.457	26
MALT1	ORF	0.28	26
MAP1S	ORF	0.42	26
MKLN1	ORF	1.603	26
NAA15	ORF	-0.998	26
NEDD9	ORF	-1.143	26
NFYC	ORF	0.656	26
POLH	ORF	-0.371	26
PTPN5	ORF	0.446	26
RAB6B	ORF	0.789	26
RABGAP1L	ORF	1.829	26
RANBP3	ORF	-1.64	26
RASA1	ORF	1.406	26
RNF146	ORF	1.877	26
SLC39A9	ORF	1.102	26
SLTM	ORF	0.663	26
SLU7	ORF	0.554	26
SOS1	ORF	-0.217	26
SPATA2	ORF	-1.545	26
STK40	ORF	-0.266	26
TANC2	ORF	1.45	26
TNNT1	ORF	1.398	26
TRPC4AP	ORF	-0.971	26
ZHX1	ORF	1.398	26
EVC2	BOTH	-1.534	26
USP54	ORF	0.467	26
ZNF217	ORF	1.736	26
ITPR3	ORF	-0.464	25.973
ARHGAP21	ORF	0.713	25.6
SH3GLB1	ORF	0.33	25.4848
TMEM43	ORF	1.254	25.4848
LARP4	ORF	-0.753	25.2903
TRAF5	ORF	0.068	25.2903
LRRFIP2	ORF	-1.811	25.2895
CNOT3	ORF	-0.756	25.1379
DHCR7	ORF	0.434	25.1379
GCC1	ORF	-0.381	25.1379
SLC2A1	ORF	1.29	25.1379
TOM1	ORF	-1.636	25.1379
ARHGEF7	ORF	-1.321	25.037
CENPF	ORF	0.783	25.037
DDX55	ORF	-0.593	25.037
ECI2	ORF	0	25.037
IWS1	ORF	-0.501	25.037
KIF20A	ORF	0.981	25.037
MAN1B1	ORF	-1.601	25.037
PRMT3	ORF	-0.054	25.037
RIPK2	ORF	1.045	25.037
ABCF3	ORF	-1.188	25
ACOT7	ORF	-1.561	25
ATP6V0A1	ORF	-1.605	25
BACH1	ORF	1.151	25
BRAP	ORF	0.912	25
CCDC92	ORF	-0.456	25
CDH5	ORF	1.134	25
CHTF18	ORF	-1.238	25
CLCC1	ORF	0.034	25
COG6	ORF	0.24	25
DDX19A	ORF	0.428	25
DES	ORF	1.116	25
DIAPH3	ORF	-0.786	25
DLG1	ORF	0.737	25
DSC1	ORF	-1.643	25
FAM189B	ORF	0.338	25
FLG2	ORF	1.099	25
GGA3	ORF	-0.509	25
ITGA5	ORF	1.515	25
ITGA6	ORF	-0.295	25
ITGB3	ORF	0.569	25
KDM5A	ORF	0.608	25
KRTAP10-9	ORF	0.528	25
MAP3K2	ORF	-0.514	25
NCOA5	ORF	-1.057	25
NLE1	ORF	-1.393	25
NR1H3	ORF	-0.419	25
NR2C1	ORF	-0.339	25
NUMBL	ORF	1.397	25
NUSAP1	ORF	1.042	25
OTUD5	ORF	-1.649	25
PACSIN2	ORF	-0.449	25
PHF12	BOTH	1.095	25
PHLDB3	ORF	0.366	25
POLL	ORF	1.83	25
POLR1E	ORF	1.146	25
PTPRS	ORF	0.213	25
RBMS1	ORF	1.619	25
RET	ORF	1.942	25
RNF169	ORF	1.844	25
RRP9	ORF	-0.939	25
SARS2	ORF	-0.229	25
SCAF4	ORF	0	25
SIK2	ORF	1.215	25
SP3	ORF	-0.416	25
STK25	ORF	-0.113	25
TNKS	ORF	-1.143	25
TRIM39	ORF	-0.024	25
UGDH	ORF	-1.262	25
USP48	ORF	-0.956	25
ZEB1	ORF	1.567	25
ARFGEF2	BOTH	-1.681	25
BRIP1	BOTH	-0.578	25
ETAA1	BOTH	0.205	25
NUF2	BOTH	-0.11	25
USP3	ORF	0.779	25
KDM2A	ORF	-0.929	24.3
KRTAP10-7	ORF	0.405	24.3
BRD3	ORF	-0.228	24.1429
IFIT1	ORF	0.48	24.1429
DOT1L	BOTH	1.248	24.1429
AGFG1	ORF	0.308	24.0385
ATP6V1C1	ORF	0.491	24.0385
FKBP9	ORF	0.289	24.0385
FRS2	ORF	-0.249	24.0385
GRIPAP1	ORF	0.548	24.0385
KCTD15	ORF	1.793	24.0385
MED25	ORF	-0.242	24.0385
MYD88	ORF	0.521	24.0385
NEMF	ORF	0	24.0385
OSBPL6	ORF	1.132	24.0385
PIP4K2C	ORF	0.954	24.0385
RAB8B	ORF	1.275	24.0385
TAF1B	ORF	-0.465	24.0385
TOX4	ORF	0.843	24.0385
USP33	ORF	-0.258	24.0385
ZAP70	ORF	-1.582	24.0385
AHCTF1	BOTH	-0.845	24.0385
INTS6	BOTH	1.616	24.0385
KIF21A	BOTH	0.882	24.0385
PDS5B	BOTH	1.256	24.0385
AASS	ORF	-0.978	24
ARHGAP17	ORF	-0.271	24
B9D2	ORF	0.07	24
CALML5	ORF	-0.337	24
CDC14A	ORF	1.126	24
CHD7	ORF	-1.101	24
CPSF4	ORF	-0.138	24
DCX	ORF	-0.189	24
EGR1	ORF	1.073	24
EHD4	ORF	0.688	24
FAM90A1	ORF	0.267	24
FERMT3	ORF	-0.156	24
FKBP15	ORF	-0.164	24
GATA3	ORF	-0.396	24
HGF	ORF	0.743	24
HIVEP1	ORF	-0.646	24
IL17RA	ORF	-1.661	24
KIAA1217	ORF	-1.568	24
KIF4A	ORF	0.847	24
LENG8	ORF	-0.729	24
MAN1A1	ORF	-1.335	24
MAP2K4	ORF	0.638	24
MKRN3	ORF	-0.223	24
MTPAP	ORF	0.244	24
MYBL2	ORF	-1.093	24
NBR1	ORF	-0.274	24
NPHP4	ORF	-0.257	24
OTUD7B	ORF	1.55	24
PNPT1	ORF	-0.596	24
POLR1D	ORF	-1.227	24
PPP1R13B	ORF	0.733	24
PTPDC1	ORF	1.859	24
PTPN12	ORF	1.484	24
PTPRA	ORF	0.593	24
RALGPS2	ORF	1.02	24
RAPGEF2	ORF	-0.73	24
SEPHS1	ORF	0.68	24
SERPINB12	ORF	-0.703	24
SIPA1L2	ORF	-1.154	24
STARD13	ORF	0.413	24
STX6	ORF	1.285	24
TEAD4	ORF	-0.788	24
TIMELESS	ORF	-1.513	24
TRIB3	ORF	0.661	24
USP49	ORF	-0.594	24
WAC	ORF	0.167	24
WDR62	ORF	0.358	24
ZNF318	ORF	-0.633	24
ZNF451	ORF	-0.395	24
APOB	BOTH	-0.579	24
BCAS3	BOTH	-0.75	24
SYNE1	BOTH	1.601	24
STON2	ORF	0.937	23.6842
PSTPIP1	ORF	-1.544	23.5161
MYEF2	ORF	1.17	23.3103
SKIV2L	ORF	-0.637	23.3103
FUT8	ORF	0.569	23.1481
MATN2	ORF	0.33	23.1481
MPZL1	ORF	0.994	23.1481
PAPSS1	ORF	1.567	23.1481
ANK3	ORF	0.701	23.04
ANKRD11	BOTH	0.312	23.04
ASPSCR1	ORF	-1.749	23.04
ATAD5	ORF	-1.191	23.04
CMAS	ORF	0.333	23.04
CPD	ORF	0.793	23.04
CWF19L2	ORF	1.381	23.04
DAB2IP	ORF	-0.579	23.04
DDX51	BOTH	-0.919	23.04
GPATCH8	ORF	1.189	23.04
ING4	ORF	-0.083	23.04
INTS7	ORF	0.717	23.04
IQGAP3	ORF	0.331	23.04
KLHL2	ORF	-0.296	23.04
MKNK2	ORF	0.044	23.04
MPHOSPH9	ORF	0.123	23.04
OAS3	ORF	-0.162	23.04
OGFOD1	ORF	1.054	23.04
OXA1L	ORF	1.195	23.04
POC1B	ORF	0.355	23.04
RSBN1	ORF	-1.921	23.04
SCP2	ORF	-0.184	23.04
[truncated: 6,286 more rows]

## Sheet: PaC
Gene	Mutation	Precog_metaZ	Network_score
KIAA1429	ORF	-0.386	257.555
MYC	BOTH	-1.55	249.514
NTRK1	ORF	0.059	234.281
BRCA1	ORF	1.451	194.722
NR2C2	BOTH	1.573	176.681
TP53	NON_ORF	1.084	170.548
TRIM25	ORF	1.739	166.149
PHB	BOTH	1.151	164.167
ESR1	ORF	-1.303	154.255
ESR2	ORF	-0.393	153.96
CTNNB1	ORF	-1.059	148.526
LARP7	ORF	-0.968	138.409
HDAC2	ORF	-0.538	129.49
HSPA8	ORF	-1.264	125.882
FN1	ORF	0.887	124.334
CUL7	ORF	1.03	124.224
OBSL1	ORF	0.837	124.031
CDC5L	BOTH	0.14	120.961
EGFR	BOTH	-1.691	119.07
HNRNPU	ORF	0.289	118.726
PRPF8	ORF	1.506	118.694
ELAVL1	NON_ORF	-1.601	117.879
CAND1	ORF	0.355	116.817
HSPA5	NON_ORF	-0.635	116.547
HNRNPL	ORF	1.159	115.182
XRCC6	ORF	0.131	115.112
KRAS	BOTH	-0.342	114.378
MEPCE	BOTH	-0.045	114.048
RNF2	ORF	-0.234	111.259
XPO1	ORF	0.407	110.641
RPA1	ORF	0.038	110.345
CYLD	ORF	-1.403	108.361
CUL1	NON_ORF	0.398	107.122
NXF1	ORF	0.491	105.785
EP300	BOTH	1.57	103.687
SUZ12	ORF	1.533	103.687
CDK9	ORF	0.052	102.961
HUWE1	ORF	0.236	102.6
HNRNPK	ORF	0	101.407
TMPO	ORF	0.923	99.5677
HDAC1	NON_ORF	-0.645	98.383
HDAC5	ORF	-1.111	97.3333
HIF1A	ORF	1.064	96.9548
MDM2	BOTH	0.041	96.8972
ACTC1	ORF	0.169	95.5576
LMNA	ORF	-0.68	95.1607
CFTR	BOTH	-1.211	95.0625
H2AFX	ORF	0.197	92.5567
RC3H1	ORF	0.677	92.1614
ITGA4	BOTH	0.826	90.0346
YAP1	ORF	0.235	89.9593
RIOK1	ORF	1.007	89.1606
HSPA4	ORF	0.321	88.9171
PCBP1	BOTH	0.129	88.3403
RPA3	NON_ORF	0.408	88.0476
EEF1A1	BOTH	1.057	87.347
WWOX	ORF	-0.945	87.2905
RC3H2	ORF	-0.975	87.2093
SYNCRIP	ORF	0.142	85.8516
YWHAQ	NON_ORF	-0.566	85.7032
PRKDC	NON_ORF	1.526	85.3781
ATXN3	ORF	-0.937	85.3262
DDX5	ORF	1.692	84.9031
PARP1	ORF	0.447	84.7059
SMAD3	ORF	-0.24	84.5854
ILF3	ORF	1.901	82.7465
YWHAZ	ORF	1.231	82.6721
RUVBL2	ORF	1.834	82.2528
HNRNPM	ORF	0	78.7202
EIF4A3	ORF	0.674	77.7877
USP14	ORF	1.739	77.4439
CREBBP	BOTH	-1.29	76.9589
MYH9	ORF	0.156	76.4611
HDAC6	ORF	1.635	76.0874
METTL14	ORF	0	75.8495
RPS3	ORF	1.014	75.594
ARRB2	ORF	1.822	74.8033
TRIM28	ORF	1.176	74.7556
HSPA9	ORF	0.379	73.5968
ACTB	ORF	-0.77	73.4694
HNRNPR	ORF	-0.572	73.3395
PARK2	ORF	-0.761	72.3522
SRRM2	ORF	-0.501	71.736
YBX1	ORF	1.616	71.1437
EEF2	ORF	0.918	70.6304
DHX9	ORF	0.962	70.4527
BMI1	ORF	0.058	70.225
NF2	ORF	1.206	69.377
DCPS	ORF	-0.902	68.6
DDX17	ORF	-0.429	68.4474
SFPQ	BOTH	1.21	68.1488
UBQLN2	ORF	-1.851	68.0556
IQGAP1	BOTH	-0.069	68.0252
YWHAG	ORF	-0.885	67.6338
PABPC1	ORF	1.313	67.3368
RBX1	ORF	1.101	66.9897
DHX15	ORF	-0.375	66.7233
CCT3	ORF	1.84	66.4852
HNRNPH1	ORF	0	66.018
FAF1	ORF	0.975	65.7972
HIST1H2AB	ORF	1.301	65.3595
RPS2	NON_ORF	-0.835	64.6923
RPL4	ORF	0.941	64.5122
POLR2A	ORF	-0.799	64.4476
VHL	ORF	1.056	64.2057
TP53BP1	ORF	1.336	64.0588
CDH1	BOTH	-1.067	64.0267
RPL10	ORF	-0.403	64.0197
CCT2	ORF	0.22	64
G3BP1	ORF	1.375	63.9609
RPLP0	ORF	1.395	63.7377
CANX	ORF	1.11	63.3602
METTL3	ORF	0.677	63.1642
CDC73	ORF	-0.329	63.1233
RNF31	BOTH	0.493	63.1119
RPS3A	ORF	-0.211	63.0874
IFI16	ORF	-0.562	63.075
CDC37	ORF	1.902	62.2632
H2AFY	ORF	1.344	61.8947
HNRNPF	ORF	0	61.8523
RBBP4	ORF	-0.399	61.8321
TUBG1	BOTH	1.655	61.3404
KPNB1	BOTH	1.197	61.172
AR	ORF	-0.908	61.0403
RPL3	BOTH	-0.732	60.5767
NOTCH1	ORF	0.943	60.4839
HIST1H2BB	ORF	1.789	60.4478
PML	BOTH	0.287	60.3774
MATR3	ORF	-1.394	60.0625
TCP1	ORF	-0.219	59.7682
SF3B1	ORF	0.093	59.7027
SOX2	BOTH	0.46	59.6452
RNF123	ORF	1.693	59.5984
FLNA	ORF	0.529	59.2397
HDAC4	ORF	-0.971	59.0769
TRAF6	ORF	-1.349	58.7398
MDC1	BOTH	1.548	58.6744
PDHA1	ORF	-0.866	58.441
SQSTM1	ORF	-0.504	58.3724
RBM39	BOTH	0	58.2256
RBM14	ORF	0.793	58.2231
RPL11	ORF	-1.68	57.9727
RPS14	BOTH	-0.928	57.3459
MECOM	BOTH	0	57.1429
DDX3X	ORF	0.395	57.1203
ZNF746	ORF	-1.611	56.9013
SMARCC2	ORF	1.141	56.8598
RPS16	ORF	0.504	56.6532
SMARCA5	ORF	-1.119	56.6372
CDKN2A	NON_ORF	-0.229	56.6372
RPTOR	ORF	0	56.5603
BARD1	BOTH	1.592	56.448
PAN2	ORF	0	56.1323
RPL7A	ORF	0.551	55.6364
PTBP1	ORF	0.802	55.1527
NONO	BOTH	-0.46	54.8478
SP1	ORF	0.067	54.6117
WDR77	NON_ORF	1.35	54.6065
SMAD2	BOTH	0.624	54.5684
BAG3	ORF	-1.33	54.4532
UBR5	ORF	1.224	53.8462
SMARCC1	ORF	1.842	53.8283
SRRM1	ORF	0.472	53.8017
CTBP1	ORF	0.326	53.7674
NOP56	BOTH	0	53.5515
SF3B3	ORF	-0.765	53.125
CRY2	BOTH	-0.067	52.898
KHDRBS1	ORF	0.982	52.898
USP15	ORF	0.219	52.5091
RIPK4	ORF	-0.085	52.469
FBXW11	ORF	0.28	52.459
SF3A1	ORF	0.373	52.459
RPS9	ORF	-1.769	52.4182
SNRNP200	ORF	0	52.2667
JUN	ORF	-1.061	52.0833
RBMX	ORF	0.506	52.036
CCT6A	BOTH	1.502	51.3611
SNRNP70	BOTH	0	51.1557
CDK1	ORF	0	50.8605
KDM1A	ORF	0	50.7937
SMC3	ORF	-0.199	50.7037
PRPF19	NON_ORF	0.822	50.084
NEDD4	ORF	0.491	50.069
NCOR1	ORF	0.632	50.069
ITCH	ORF	-0.149	49.9221
RPN1	ORF	0.989	49.9203
CHEK2	ORF	1.614	49.7059
PTEN	ORF	-1.854	49.4863
DNAJA2	BOTH	0.132	49.4216
THRAP3	ORF	1.639	49.4083
ARRB1	ORF	0.367	49.3426
BTRC	ORF	-0.195	48.672
DDX1	ORF	-1.497	48.672
ACTG1	ORF	0.918	48.4455
LATS2	ORF	-1.55	48.4024
LRPPRC	ORF	1.18	48.2857
PPP1CB	ORF	-0.766	48.0351
HERC2	ORF	1.379	48.0351
PPARG	ORF	0.057	48
MAPK1	BOTH	-0.14	47.7553
CTCF	ORF	0.736	47.6174
JUP	ORF	0.529	47.5804
NR3C1	BOTH	-1.576	47.5566
RAD21	ORF	-1.419	47.5312
PPP2R1A	ORF	0.56	47.5103
EZR	ORF	0	47.4719
CEP250	ORF	1.861	47.432
UBE3A	ORF	-0.6	47.2803
ATM	ORF	-0.352	47.25
SMC1A	ORF	0.102	47.1837
RPL8	ORF	-1.547	47.0511
SPTBN1	ORF	0.056	46.8034
SDHA	ORF	1.111	46.8
EPRS	ORF	0.041	46.7456
CCT7	BOTH	1.238	46.7153
RB1	ORF	-1.202	46.6765
NFKB1	ORF	-0.986	46.5125
RAN	ORF	0.144	46.4286
RBM10	ORF	0.961	46.4133
ANXA2	ORF	0.428	46.2477
CSNK2A2	ORF	-1.198	46.24
REST	ORF	0.274	46.2349
TGFB1	ORF	1.669	46.0168
SF1	ORF	0.181	45.9383
ZBTB7A	ORF	0.458	45.9383
SEC16A	BOTH	-0.795	45.4737
BAG6	NON_ORF	0	44.9541
BAG2	ORF	0.668	44.8932
STAT3	BOTH	0.158	44.8932
SMARCE1	BOTH	-0.059	44.8533
SPTAN1	ORF	0.199	44.7815
RPLP2	ORF	-1.955	44.7552
PIK3R1	ORF	0.021	44.6977
GTF2I	ORF	-0.811	44.5217
SHC1	ORF	1.4	44.5217
KAT5	ORF	0	44.4737
HIST1H1C	BOTH	1.26	44.449
PCBP2	ORF	1.148	44.449
IGF2BP1	ORF	1.899	44.0104
LUC7L2	ORF	-1.552	44.0098
CBL	ORF	-1.139	44
TRIM14	ORF	0.212	43.9453
DYNC1H1	ORF	-0.019	43.9322
RPL24	ORF	-1.514	43.879
KAT2B	ORF	0	43.7765
FASN	ORF	1.852	43.75
EEF1G	ORF	-0.489	43.6803
HIST3H3	ORF	0.761	43.2674
LARS	ORF	-0.184	43.1635
TP63	ORF	0.657	42.5823
DNM1L	ORF	-0.243	42.4918
PPIE	ORF	-0.403	42.2414
CHUK	BOTH	0.287	42.1948
HNRNPAB	ORF	0	41.8846
PSMD4	ORF	1.5	41.6667
NFATC2	ORF	-0.998	41.3333
DISC1	ORF	0.156	41.1266
GANAB	ORF	1.447	41.0244
RAD18	ORF	-1.71	41.0244
MCM3	ORF	1.727	41.0194
CALR	ORF	-0.04	40.9529
MYH10	ORF	1.431	40.9529
RANBP2	ORF	-0.349	40.8936
SART3	BOTH	1.021	40.8901
DCAF7	ORF	0	40.8784
RPL22	BOTH	-1.763	40.8322
EEF1D	ORF	-0.024	40.7103
DDX21	ORF	-0.363	40.563
PSMC1	ORF	1.559	40.4959
ACTN4	ORF	1.733	40.4632
COPA	BOTH	0.709	40.4632
NCOR2	ORF	-0.338	40.3226
YWHAH	ORF	-0.257	40.0476
MYO1C	ORF	1.108	40.0417
AHNAK	BOTH	-0.168	40.0115
HSPA1L	ORF	-1.21	40.0108
TNF	ORF	0.204	40.0084
HNRNPUL1	ORF	0	39.6289
PUF60	ORF	0.409	39.6289
ABL1	ORF	1.14	39.5765
ACTN1	ORF	0.443	39.5765
TBK1	ORF	-0.347	39.5634
UBE2L3	ORF	0.493	39.4054
IKBKB	ORF	0.143	39.2857
HADHA	ORF	1.942	39.2727
EEF1A2	BOTH	0.154	39.2
NINL	ORF	0	39.1884
LRRK2	BOTH	0.131	39.1446
PLEC	BOTH	0	39.1304
HSPH1	ORF	-1.85	39.1124
SMARCAD1	ORF	0.911	39.0625
TP73	ORF	1.063	39.0625
IGSF8	ORF	1.449	38.9118
AIFM1	ORF	-1.298	38.8571
ACTBL2	BOTH	0	38.7821
WWP2	ORF	1.479	38.7821
NOP2	ORF	0	38.7769
MTF1	ORF	-0.582	38.716
IRS4	ORF	0.956	38.7097
FAF2	ORF	0	38.6786
ISG15	ORF	0.903	38.6786
CSE1L	ORF	1.369	38.6778
SMARCA2	ORF	-0.691	38.4795
WDR76	ORF	-1.373	38.4091
RPL28	ORF	-1.72	38.3675
TOP2A	ORF	1.413	38.2979
ICAM1	ORF	0.465	38.0631
NIN	ORF	0.254	37.9595
SENP3	ORF	0.913	37.9595
ATP2A2	ORF	-0.45	37.8947
LDHB	ORF	-0.671	37.8947
NBN	ORF	-0.417	37.8701
AMBRA1	BOTH	0	37.8
SART1	ORF	1.254	37.7791
CSK	ORF	1.248	37.3134
SND1	ORF	0.891	37.0935
RAF1	ORF	0.982	37.0319
PYHIN1	ORF	0.914	36.967
BRAF	ORF	0.453	36.9385
RALY	ORF	1.847	36.8902
P2RY6	ORF	0.583	36.8416
MAP3K1	BOTH	-0.023	36.8167
KRT18	ORF	0.922	36.4805
NKX2-1	BOTH	0.874	36.4805
MTDH	ORF	-0.115	36.4651
ACTA1	ORF	-1.558	36.45
DBN1	ORF	0.788	36.3636
DKC1	ORF	0.992	36.3636
ATR	ORF	0.241	36.1607
MAGED1	BOTH	0.632	36.125
MTOR	ORF	0	36.1
HIST1H1E	BOTH	1.713	36.0533
LGALS3BP	ORF	1.092	36.046
IGF1R	ORF	1.148	36.0119
ARNT	ORF	-1.845	36.0119
CDC20	ORF	1.869	36.0119
PHF6	ORF	0.777	35.8519
LARP1	ORF	1.57	35.7788
U2AF1	ORF	0.907	35.7033
MYO6	ORF	-0.566	35.6364
ERBB2	ORF	-0.012	35.6301
MSH6	ORF	-0.155	35.6301
MSH2	ORF	1.188	35.5882
DNAJB1	ORF	-1.594	35.4462
DARS	ORF	-0.053	35.3152
FZR1	ORF	1.177	35.3088
CDK8	ORF	-0.577	35.2667
TRA2A	ORF	0.198	35.2113
MAPT	ORF	-0.453	35.1616
TMOD3	ORF	-0.105	35.1169
PTPLAD1	ORF	-0.264	34.9091
IMMT	ORF	0.454	34.8158
DDX24	ORF	1.042	34.7757
EEF1B2	ORF	-0.688	34.7222
YY1	ORF	-1.269	34.7222
LMNB1	BOTH	0.796	34.7143
CPSF6	ORF	-1.303	34.68
BRCA2	ORF	1.568	34.5156
QARS	ORF	0.644	34.4653
MED23	ORF	0.444	34.3881
RFC5	ORF	1.328	34.3881
PRPF6	ORF	1.168	34.3059
MCM4	ORF	1.908	34.3059
EHMT2	ORF	1.891	34.3
RAD50	ORF	-0.224	34.2561
HNRNPH2	ORF	0	33.9888
MED12	NON_ORF	1.889	33.9846
NDRG1	ORF	1.229	33.8824
RPS15	ORF	-0.113	33.8512
PRDM16	ORF	-0.547	33.7838
AP2A1	ORF	1.645	33.7792
UBXN1	ORF	0	33.4697
NCOA3	ORF	0.2	33.3793
KRT1	ORF	-1.679	33.3472
GBF1	ORF	-0.501	33.3333
KHSRP	ORF	0.949	33.1364
CDK6	ORF	0.053	33.0625
SON	ORF	1.53	33.0625
NOLC1	NON_ORF	0.732	33.0471
DNMT1	ORF	1.907	32.8947
CARM1	ORF	0	32.8904
COPB1	NON_ORF	0.501	32.8904
ATXN2	ORF	0.141	32.8182
TNFRSF1A	BOTH	-0.107	32.8136
ZBTB38	ORF	0.02	32.6613
SMAD4	ORF	-0.096	32.6613
TEAD2	ORF	1.384	32.5952
WTAP	BOTH	-0.305	32.5538
CAV1	ORF	-0.588	32.4853
DCTN2	ORF	0.369	32.4675
MAP2K3	ORF	-0.918	32.4507
TBL1XR1	ORF	-0.7	32.4386
ARID1A	ORF	-1.025	32.2667
DSP	ORF	-1.485	32.1111
FOXO3	ORF	-0.365	32.0889
PIAS4	ORF	0.541	32.0889
TGFBR2	ORF	-0.709	32.0889
PRKAA1	ORF	-0.343	32.0727
HIST2H2BE	BOTH	0.626	32.0606
FOXA1	ORF	0.634	32.0133
RCN2	BOTH	1.406	32
SEC22B	ORF	-1.709	32
ATF2	ORF	-0.452	32
DCUN1D1	BOTH	-1.219	31.8584
UBTF	ORF	1.397	31.7377
FLNB	ORF	0.12	31.7195
AIRE	ORF	1.037	31.717
BSG	ORF	0.326	31.6406
RARA	ORF	-0.515	31.6406
TPR	ORF	1.281	31.5921
AGRN	ORF	1.292	31.5821
TOP2B	NON_ORF	-0.769	31.5821
ADRB2	ORF	-0.599	31.5618
UBA1	ORF	0	31.5618
FLII	ORF	0.711	31.5616
UBR4	ORF	-0.001	31.5616
TPM1	ORF	-0.15	31.5571
DVL2	BOTH	1.384	31.5
EPHA2	ORF	0.078	31.5
GTF3C4	ORF	0.426	31.5
STK11	ORF	1.416	31.5
BECN1	ORF	-0.629	31.3725
NACA	ORF	-1.179	31.3725
EBNA1BP2	ORF	-0.268	31.36
PPIA	ORF	1.443	31.3548
UCHL5	ORF	0.06	31.3548
HECW2	ORF	0.008	31.2258
EIF3E	ORF	-0.08	31.2111
HGS	ORF	1.691	31.1818
HP1BP3	ORF	-0.105	31.1818
H2AFZ	ORF	0.574	31.1538
HNRNPUL2	ORF	0	31.1296
RPS27A	ORF	-1.086	31.0345
NFATC1	ORF	-0.463	30.9474
TGOLN2	ORF	-1.318	30.9474
VCL	ORF	0.119	30.9474
RBBP7	ORF	-0.934	30.8681
API5	ORF	0.828	30.7821
IMPDH2	ORF	1.286	30.7821
CTNND1	ORF	0.553	30.7692
HDAC11	ORF	0.116	30.7692
TAF15	ORF	-0.068	30.7302
TKT	ORF	0.853	30.7273
UBE2A	ORF	-0.587	30.7273
NR4A1	ORF	-0.816	30.7234
RASSF1	ORF	0	30.7234
CEP170	ORF	0.981	30.72
ERG	ORF	0.032	30.6818
SKI	ORF	1.362	30.6806
TCOF1	ORF	0.269	30.6667
TARS	ORF	1.5	30.5636
NOS2	ORF	0	30.5556
NCBP1	ORF	0.837	30.4878
FKBP5	ORF	-0.612	30.42
DEK	ORF	0.586	30.4138
CLINT1	ORF	-0.369	30.3115
FUBP1	ORF	0.755	30.3115
CTTN	ORF	0.28	30.2603
RBM25	ORF	1.378	30.2286
SF3B4	NON_ORF	-0.974	30.2286
AMOT	BOTH	-1.59	30.1887
PIK3R2	ORF	0.276	30.1887
NUMA1	ORF	0.293	30.1205
PSMD6	ORF	-1.931	30.0444
NRAS	ORF	0.456	30.0179
IPO5	ORF	0	30.0125
POLR2B	ORF	1.816	29.9221
SKIV2L2	ORF	0.616	29.9221
PPP5C	ORF	1.632	29.8983
CTBP2	NON_ORF	0.35	29.878
ERBB2IP	ORF	-1.017	29.878
FXR1	BOTH	0.995	29.8235
KRT5	ORF	0.758	29.8226
KRT9	ORF	-0.55	29.8226
SMC4	ORF	1.221	29.8226
TFRC	ORF	0.881	29.8226
NHP2L1	ORF	0.774	29.8073
DDX54	ORF	0.899	29.8028
LEO1	ORF	1.201	29.8028
LNX1	NON_ORF	-1.398	29.7846
CCND2	BOTH	-0.376	29.7846
PIAS1	ORF	1.216	29.6296
PCM1	ORF	0.061	29.5385
EPB41L3	ORF	0.596	29.4912
HIST2H2AC	ORF	1.894	29.4912
SMC2	ORF	0.919	29.4
U2SURP	ORF	0	29.4
EPAS1	ORF	-0.732	29.4
DHX30	ORF	-0.044	29.3913
NUP93	ORF	0.102	29.3889
RFC1	BOTH	0.125	29.3478
S100A9	ORF	-0.209	29.3478
GCN1L1	ORF	0.763	29.2805
DDX18	NON_ORF	0.459	29.2604
ALB	ORF	-0.913	29.25
IPO9	BOTH	1.552	29.0909
EIF3B	ORF	0.716	29.0698
BCLAF1	BOTH	-0.11	29.0658
RARS	ORF	-0.102	28.9863
APC	ORF	-1.315	28.9828
MSN	ORF	0.759	28.9286
KRT17	ORF	1.274	28.9
KRT10	ORF	-0.234	28.8955
MAP3K7	ORF	0.928	28.8955
ANLN	ORF	1.542	28.88
RPN2	BOTH	0.432	28.8
CIRBP	ORF	0.677	28.5714
PDLIM7	ORF	1.166	28.5714
ZFR	ORF	-0.544	28.5714
XIAP	ORF	0	28.4915
UNC93B1	ORF	0.906	28.4706
OGT	BOTH	0.016	28.4516
ZC3H18	ORF	0.63	28.4462
RRP1B	ORF	0.203	28.2471
RRP12	ORF	0.75	28.0976
ADAR	ORF	0.593	28.0702
DNAJB6	NON_ORF	-0.13	28.0702
TJP1	ORF	-1.705	28.0702
TP53BP2	ORF	0.537	28.0702
ZUFSP	ORF	0	28.0702
HSPA6	ORF	-0.099	28.058
PCMT1	ORF	0.51	28.058
ERBB3	ORF	0.56	28.0167
LZTS2	ORF	-1.02	28
SRP68	ORF	1.958	28
RANBP9	BOTH	0.957	28
PSMB1	ORF	0.232	27.9677
MCPH1	BOTH	0.151	27.9388
ALDOA	ORF	1.351	27.7397
CD44	ORF	1.798	27.6545
PRRC2A	ORF	0	27.6545
SERPINH1	ORF	1.121	27.6125
BCOR	ORF	0.119	27.5862
DGCR8	ORF	1.149	27.5745
PAICS	ORF	0.873	27.5625
ACACA	ORF	0.263	27.5625
CAPRIN1	ORF	0.048	27.5574
EXOSC10	ORF	0.653	27.5574
TRAF4	ORF	1.64	27.5238
TPM4	ORF	0.992	27.3649
CYC1	ORF	0.093	27.2676
KIAA0368	ORF	-0.47	27.2676
RICTOR	ORF	-0.972	27.2676
KRT19	ORF	0.974	27.2453
MORF4L2	ORF	0.772	27.2453
KIF11	ORF	0.68	27.1385
MYO18A	ORF	1.884	27.1129
RBM8A	ORF	0	27.1129
SVIL	ORF	-1.915	27.1129
TFAP4	ORF	0.849	26.8837
CLU	ORF	0.103	26.8431
SCARB2	BOTH	0.177	26.8431
RBBP5	NON_ORF	1.709	26.8431
EIF3L	ORF	0	26.7971
GTPBP4	ORF	0.729	26.7723
MAGED2	BOTH	0.128	26.7273
TRIP6	ORF	0.89	26.6825
BIRC2	ORF	1.172	26.6667
TXNIP	ORF	-0.717	26.6667
MVP	ORF	-0.064	26.6304
RSL1D1	ORF	-0.255	26.5205
ABI2	ORF	0.632	26.4706
TTK	ORF	0.824	26.449
TSC2	BOTH	0.99	26.449
CALU	ORF	0.767	26.4143
EIF3D	ORF	-1.067	26.4143
TNFAIP3	ORF	1.887	26.3269
SUPT6H	ORF	1.081	26.3269
CKAP5	ORF	1.321	26.2656
LBR	ORF	-0.574	26.2295
TLN1	ORF	-1.042	26.2241
LATS1	ORF	-0.467	25.9286
DERL1	ORF	1.159	25.92
PAF1	ORF	1.072	25.92
PTK2	ORF	-0.776	25.92
CNOT1	ORF	0.612	25.8615
FUBP3	ORF	-0.262	25.8302
PIK3CA	ORF	-0.945	25.8302
TERT	ORF	0.683	25.8302
CCNT1	ORF	0.657	25.8302
FAM120A	ORF	-0.065	25.8302
NCSTN	ORF	-1.27	25.8302
EPS15	ORF	-1.121	25.8065
SH3KBP1	ORF	1.582	25.8065
IK	BOTH	-0.672	25.7857
UNC45A	ORF	0.985	25.7857
TRIM29	ORF	-0.67	25.7797
CPSF7	ORF	0	25.7797
ATXN2L	ORF	1.175	25.6889
AHCY	ORF	0.613	25.5208
CTR9	BOTH	-1.809	25.5208
CASP8	ORF	0.941	25.5208
BAG1	ORF	-1.313	25.4848
KLF5	ORF	0.25	25.4848
SYNPO	ORF	-0.041	25.4118
TRAF1	ORF	0.248	25.4118
GNL2	ORF	1.132	25.3968
ATP5O	ORF	-0.53	25.3908
FANCD2	ORF	0.254	25.3519
DAZAP1	ORF	1.663	25.35
PFKP	ORF	1.354	25.35
SRP72	ORF	1.084	25.3333
CDC27	ORF	0.528	25.3333
HYOU1	ORF	1.852	25.3333
LYAR	ORF	-0.475	25.1429
RNF168	ORF	0.106	25.1304
EP400	ORF	0.586	25.1304
USP11	NON_ORF	0.582	25.0896
AP2A2	ORF	-0.553	25
PNN	ORF	-0.601	25
MPRIP	ORF	0	25
NUP214	ORF	1.553	24.9756
FHL2	ORF	-1.734	24.9231
KEAP1	ORF	0.586	24.9231
TRRAP	ORF	-0.792	24.8966
ITGB1	ORF	1.56	24.8909
PPP6R3	ORF	0	24.75
MCM10	ORF	1.323	24.641
SAFB	ORF	1.932	24.6154
COPB2	ORF	-1.55	24.5957
TJP2	BOTH	0.58	24.5957
SEC23A	ORF	-0.167	24.5323
APOE	ORF	1.295	24.5
ATRX	ORF	1.073	24.5
RNF126	ORF	0.009	24.5
ZBTB16	ORF	-0.848	24.5
FANCA	ORF	0.962	24.5
SMARCD1	ORF	0.971	24.4746
EIF5B	ORF	0.492	24.4528
KPNA6	BOTH	-1.107	24.4528
TCERG1	ORF	1.24	24.4528
CEP57	ORF	1.604	24.4528
XRN1	ORF	0.294	24.4464
SEC24B	ORF	-0.584	24.381
RBM34	ORF	0.867	24.3289
ATAD3B	ORF	1.686	24.2
AXIN1	ORF	1.538	24.0833
TRIM33	ORF	0.974	24.0833
TUBB2B	ORF	-0.361	24.0833
DDX46	ORF	-0.844	24.0196
TNRC6B	ORF	-0.619	24.0196
GART	ORF	1.708	24.0196
HTT	ORF	0	24.0196
GTF3C1	ORF	1.678	24
TCF7L2	ORF	0.324	24
VPRBP	ORF	1.539	23.7656
PIAS2	BOTH	1.408	23.7576
SHFM1	ORF	-1.895	23.6761
PTCH1	ORF	-0.443	23.6034
FYN	ORF	0.352	23.5918
POT1	ORF	-0.792	23.5636
PRKCD	ORF	0.267	23.439
WRN	ORF	0.094	23.439
KIAA0020	ORF	-0.44	23.4051
PRDX6	ORF	1.798	23.4
RPRD2	ORF	0	23.3103
SSR4	ORF	-0.166	23.2903
DDX27	ORF	-0.4	23.2105
PRDX3	ORF	-1.152	23.2105
PTGES3	ORF	1.767	23.2034
ERC1	ORF	0.867	23.1702
KPNA3	ORF	0.954	23.1702
CEBPZ	ORF	-0.757	23.1429
GIGYF2	ORF	0	23.12
KRT14	ORF	0.603	23.12
LAMP1	ORF	-1.759	23.12
ESRRB	ORF	0.329	23.1132
RAI14	ORF	1.008	23.1132
ESYT1	ORF	0	23.0769
NUP205	BOTH	1.503	22.9206
HLTF	ORF	-0.617	22.881
KRT6B	ORF	0.828	22.881
DDOST	ORF	1.767	22.8571
ABCF1	ORF	1.398	22.8167
PSIP1	ORF	-0.408	22.8167
DNM2	ORF	0.297	22.7368
INO80B	BOTH	0	22.7368
PPARGC1A	ORF	0.111	22.7297
UBE2E1	ORF	0.963	22.7297
TECR	BOTH	0	22.7015
DDX50	ORF	-0.613	22.6875
GTF3C3	ORF	-0.004	22.6875
WWP1	ORF	0.32	22.6875
GATAD2B	ORF	-1.41	22.6852
KPNA4	ORF	0.523	22.6852
MAP1LC3A	ORF	1.806	22.6852
PSMB5	ORF	1.555	22.5488
MARK4	ORF	-1.388	22.5333
ZMYM2	BOTH	0.462	22.5
VPS35	ORF	-1.139	22.5
TSR1	ORF	0.766	22.4133
MEX3C	ORF	-0.964	22.4
CYFIP1	ORF	-0.306	22.3488
HMOX2	ORF	1.427	22.3488
NUP62	ORF	-1.06	22.3488
RTF1	BOTH	0.226	22.3488
NCOA6	ORF	-0.715	22.3488
TRIM37	NON_ORF	1.279	22.3488
LMO7	ORF	-0.269	22.3448
LONP1	ORF	1.808	22.3448
MDH2	ORF	-1.176	22.3448
PTMA	ORF	1.815	22.3448
ACTA2	BOTH	-1.52	22.2727
RCOR1	NON_ORF	0.517	22.2609
WHSC1	ORF	0.214	22.2609
ANXA7	BOTH	-1.701	22.2308
AKAP8	ORF	-0.527	22.2245
NUP153	BOTH	0.684	22.2245
ZYX	ORF	-0.378	22.2245
FOXG1	ORF	0.098	22.1538
TFAP2A	BOTH	-0.3	22.1316
PIK3C2A	ORF	0.594	22.1316
RPS6KA2	ORF	0.076	22.0909
SRRT	ORF	0	22.0806
MAP2K1	ORF	1.636	22.0435
CSDE1	ORF	0.137	21.9512
ATP6V1A	ORF	0.94	21.9178
DOCK7	ORF	1.31	21.875
PPP1R12A	ORF	-0.829	21.875
KRT16	BOTH	1.147	21.8409
PRRC2C	ORF	0	21.8409
MDN1	ORF	1.377	21.8409
TNRC6A	BOTH	-0.6	21.8113
WDR83	ORF	0	21.8113
LCK	ORF	-0.372	21.8065
DSG2	ORF	0.338	21.7872
RNF20	ORF	0.487	21.7872
BAZ1B	ORF	0	21.7872
PC	BOTH	1.077	21.78
RBM17	ORF	-0.574	21.78
PDLIM5	ORF	-0.168	21.7778
RIPK1	BOTH	1.528	21.7778
LUZP1	ORF	-0.338	21.6
ALDH3A2	ORF	0.151	21.5641
GEMIN5	ORF	0.669	21.5522
CDK16	ORF	0	21.5517
MRPS27	ORF	0.413	21.4912
BOP1	BOTH	1.247	21.4412
IPO8	ORF	1.902	21.4412
HIST1H2BG	ORF	1.134	21.4286
HLA-A	ORF	-0.065	21.4286
PDS5A	ORF	-0.272	21.4286
XAB2	ORF	-0.947	21.4286
DCD	ORF	-0.232	21.4074
TXLNA	ORF	1.219	21.4074
PTCD3	ORF	-0.821	21.3906
NSFL1C	ORF	1.185	21.3556
MARK2	ORF	0.965	21.3556
MYO19	ORF	1.618	21.3529
CTNNA1	ORF	0.267	21.3333
DDX20	ORF	-0.558	21.3333
HCK	ORF	0.16	21.3333
PPM1B	ORF	-1.46	21.3333
RHOA	ORF	0.592	21.3333
SENP1	ORF	-0.569	21.3333
ASPH	ORF	1.044	21.3333
ECT2	ORF	0.879	21.2459
CHD1L	ORF	0.504	21.1892
GORASP2	ORF	-0.489	21.1892
PKN2	BOTH	-0.789	21.1892
PTPN14	ORF	1.072	21.1892
NCK2	ORF	0.655	21.125
RAVER1	ORF	-0.516	21.025
PRKCI	BOTH	-0.028	21.025
MAP1B	ORF	-0.342	21.0182
ZNF512	ORF	-1.112	21.0182
SCYL2	ORF	-0.13	20.9302
DYNC1I2	ORF	0.405	20.9032
FOXK1	BOTH	-0.768	20.8913
NSF	ORF	1.297	20.8913
SMURF2	ORF	1.074	20.8913
WIZ	ORF	-1.376	20.8913
DVL3	BOTH	0.518	20.8333
NRIP1	ORF	-1.106	20.8333
AP1M1	BOTH	1.422	20.8286
GLYR1	ORF	0	20.7627
KARS	ORF	0.336	20.7531
NANOG	ORF	-1.78	20.7424
ACTR1A	ORF	-0.231	20.6429
HDLBP	NON_ORF	0.215	20.6429
LAS1L	NON_ORF	0.796	20.6316
PXN	ORF	0.519	20.6316
SPOP	ORF	-0.156	20.6316
SYK	NON_ORF	-0.185	20.6316
EIF2S2	ORF	-0.355	20.5714
KRR1	ORF	0.068	20.5714
CEP55	ORF	0.852	20.5472
IPO4	ORF	1.848	20.5472
FAM188B	ORF	0	20.5122
MYH14	ORF	1.192	20.5122
SUGP2	ORF	0	20.4848
BCL3	ORF	-1.474	20.4848
NCKAP1	ORF	-1.026	20.4848
ABCF2	ORF	-0.014	20.48
UHRF2	ORF	0.507	20.48
BCR	ORF	0.293	20.4545
BICD1	ORF	1.201	20.4545
IGF2BP2	ORF	1.308	20.4545
EDC4	ORF	1.193	20.4545
CDK12	ORF	0	20.4468
UQCRC1	ORF	0.892	20.4328
CDKN2B	ORF	0.285	20.3462
SLU7	BOTH	0.006	20.3462
SPATA2	ORF	-1.499	20.3462
SMG7	BOTH	0.831	20.3462
SNRPN	ORF	-0.2	20.2807
BMP2K	ORF	1.236	20.25
STIL	ORF	0.244	20.25
STOML2	ORF	-0.641	20.25
POLE	ORF	1.277	20.25
DDX39A	ORF	0	20.1667
CDC25B	ORF	1.297	20.1613
GRAP2	ORF	0.365	20.1613
UACA	BOTH	0.32	20.1613
YTHDF1	ORF	-0.569	20.1613
CPS1	ORF	1.009	20.1026
ORC2	BOTH	0	20.1026
IL7R	ORF	0.864	20.082
AMFR	ORF	-1.028	20.082
CHERP	BOTH	-1.545	20.0208
HSPA4L	ORF	-0.938	20.0208
TANK	BOTH	0.292	20.0208
UBE4B	ORF	0.01	20
UBXN7	ORF	0	20
HDAC7	ORF	0	19.8824
TLE3	NON_ORF	0.684	19.8824
SIN3B	NON_ORF	1.001	19.8621
STAG2	ORF	-1.686	19.8621
FGFR4	ORF	0.266	19.8621
EIF3H	ORF	-1.004	19.8406
ARID1B	ORF	-1.156	19.7027
OPA1	ORF	1.644	19.7027
SCRIB	ORF	-0.617	19.7027
SNIP1	ORF	0.38	19.7027
NDUFS2	ORF	1.112	19.6364
DLAT	ORF	-0.268	19.6122
GSTP1	ORF	-0.375	19.6122
FAM98A	ORF	-0.636	19.6
ING1	BOTH	0.714	19.6
NUP133	ORF	-1.794	19.6
PDGFRA	NON_ORF	-1.874	19.6
GEMIN4	ORF	-0.04	19.5932
KDM5B	ORF	0	19.5926
PRKAA2	ORF	-1.671	19.5926
TTN	ORF	-1.022	19.5652
KHDRBS2	ORF	-1.131	19.5581
RPS21	ORF	0.039	19.5556
CASK	ORF	-1.232	19.5312
FTH1	ORF	1.164	19.5312
HIPK2	NON_ORF	-1.539	19.5312
NCOA2	ORF	-0.757	19.5312
TGFBR1	BOTH	-0.108	19.5312
RAB2A	ORF	-1.163	19.4464
BMP4	ORF	-0.22	19.4444
MRPS22	ORF	-0.873	19.4444
STK4	ORF	-0.04	19.36
TLR9	ORF	1.023	19.36
EXOC4	BOTH	1.649	19.3143
GFAP	ORF	0.696	19.3143
MTNR1A	ORF	-1.574	19.3143
NCAPH	ORF	0.924	19.3143
NUP160	ORF	0.208	19.3143
FGFR1	ORF	-0.335	19.22
GFPT1	ORF	0.958	19.22
PRKACA	ORF	1.075	19.22
APPL1	ORF	-0.775	19.2
NF1	ORF	0.282	19.2
PUM1	ORF	-1.056	19.2
TTC27	ORF	0.402	19.2
BANP	ORF	0.435	19.1842
BIRC3	ORF	-0.327	19.1842
BTK	ORF	1.734	19.1842
DCAF15	BOTH	0	19.1842
ELAVL2	ORF	0.89	19.1842
TOPORS	ORF	-1.671	19.1842
CLK1	ORF	-0.996	19.1842
RACGAP1	ORF	0.029	19.1489
YTHDC1	ORF	-0.788	19.1489
ARPC1B	ORF	0.333	19.122
CSNK1D	ORF	0.745	19.122
DHX38	ORF	1.11	19.122
EIF2S3	ORF	0.699	19.122
MACF1	ORF	1.017	19.122
MED14	NON_ORF	1.903	19.122
TBL3	ORF	1.729	19.122
FH	ORF	-0.935	19.1136
RBBP6	BOTH	0.237	19.1136
SPICE1	ORF	0	19.1136
BASP1	BOTH	1.004	19.1053
CEP76	ORF	-1.568	19.1053
AHCYL1	ORF	-1.363	19.0139
CTNNBL1	BOTH	1.849	18.963
MOGS	ORF	0	18.963
MRTO4	ORF	1.352	18.963
RRP8	ORF	0	18.963
FLOT2	ORF	-0.316	18.963
BMPR1A	ORF	-1.359	18.9394
CDK11B	ORF	0	18.9394
MET	ORF	0.206	18.9394
PMS2	ORF	1.754	18.9394
CCDC88A	BOTH	1.451	18.8929
CEP192	ORF	-1.051	18.7778
RBBP8	ORF	0.001	18.7778
SEC23IP	ORF	-1.144	18.7778
ADSL	ORF	0.891	18.75
BCAP31	BOTH	0.527	18.75
CPT1A	ORF	1.517	18.75
ATXN1	ORF	-0.099	18.6923
DCAF13	ORF	0	18.6923
HIRA	ORF	-0.847	18.6923
HIST1H1B	BOTH	1.819	18.6923
TRIM32	BOTH	-0.214	18.6923
PAK4	ORF	0.316	18.6923
TAF2	ORF	-0.195	18.6923
TRIP12	NON_ORF	0.452	18.6889
UCHL1	ORF	0.075	18.6889
FLNC	BOTH	0.217	18.6889
ALDH1B1	ORF	0.87	18.6667
ANAPC7	BOTH	1.759	18.6667
BCL6	BOTH	-1.683	18.6667
RPAP3	ORF	-0.704	18.6667
WDR36	ORF	-1.374	18.6667
CLNS1A	ORF	0.638	18.6182
PAFAH1B2	ORF	0.089	18.6154
TNIK	ORF	-1.109	18.6154
DNMT3A	ORF	1.32	18.5806
E2F4	ORF	1.011	18.5806
NFE2L2	ORF	-1.405	18.5806
TCF20	ORF	-1.339	18.5806
CNP	ORF	1.86	18.5806
NDUFS1	ORF	0.303	18.5488
ABCD3	ORF	-0.31	18.4808
CCDC6	ORF	-1.109	18.3824
GAPVD1	BOTH	0.388	18.3824
PALLD	ORF	-0.234	18.3824
PPP6R1	ORF	0	18.3824
STRN	ORF	1.19	18.3824
TYK2	ORF	1.309	18.3673
ZNF638	ORF	0.643	18.3673
UBA2	ORF	0	18.2857
KIF2C	ORF	1.532	18.2826
SEC23B	ORF	1.527	18.2826
YEATS4	ORF	0.845	18.2703
ZBTB10	ORF	-0.306	18.2414
MYO5A	ORF	1.591	18.2326
VDR	ORF	0.544	18.2326
HECTD1	ORF	0.438	18.2326
MED20	BOTH	-0.76	18.2326
NPEPPS	ORF	1.105	18.2326
SMCHD1	BOTH	-0.002	18.2326
PRKRA	ORF	-1.271	18.225
IGF2R	BOTH	0.45	18.225
GLIS2	NON_ORF	0.88	18.1818
HK1	ORF	0.592	18.1321
PDCD11	ORF	-1.448	18.1321
ZW10	ORF	-0.283	18.05
CEP63	ORF	0.488	18
GLI1	ORF	-1.24	18
SMARCA1	BOTH	-0.676	18
BCL10	ORF	0.197	17.9259
IPO11	ORF	-0.774	17.9259
PRKD2	ORF	1.313	17.9259
NR2C1	ORF	0.242	17.9259
ARPC3	ORF	1.072	17.8936
LAMP2	NON_ORF	-0.784	17.8571
MYL6B	ORF	-0.734	17.8571
PFKM	ORF	-0.805	17.8571
SAR1A	ORF	-1.208	17.8571
YLPM1	ORF	1.148	17.8571
EPPK1	ORF	-1.238	17.8182
GBAS	ORF	-0.487	17.8182
TET2	ORF	0	17.8182
ARCN1	ORF	1.629	17.8182
CCDC33	ORF	0	17.7895
CDK11A	ORF	0	17.7895
GTF2F1	ORF	0.438	17.7895
HTATSF1	ORF	-0.308	17.7895
INTS3	ORF	0.149	17.7895
NUP98	ORF	0.479	17.7805
SAFB2	ORF	0.956	17.7805
CD40	ORF	-1.042	17.64
OSBPL8	ORF	0.144	17.64
AP3B1	BOTH	-0.702	17.6333
NKAP	ORF	-1.212	17.6333
DIAPH1	BOTH	1.076	17.6333
CYB5R3	ORF	-0.798	17.4727
FHL1	NON_ORF	-0.832	17.4545
GNL3L	ORF	1.013	17.4545
IRS2	BOTH	0.342	17.4545
RNH1	ORF	0.057	17.4545
SRPR	ORF	-0.914	17.4545
TNK2	ORF	0.474	17.4545
ZNF512B	BOTH	1.613	17.4545
RBL1	ORF	-0.177	17.4545
TBC1D4	ORF	-0.461	17.4545
VBP1	ORF	-1.477	17.4545
ADNP	ORF	-1.958	17.4222
GATAD2A	ORF	0.524	17.4222
HIST1H1D	ORF	1.491	17.4222
LMO2	ORF	-0.875	17.4222
RIF1	ORF	0.673	17.4222
AKAP12	ORF	0.251	17.3913
KHDRBS3	ORF	-0.4	17.3913
SSH1	ORF	0.899	17.3913
ARHGAP21	ORF	-0.2	17.3611
ASH2L	BOTH	-0.168	17.3611
NTPCR	ORF	0	17.3611
SCFD1	ORF	-1.444	17.3611
CALD1	ORF	-0.757	17.3611
COBL	ORF	1.152	17.3611
TCEB3	ORF	1.466	17.3571
UBE2O	ORF	1.248	17.3571
DAPK1	ORF	0.738	17.3333
FARSB	ORF	0.472	17.3333
FERMT2	ORF	0	17.3333
MLLT4	ORF	1.207	17.3333
PFDN5	ORF	-0.241	17.3333
RTN4	ORF	0.933	17.3333
DST	ORF	0.539	17.3077
MKI67	ORF	0.952	17.3077
CNTROB	BOTH	1.48	17.2857
CYFIP2	ORF	-0.111	17.2857
DVL1	NON_ORF	0	17.2857
MME	ORF	0.297	17.2857
RUNX2	ORF	0.943	17.2857
KDM6A	ORF	0	17.2857
DLG1	ORF	0.87	17.1905
PCK1	BOTH	0.035	17.1633
RCC2	NON_ORF	1.545	17.1633
RRBP1	ORF	0.565	17.1633
ACAT1	ORF	-0.149	17.1607
NKRF	ORF	-0.183	17.1607
CGN	ORF	1.273	17.0645
CUX1	ORF	-1.215	17.0645
DNAJB4	ORF	-1.284	17.0645
KRT13	ORF	-0.005	17.0645
NME7	ORF	-0.548	17.0645
ZNF688	BOTH	-0.694	17.0645
PRKCB	ORF	0	17.0645
RECQL5	ORF	1.122	17.0645
ASCC3	ORF	0.394	17.0435
FBF1	ORF	0.644	17.0435
KRT6A	ORF	0.148	17.0435
USP2	ORF	-1.496	17.0435
PICALM	ORF	-0.813	16.9811
KDM5C	ORF	0	16.9615
LPP	ORF	-0.35	16.9615
PIAS3	ORF	0.049	16.9615
ZEB1	NON_ORF	1.392	16.9615
ZNF581	ORF	0.808	16.9615
THOC2	ORF	0.362	16.9535
INTS5	ORF	1.734	16.9412
MYB	ORF	-0.128	16.9412
TCEA1	ORF	0.447	16.9412
TOR1AIP1	BOTH	0.38	16.9412
POR	ORF	-0.389	16.9
UIMC1	ORF	-0.671	16.9
XRCC3	ORF	0.673	16.9
BAG4	ORF	-0.689	16.8919
HIST1H1T	NON_ORF	-0.97	16.8919
RDX	ORF	-0.471	16.8919
SIRPA	ORF	1.56	16.8919
UPF2	BOTH	0.451	16.8919
XPO5	ORF	0.634	16.8919
KANK2	ORF	0	16.6897
PMS1	BOTH	-0.823	16.6897
IRF2BP2	ORF	-1.067	16.6667
STX11	ORF	0.963	16.6667
MAP3K3	ORF	0.689	16.6667
EIF4E2	ORF	0.314	16.5682
IBTK	ORF	0.387	16.5682
RPL10L	ORF	0.415	16.5541
EIF4H	ORF	-0.918	16.5312
FOXB1	ORF	0.605	16.5312
RRP15	ORF	-1.025	16.5312
TRIM23	ORF	-1.674	16.5312
ZMYND11	ORF	-0.192	16.5312
GPI	ORF	0.681	16.4878
SUGT1	ORF	-1.177	16.4878
TRAF3	ORF	-0.438	16.4878
MYOD1	ORF	-0.185	16.4571
PHF8	ORF	-0.214	16.4571
POGZ	ORF	-0.807	16.4571
RRP7A	BOTH	0	16.4571
PTPRF	ORF	-0.194	16.4571
HAT1	ORF	0.328	16.4474
LIG4	ORF	-1.239	16.4474
MIB1	ORF	-0.089	16.4474
STRBP	ORF	-0.123	16.4474
ARID3B	ORF	1.247	16.4091
MIA3	BOTH	-1.401	16.4091
IGHG1	BOTH	0	16.3333
NR0B2	ORF	-0.197	16.3333
POU2F1	ORF	-0.638	16.3333
SREK1	ORF	0	16.2881
CCNH	ORF	-1.131	16.1333
CPNE3	ORF	0.166	16.1333
NAMPT	ORF	0	16.1333
PHAX	BOTH	0	16.1333
RNF213	ORF	1.459	16.1333
BRD2	ORF	1.159	16.1333
RBPMS	BOTH	-0.682	16.1333
ZMYND8	ORF	0.313	16.1333
DHX57	ORF	-0.356	16.0952
PPP2R1B	ORF	0.552	16.0952
HGF	ORF	-0.116	16.0556
NUMBL	BOTH	-0.092	16.0556
BRF1	ORF	-0.143	16.0303
IRF2	BOTH	-1.947	16.0303
POLR1B	ORF	-0.985	16.0303
SNAPC1	ORF	-0.84	16.0303
CPSF2	NON_ORF	-1.389	16.0256
FIP1L1	BOTH	-0.048	16.0256
PHC2	BOTH	0.804	16.0256
KTN1	ORF	1.129	16.0256
ACSL3	ORF	-0.15	16
ARRDC3	ORF	-0.081	16
ATXN1L	ORF	0.095	16
PDIA4	ORF	-0.417	16
PLEKHA5	ORF	-0.305	16
RINT1	ORF	-1.398	16
WDR6	ORF	0.594	16
MYO5C	ORF	-1.553	16
TEX10	ORF	-0.485	16
DHX36	BOTH	0.409	15.8478
ITSN1	ORF	-0.027	15.75
MYCN	ORF	-0.176	15.75
USO1	ORF	-0.434	15.75
DNAJC13	ORF	0.313	15.75
DYNC1LI1	ORF	-1.008	15.7209
GNAS	ORF	0.331	15.7209
KRT31	ORF	0.303	15.7209
NCLN	ORF	1.188	15.6957
ZBTB33	ORF	-0.535	15.6957
SATB1	ORF	1.092	15.6957
MRPS35	ORF	-0.443	15.68
CCAR1	ORF	-1.652	15.625
LMNB2	ORF	-0.328	15.625
PCGF6	ORF	-1.619	15.625
SETDB1	ORF	0.704	15.625
PRR11	ORF	0.52	15.625
ATP5J2	ORF	0.848	15.6129
PHLDB2	BOTH	-0.869	15.6129
SRPK3	ORF	-0.098	15.6129
TNKS1BP1	ORF	1.399	15.6129
HRNR	BOTH	0	15.5676
SSFA2	ORF	0.577	15.5676
TCF4	ORF	-0.764	15.5676
ZC3H13	ORF	-0.483	15.5676
COPG2	ORF	-1.351	15.5588
EXOSC2	ORF	-1.535	15.5588
HUS1	ORF	-0.03	15.5588
MRPL23	ORF	-0.862	15.5588
NFKB2	ORF	1.026	15.5588
WNK1	BOTH	0.239	15.5588
MAGEA11	ORF	0.364	15.4286
TGM3	ORF	0.055	15.4286
TRADD	ORF	0	15.4286
PATL1	ORF	1.469	15.3846
PKP2	ORF	-1.133	15.3846
PRKCE	ORF	-1.41	15.3846
TOLLIP	NON_ORF	0.397	15.3846
TPTE	ORF	-0.635	15.3846
UGGT1	ORF	0	15.3636
AFG3L2	ORF	1.307	15.2909
NDUFV1	ORF	1.42	15.254
DDX52	ORF	0.479	15.2439
BLZF1	ORF	-0.2	15.2105
CRTC2	ORF	0.008	15.2105
FOXJ2	ORF	-1.156	15.2105
KIAA0196	ORF	0.353	15.2105
SOX4	ORF	-0.342	15.2105
BPTF	ORF	0.573	15.2069
CEP57L1	ORF	0	15.2069
EDEM3	ORF	-0.523	15.2069
POC1A	ORF	0	15.2069
WDHD1	ORF	0.927	15.2069
WHSC1L1	BOTH	0.323	15.2069
RB1CC1	ORF	0.439	15.2069
SRCAP	ORF	1.549	15.2069
AKAP9	ORF	-0.935	15.1579
ODF2	ORF	1.202	15.1579
RAP1A	ORF	-1.1	15.125
SUN2	ORF	0	15.125
TAF6	ORF	-0.695	15.125
WDR3	BOTH	-1.711	15.125
ENAH	ORF	-1.169	15.125
BAZ1A	ORF	-0.253	15.1143
TERF2IP	ORF	-0.571	15.1143
WDYHV1	ORF	0	15.1143
YTHDF3	ORF	0.581	15.1143
ZNF281	ORF	1.039	15.1143
CRNKL1	BOTH	-0.748	15.1143
HNF4A	NON_ORF	0.693	15.1143
LRRFIP1	ORF	0.12	15.1143
SAMD4B	ORF	1.455	15.0588
SIK1	ORF	0	15.0588
ING5	NON_ORF	0.98	15.0417
RPAP1	ORF	0.768	15.0417
TNPO3	ORF	-0.158	15.0417
ZNF217	ORF	-0.07	15.0417
ZWINT	ORF	0	15.0417
PHIP	BOTH	-1.08	15.0222
ANAPC1	BOTH	0.168	15.0222
NOC4L	ORF	1.535	15.0222
COX4I1	ORF	-0.359	15
ARNT2	ORF	-0.572	14.8148
CIRH1A	BOTH	1.332	14.8148
MAST3	ORF	1.835	14.8148
SKIL	ORF	1.095	14.8148
TSC22D4	ORF	1.907	14.8148
CIT	ORF	-0.294	14.8148
DDX10	ORF	0.943	14.7692
KCMF1	ORF	1.89	14.7692
MYO1D	BOTH	0.797	14.7692
RBM5	ORF	0.6	14.7692
SURF4	ORF	0.14	14.7692
ERCC6	ORF	-1.065	14.7692
CDH2	ORF	1.39	14.7273
MUC1	ORF	-0.835	14.7273
SORBS1	NON_ORF	-0.309	14.7273
TIMELESS	ORF	1.696	14.7273
TENC1	ORF	-1.186	14.7273
ATIC	ORF	1.288	14.7
CCHCR1	ORF	1.532	14.7
CCNA1	ORF	0.027	14.7
MEOX2	NON_ORF	-1.012	14.7
MUS81	ORF	0.776	14.7
NFX1	BOTH	0.18	14.7
PPHLN1	ORF	-0.144	14.7
PYGL	BOTH	0.948	14.7
WWC1	ORF	0.543	14.7
YEATS2	ORF	-0.947	14.7
CBX2	ORF	1.282	14.7
PPP2CB	ORF	-1.276	14.6957
SEC31A	ORF	-0.775	14.6957
ATXN10	BOTH	1.358	14.6944
PHF1	ORF	1.204	14.6944
SEH1L	ORF	-1.381	14.6944
EPB41L2	BOTH	1.035	14.6944
JAK1	BOTH	-0.088	14.6944
ZMYM3	NON_ORF	1.855	14.6944
BRMS1	ORF	1.839	14.6667
CEP152	ORF	1.086	14.6667
NOL9	ORF	0.376	14.6667
SDAD1	ORF	1.805	14.6667
SDF4	ORF	0.763	14.6667
TRIOBP	ORF	-0.277	14.6667
UBE2E3	ORF	0.877	14.6667
GTSE1	NON_ORF	1.748	14.5349
H2AFV	ORF	-1.639	14.5349
MYO1E	ORF	0.313	14.5349
ZBTB1	BOTH	-0.183	14.5185
CREB5	ORF	-0.552	14.45
DAB2IP	ORF	0.482	14.45
GJA1	ORF	0.13	14.45
ITK	ORF	-0.366	14.45
RANBP3	ORF	1.04	14.45
MAGI1	ORF	-1.153	14.45
RNF41	ORF	1.014	14.44
SERPINB5	ORF	1.592	14.44
TELO2	BOTH	1.338	14.44
UBE2J1	ORF	0.025	14.44
BAIAP2L1	ORF	0.507	14.44
DNMT3L	BOTH	-1.147	14.44
CDK13	ORF	0	14.4
SPECC1L	ORF	-0.803	14.4
TUBGCP4	ORF	0.3	14.383
SIPA1L3	ORF	-0.452	14.2973
SOCS1	ORF	0.002	14.2973
WDR33	ORF	0.33	14.2973
ARHGAP32	BOTH	0	14.2857
CPVL	ORF	-0.112	14.2857
EXOSC8	ORF	1.015	14.2857
FAM161A	ORF	0	14.2857
GOLGA3	ORF	1.076	14.2857
HIP1R	ORF	0.348	14.2857
MAP2K7	ORF	-0.511	14.2857
MAPKAPK2	ORF	1.146	14.2857
POLR3A	ORF	1.333	14.2857
RBM26	ORF	-0.14	14.2857
RPRD1B	ORF	0	14.2857
SLC25A12	BOTH	-0.952	14.2857
STRN3	ORF	-1.532	14.2857
NHLRC2	ORF	-1.155	14.2542
ECD	ORF	-0.596	14.2353
INF2	BOTH	0	14.2353
ITPR3	ORF	0.95	14.2353
LIN28A	ORF	0	14.2353
SLC7A5	ORF	1.465	14.2353
THAP7	ORF	1.346	14.2353
PTPN23	ORF	1.826	14.2258
TANC1	ORF	-1.734	14.2222
WWTR1	ORF	0.846	14.2222
NUP155	ORF	0.686	14.2045
CSTA	ORF	-0.783	14.087
DHX16	ORF	1.359	14.087
HIST1H4E	BOTH	1.783	14.087
MSH3	ORF	-0.132	14.087
PCGF5	ORF	-1.683	14.087
RALBP1	ORF	1.222	14.087
SETX	BOTH	-0.412	14.087
WASF2	ORF	-0.13	14.087
PPM1F	ORF	1.302	14.0625
SLC16A1	BOTH	-0.896	14.0488
DNMT3B	ORF	1.077	14.0488
KIFAP3	ORF	0.538	14
CBLB	NON_ORF	0.285	13.8846
CCDC102B	ORF	1.577	13.8846
CDYL	ORF	1.356	13.8846
CENPF	ORF	1.714	13.8846
CHD7	ORF	1.019	13.8846
MTNR1B	ORF	0.553	13.8846
NOL10	BOTH	-0.822	13.8846
PAPOLA	ORF	0.594	13.8846
SCAF11	ORF	0	13.8846
SRGAP2	ORF	-0.011	13.8846
SS18	ORF	1.676	13.8846
TIPRL	NON_ORF	0.321	13.8846
VPS52	BOTH	0.81	13.8846
DPF3	ORF	-1.924	13.8846
KIF1A	ORF	-0.762	13.8846
GTF3C5	ORF	1.395	13.8286
HAUS6	ORF	0	13.8286
KRT15	ORF	0.821	13.8286
LTN1	ORF	0	13.8286
ZNF574	ORF	-0.696	13.8286
TAF1	ORF	0.515	13.8286
UTRN	ORF	-0.879	13.8286
ANAPC2	ORF	1.607	13.7931
EPS15L1	ORF	1.201	13.7931
HELZ	ORF	-0.502	13.7931
KLHL12	ORF	0.923	13.7931
SMAD9	ORF	-1.899	13.7931
STK24	ORF	0.609	13.7931
STRN4	BOTH	0.642	13.7931
TBL2	ORF	-1.223	13.7931
BAIAP2	NON_ORF	0.278	13.7812
ECSIT	ORF	-0.608	13.7812
FAM83H	ORF	0.939	13.7812
HELLS	ORF	1.673	13.7812
INSR	BOTH	-0.425	13.7812
FAM21A	ORF	0.183	13.7619
FBXO5	ORF	-1.368	13.7619
MALT1	ORF	1.331	13.7619
RPRD1A	ORF	0	13.7619
ZNF2	ORF	0.162	13.7619
ERCC8	ORF	-0.691	13.7143
DHX8	ORF	1.551	13.5641
DIDO1	ORF	-0.283	13.5641
G6PD	ORF	0.693	13.5641
PAFAH1B1	ORF	1.099	13.5641
HSD17B4	ORF	-1.087	13.52
CNOT3	ORF	0.916	13.5
DAG1	ORF	-1.375	13.5
ITSN2	ORF	1.762	13.5
STX12	ORF	-1.764	13.5
ARID5B	NON_ORF	-1.313	13.4737
BTAF1	ORF	-0.546	13.4737
EPB41L5	ORF	-0.604	13.4737
FGFR2	ORF	-1.157	13.4737
PTP4A3	ORF	1.099	13.4737
SP3	ORF	-0.424	13.4737
TNFRSF10B	ORF	1.035	13.4737
WDR70	BOTH	-0.185	13.4737
ATRIP	ORF	0.346	13.4737
ARIH2	NON_ORF	-1.043	13.4444
CCDC47	ORF	0.698	13.4444
FSCN1	ORF	1.743	13.4444
ATP1B3	ORF	-0.459	13.3953
MGA	ORF	-0.865	13.3953
ABCB7	BOTH	0.919	13.3704
CENPV	NON_ORF	0	13.3704
EPB41	ORF	-0.498	13.3704
LRWD1	ORF	0.65	13.3704
MLEC	BOTH	0	13.3704
PKP4	ORF	0.125	13.3704
PRKAB2	ORF	-0.011	13.3704
PRNP	NON_ORF	-1.509	13.3704
SPEN	ORF	-0.477	13.3704
WDR48	ORF	-0.432	13.3704
KDM2A	ORF	0	13.3704
GTF2E1	ORF	0.591	13.3636
PRAME	ORF	1.458	13.3636
WRNIP1	ORF	-0.356	13.3636
USP34	ORF	0.111	13.3636
DDX58	ORF	0.331	13.3333
KLC1	ORF	0.108	13.3333
MED16	ORF	1.798	13.3333
NCF1	ORF	0.774	13.3333
NOD2	NON_ORF	-1.026	13.3333
PARP2	ORF	1.276	13.3333
SPTBN2	ORF	-0.273	13.3333
STT3A	ORF	-0.322	13.3333
THRB	ORF	-0.728	13.3333
TWIST1	ORF	0.204	13.3333
SNRPG	ORF	1.081	13.2979
MRPS34	ORF	1.473	13.2549
PIK3C3	ORF	0.461	13.2353
TNFSF13B	ORF	0.839	13.2353
PRSS1	ORF	-0.796	13.2353
GMPS	BOTH	0.706	13.225
NOC3L	ORF	-0.869	13.225
CASP14	ORF	0.017	13.1364
ORC5	ORF	0	13.1364
SNAI2	ORF	-0.349	13.1364
STAT6	ORF	-0.479	13.1364
URB2	BOTH	0	13.1364
ZEB2	ORF	1.118	13.1364
FMR1	ORF	0.335	13.0909
OAT	ORF	-0.874	13.0811
PCCB	ORF	0.734	13.0811
XPO4	ORF	0.032	13.0667
IDH3A	ORF	0.404	12.9706
KCTD10	ORF	-1.328	12.9706
STON2	ORF	-0.819	12.9706
UBE2K	ORF	0	12.9706
CBX6	ORF	-0.363	12.96
CNOT2	ORF	0.349	12.96
KIAA1524	ORF	0.717	12.96
LLGL2	ORF	1.774	12.96
MAD1L1	ORF	1.689	12.9032
PIP5K1A	ORF	0.747	12.9032
SAP130	NON_ORF	-0.455	12.9032
ZCRB1	ORF	-1.107	12.9032
ZFC3H1	ORF	0	12.9032
BTF3	ORF	-1.381	12.9032
SLC9A3R1	NON_ORF	0.778	12.9032
AP3D1	ORF	1.432	12.8929
ARG1	ORF	0.303	12.8929
GCC1	ORF	-0.655	12.8929
PDGFRB	ORF	-0.229	12.8929
SIPA1L1	BOTH	-1.203	12.8929
ZBTB48	ORF	1.74	12.8929
ZNF417	ORF	0.424	12.8929
ARFGAP1	ORF	1.944	12.8
ATL3	ORF	0	12.8
HEATR1	ORF	0.703	12.8
HIST1H4D	NON_ORF	0.859	12.8
JMJD1C	BOTH	-0.423	12.8
KIAA1217	ORF	-0.543	12.8
KSR1	ORF	0.705	12.8
MAPK10	NON_ORF	-0.917	12.8
NUDT16L1	ORF	1.059	12.8
TRMT6	ORF	1.292	12.8
MAP1S	ORF	-0.055	12.8
PTPN12	ORF	-1.73	12.8
YKT6	BOTH	1.766	12.8
DDX23	ORF	1.731	12.7547
MYH11	ORF	-0.675	12.7368
SEC24A	ORF	-0.516	12.6
ZC3H14	ORF	1.176	12.6
ADSS	BOTH	0.611	12.5952
DRG1	ORF	-0.181	12.5952
IKZF1	ORF	0.308	12.5952
ANKRD17	ORF	0.482	12.5652
ATN1	ORF	0.761	12.5652
DNAJC11	ORF	1.95	12.5652
DROSHA	ORF	0	12.5652
DUSP16	ORF	-0.674	12.5652
GPN3	ORF	0	12.5652
KIF22	ORF	1.841	12.5652
PPP4R2	ORF	-0.575	12.5652
ROCK1	BOTH	-0.749	12.5652
SH2D4A	ORF	0.898	12.5652
SORT1	ORF	-0.263	12.5652
TBC1D15	ORF	1.499	12.5652
TMX1	ORF	0	12.5652
ZNF131	NON_ORF	-0.898	12.5652
CWF19L2	ORF	0.462	12.5652
ERBB4	ORF	-0.861	12.5652
PJA2	ORF	-0.142	12.5652
SYNE1	ORF	-0.582	12.5652
WBP4	ORF	-1.085	12.5652
SLC9A1	BOTH	-0.325	12.5217
ARHGEF12	ORF	-0.313	12.5
ATXN7	ORF	0.53	12.5
CDKN2AIP	ORF	-1.948	12.5
FAM98B	ORF	-1.163	12.5
KDM3B	ORF	0	12.5
KRT3	ORF	0.588	12.5
MIER1	ORF	-0.69	12.5
MLLT6	ORF	0.469	12.5
NOTCH3	ORF	-1.467	12.5
NPRL2	BOTH	0	12.5
TRIM55	ORF	0.208	12.5
WT1	ORF	0.295	12.5
KRTAP10-7	ORF	0	12.5
TBC1D5	BOTH	-0.393	12.5
CCDC22	ORF	0.671	12.4615
GEM	BOTH	-0.954	12.4615
GOLGB1	ORF	-0.185	12.4615
ITGAV	ORF	0.053	12.4615
NR1H2	ORF	0.354	12.4615
TOX4	ORF	-0.919	12.4615
ZC3H11A	NON_ORF	0.515	12.4615
BMS1	ORF	1.257	12.4483
CCDC14	ORF	1.08	12.4483
EIF5	ORF	-0.138	12.4483
HDAC9	ORF	0.462	12.4483
SUGP1	ORF	0	12.4483
TCHP	ORF	0.519	12.4483
TMOD1	ORF	-0.472	12.4483
KCTD3	NON_ORF	-0.964	12.4483
ATP1B1	ORF	0.503	12.4103
MRPS2	BOTH	1.364	12.4103
MRPS28	ORF	1.478	12.4103
CEP290	ORF	1.182	12.3023
CHD6	ORF	0.331	12.25
EXOC5	ORF	0.319	12.25
LIN9	ORF	-0.566	12.25
MPP5	ORF	1.565	12.25
OXSR1	ORF	-0.185	12.25
POLA1	ORF	0.664	12.25
PTPN13	ORF	-0.902	12.25
TNS3	ORF	0.803	12.25
NIPBL	ORF	1.309	12.25
EXOC1	ORF	-0.479	12.1905
KLF4	ORF	-1.825	12.1905
LPCAT1	ORF	0	12.1905
MXI1	NON_ORF	-1.771	12.1905
NEDD9	ORF	-0.747	12.1905
NOL11	BOTH	1.092	12.1905
PBXIP1	NON_ORF	-0.715	12.1905
PCID2	ORF	1.13	12.1905
SSH2	ORF	1.928	12.1905
UGP2	ORF	-1.313	12.1905
WDR11	ORF	0	12.1905
COMT	NON_ORF	1.055	12.1905
RASA1	NON_ORF	1.662	12.1905
ANAPC5	ORF	0.381	12.1212
CSTF3	ORF	0.37	12.1212
ERAL1	ORF	1.305	12.1212
TAF9	ORF	-1.608	12.1212
ESRRA	ORF	-0.026	12.0714
MAML1	ORF	-0.698	12.0714
SORBS3	ORF	-0.054	12.0714
TOB1	ORF	-0.159	12.0714
ZFHX3	ORF	-1.231	12.0714
LCP2	ORF	0.681	12.0714
RFX1	NON_ORF	-0.424	12.0714
CDC14B	ORF	-0.549	12.0417
CSTF1	ORF	-0.56	12.0417
DACH1	ORF	-1.006	12.0417
ETV6	ORF	1.258	12.0417
HIST1H2AA	ORF	0.002	12.0417
PLSCR1	ORF	-1.143	12.0417
POLRMT	ORF	0.698	12.0417
PPP2R5E	ORF	-0.542	12.0417
SIK2	ORF	0	12.0417
TBCD	ORF	1.027	12.0417
VRK2	ORF	0.194	12.0417
LZTR1	NON_ORF	1.271	12.0417
MEF2D	ORF	-0.051	12.0417
CCND3	BOTH	1.332	12.0333
CEP350	ORF	-0.872	12.0333
ELAC2	ORF	0.421	12.0333
HNRNPA1L2	ORF	0	12.0333
NFIC	ORF	-1.14	12.0333
SPAG9	ORF	0.65	12.0333
USP8	ORF	-1.23	12.0333
ZC3H3	ORF	1.131	12.0333
AKT2	ORF	1.575	12
AP3M1	ORF	0.923	12
CCDC138	NON_ORF	-1.249	12
CCNK	BOTH	0.826	12
DDX60	BOTH	0	12
SGK1	ORF	0	12
SLX4	ORF	0	12
UXT	BOTH	-0.828	12
ARFIP1	ORF	-0.292	11.8421
CIITA	ORF	1.444	11.8421
EXOC2	ORF	-1.243	11.8421
EXOC3	ORF	1.06	11.8421
GOLGA4	ORF	-1.24	11.8421
GPKOW	ORF	-0.007	11.8421
GYS1	ORF	0.811	11.8421
JPH1	ORF	0.576	11.8421
KDM4B	ORF	0	11.8421
KIAA1033	ORF	0.93	11.8421
LENG8	ORF	0.314	11.8421
PHF3	ORF	-1.819	11.8421
PLD2	BOTH	1.561	11.8421
RUNX3	ORF	-1.2	11.8421
TACC1	ORF	-0.603	11.8421
TNRC6C	ORF	-0.033	11.8421
TUBAL3	ORF	-0.603	11.8421
DENND4C	ORF	-0.619	11.8421
KIF2A	BOTH	-0.646	11.7647
METTL21B	ORF	0	11.7647
ZMYM4	ORF	-1.253	11.7647
MTUS2	ORF	0	11.7647
CDK18	ORF	0	11.6452
CDK5RAP2	NON_ORF	0.803	11.6452
DBT	ORF	-0.915	11.6452
PINX1	ORF	0.356	11.6452
RBL2	ORF	-1.142	11.6452
SUMO3	ORF	1.064	11.6452
TRIM63	ORF	-0.104	11.6452
BIN1	ORF	0.746	11.6364
EXOC7	ORF	0.433	11.6364
HIST1H4L	ORF	0.852	11.6364
LRRK1	ORF	-0.316	11.6364
LTBR	BOTH	1.559	11.6364
MAP2	ORF	0.43	11.6364
PHF14	ORF	-0.23	11.6364
PIP4K2A	ORF	-0.382	11.6364
PPP1R13B	ORF	-1.049	11.6364
RBM22	ORF	-0.018	11.6364
RSF1	ORF	-0.451	11.6364
SPG7	ORF	1.738	11.6364
USP1	ORF	-0.54	11.6364
WRAP53	ORF	0	11.6364
LACTB	ORF	-0.126	11.6053
CAPN2	ORF	-0.238	11.5714
ERLIN1	ORF	-0.203	11.5714
INTS1	ORF	0	11.5714
SH3GL1	ORF	1.848	11.5714
UBR1	ORF	0.166	11.5714
DOT1L	BOTH	1.711	11.5714
SPTA1	ORF	1.062	11.5714
CCDC92	ORF	0.025	11.56
CEP97	ORF	0	11.56
CTSB	BOTH	0.067	11.56
ING2	ORF	-1.414	11.56
KIDINS220	ORF	-1.047	11.56
MBP	ORF	-0.203	11.56
PPM1A	ORF	-0.278	11.56
PPM1D	BOTH	-0.903	11.56
CAMK2A	ORF	-0.661	11.56
EIF2B3	NON_ORF	1.332	11.56
SEC63	ORF	-0.106	11.56
ATAD2	ORF	0.708	11.5294
FAM91A1	ORF	0.164	11.5294
NCOA4	ORF	-0.11	11.5294
PPP4R1	ORF	0.409	11.5294
SH3PXD2A	ORF	0.388	11.5294
UPF3A	ORF	1.064	11.5294
GRB10	ORF	0.341	11.5294
KIF13B	NON_ORF	-1.279	11.5294
MAT2A	ORF	-0.759	11.5238
MID2	NON_ORF	-1.033	11.4286
DUT	ORF	0.72	11.3077
DNAJC10	ORF	1.251	11.2941
DICER1	ORF	0.001	11.2812
PLIN3	NON_ORF	0	11.2812
RAB11B	ORF	-1.399	11.2812
RPAP2	ORF	-0.704	11.2812
RYBP	BOTH	-1.608	11.2812
SLC25A24	ORF	-1.496	11.2812
PSEN1	ORF	0.539	11.2812
DUSP11	ORF	-0.121	11.2667
GRM1	ORF	-0.538	11.2667
IL17RA	ORF	-1.843	11.2667
IQSEC1	ORF	-1.327	11.2667
MKL2	ORF	-0.042	11.2667
NLK	ORF	0.797	11.2667
PAX6	ORF	0.747	11.2667
PRAM1	ORF	1.684	11.2667
SERTAD1	ORF	-1.636	11.2667
SNX27	ORF	0.67	11.2667
SPRY1	ORF	-1.674	11.2667
TGIF1	BOTH	-0.031	11.2667
TRIM13	NON_ORF	-1.552	11.2667
ANKRD26	ORF	-1.066	11.2667
JARID2	ORF	1.165	11.2667
PTPRD	ORF	-0.453	11.2667
TPP2	ORF	0.422	11.2667
ZNF324B	ORF	0	11.2667
NMT1	BOTH	0.497	11.2558
SCCPDH	ORF	-1.931	11.2553
CABIN1	ORF	0.853	11.25
CALML3	ORF	0.188	11.25
CCDC136	ORF	-0.1	11.25
DDX19B	ORF	1.224	11.25
ESF1	ORF	-0.728	11.25
GAB2	ORF	0.449	11.25
GSTM3	ORF	-1.418	11.25
MAP3K4	ORF	1.426	11.25
NEFM	ORF	-0.666	11.25
PACSIN2	ORF	-0.165	11.25
PGRMC2	ORF	-1.505	11.25
STXBP1	ORF	0.456	11.25
TCF12	ORF	-0.086	11.25
UBE2G2	ORF	1.639	11.25
ANKRD11	ORF	-0.301	11.25
DHX40	ORF	-0.352	11.25
PBX1	ORF	-1.431	11.25
UBR2	BOTH	-0.986	11.25
CKAP2	ORF	0.109	11.1724
CLASP2	ORF	-0.499	11.1724
KBTBD7	ORF	-1.799	11.1724
NEURL4	ORF	0	11.1724
NUP188	ORF	0.859	11.1724
PPP2R5D	ORF	1.86	11.1724
PQBP1	ORF	1.799	11.1724
TBX3	BOTH	-0.748	11.1724
ZNF24	ORF	-0.02	11.1724
LRP1	ORF	-0.537	11.1724
BAD	ORF	-1.161	11.1304
BHLHE40	ORF	0	11.1304
NAF1	ORF	0	11.1304
RIOK2	ORF	-1.322	11.1304
TFCP2	ORF	0.074	11.1304
USP36	ORF	1.016	11.1304
ZC3H15	ORF	1	11.1304
AICDA	ORF	-1.15	11.1304
GTPBP1	ORF	1.054	11.1304
KIF1B	ORF	-1.276	11.1304
TTF2	BOTH	0.613	11.1304
ZNF148	ORF	0.582	11.1304
CDKN2C	ORF	-0.295	11.1154
CLASP1	ORF	-0.315	11.1154
HDAC8	BOTH	0.084	11.1154
HPRT1	ORF	-0.578	11.1154
NMNAT1	ORF	-0.7	11.1154
PDS5B	ORF	-1.279	11.1154
PPP2R2C	ORF	-0.193	11.1154
SASS6	ORF	-0.471	11.1154
SMNDC1	ORF	-1.38	11.1154
DHX37	ORF	1.205	11.1154
USP19	ORF	0.473	11.1111
DNAJC1	ORF	1.018	11.0769
FGF3	ORF	-0.333	11.0769
RASSF7	ORF	1.55	11.0769
ZMIZ1	ORF	-1.685	11.0769
AGFG1	ORF	0	11.0769
SYNPO2	ORF	-0.618	11.0769
TCTN3	ORF	-1.745	11.025
TIMM44	BOTH	-0.477	11.025
PWP1	ORF	-0.982	11.0208
EEF2K	ORF	-1.093	11
ETS2	ORF	-1.508	11
NCAPG2	ORF	0.831	11
PREX1	ORF	0.338	11
RASSF10	NON_ORF	0	11
RBFOX1	NON_ORF	0	11
PDCD4	ORF	-1.614	10.9394
RAB14	ORF	-0.981	10.9394
STAU2	ORF	-0.14	10.9394
PINK1	ORF	-1.579	10.9394
ASPM	ORF	1.67	10.8889
BAZ2A	BOTH	1.816	10.8889
BCL11B	ORF	-0.05	10.8889
CDCA5	ORF	1.859	10.8889
CDK15	NON_ORF	0	10.8889
CPNE2	ORF	0.75	10.8889
ERCC4	ORF	1.136	10.8889
FLI1	ORF	-0.496	10.8889
LTF	ORF	-0.824	10.8889
NUAK1	ORF	-0.293	10.8889
OIP5	ORF	0.239	10.8889
SLC9A3R2	ORF	1.628	10.8889
SMAD6	ORF	0.112	10.8889
TSPYL1	ORF	-1.831	10.8889
WDTC1	ORF	-0.247	10.8889
BCL7C	ORF	0.538	10.8889
PHF20L1	ORF	0.407	10.8889
DYNC1I1	ORF	-1.301	10.8108
NOP14	ORF	0	10.8
PCNT	ORF	1.222	10.8
TOMM70A	ORF	-0.121	10.8
TSC22D1	ORF	-0.295	10.8
CARS	ORF	1.332	10.8
USP20	ORF	-0.138	10.8
DNAJB12	ORF	-0.518	10.7143
EHD1	ORF	0.1	10.7143
GTF2F2	ORF	0.584	10.7143
HIRIP3	ORF	1.844	10.7143
KDM5A	ORF	0	10.7143
LARP1B	ORF	0	10.7143
LRBA	ORF	-0.438	10.7143
MCM3AP	ORF	0.762	10.7143
NEK9	BOTH	-0.665	10.7143
PPP1R13L	ORF	0.198	10.7143
RAB21	ORF	-0.031	10.7143
RSRC2	ORF	0.577	10.7143
SRF	ORF	-1.03	10.7143
TTI1	NON_ORF	0	10.7143
UBE2W	ORF	-0.798	10.7143
UTP20	ORF	1.675	10.7143
ZNF451	BOTH	0.295	10.7143
BRD3	ORF	0.102	10.7143
GAK	ORF	0.961	10.7037
GSTK1	ORF	-1.094	10.7037
JAK3	ORF	0.183	10.7037
JUNB	BOTH	-1.166	10.7037
MATN2	ORF	-1.252	10.7037
RCOR3	ORF	-0.121	10.7037
TPP1	ORF	0.059	10.7037
CAMK2G	ORF	-1.141	10.6667
CENPB	ORF	1.296	10.6667
FAR1	ORF	0	10.6667
FLG2	ORF	0	10.6667
HAUS5	ORF	0	10.6667
KDM2B	BOTH	0	10.6667
L3MBTL3	ORF	-1.267	10.6667
ORC1	ORF	0	10.6667
RET	ORF	-0.652	10.6667
S100A4	ORF	1.318	10.6667
SLC39A7	ORF	1.927	10.6667
SMEK1	ORF	1.936	10.6667
SPRY2	ORF	-1.195	10.6667
UBE2H	BOTH	-1.864	10.6667
RBM27	BOTH	-0.386	10.6667
USP48	NON_ORF	-0.9	10.6667
AHNAK2	BOTH	0.82	10.5625
FASLG	ORF	0.154	10.5625
FBXW5	ORF	0.758	10.5625
ITGB5	ORF	-0.196	10.5625
KIAA1244	ORF	-0.029	10.5625
MATK	ORF	0.471	10.5625
MKL1	BOTH	-0.854	10.5625
PDXDC1	ORF	1.332	10.5625
PPP6R2	ORF	0	10.5625
RIN1	ORF	1.062	10.5625
TSC22D3	BOTH	-0.701	10.5625
VPS11	ORF	-0.794	10.5625
ZNF609	ORF	0.73	10.5625
GPRASP2	ORF	-1.66	10.5625
CPSF1	ORF	1.645	10.5263
L3MBTL2	ORF	-0.144	10.5263
NPM3	ORF	1.14	10.4516
OPTN	ORF	-0.951	10.4516
PAK1	ORF	1.072	10.4516
TRIM5	ORF	1.186	10.4516
WARS	ORF	1.825	10.3214
FBXO38	ORF	0.712	10.3214
HLA-B	ORF	0.046	10.3214
ACTN2	BOTH	-0.657	10.3158
AMOTL1	ORF	0.23	10.3158
ATF4	ORF	0.493	10.3158
CCDC146	ORF	0	10.3158
CDR2	ORF	0.075	10.3158
CLEC14A	ORF	-0.809	10.3158
ELF3	ORF	0.405	10.3158
NAPA	ORF	0.754	10.3158
PDCL	ORF	-0.359	10.3158
RAI1	ORF	0.367	10.3158
TMEM63B	ORF	1.101	10.3158
TRIM42	ORF	-0.048	10.3158
VANGL1	BOTH	0.988	10.3158
WAC	ORF	-1.022	10.3158
GIGYF1	ORF	0	10.3158
MICAL3	NON_ORF	-0.47	10.3158
CTTNBP2	NON_ORF	-0.642	10.2857
DLG4	ORF	0.972	10.2857
DMRT3	ORF	-0.157	10.2857
KLC3	ORF	1.384	10.2857
LEMD2	ORF	0.939	10.2857
NSDHL	BOTH	0.187	10.2857
PTPRS	ORF	0.494	10.2857
RGS2	ORF	-1.195	10.2857
SACM1L	ORF	-0.959	10.2857
THRSP	ORF	0.489	10.2857
ZC3H12A	ORF	-1.827	10.2857
ZNF827	ORF	0	10.2857
EYA2	ORF	-1.184	10.2857
SLC25A4	ORF	-0.333	10.2558
CSPP1	BOTH	1.59	10.24
NES	BOTH	1.367	10.24
PDHX	ORF	1.008	10.24
RNF6	ORF	-0.922	10.24
SIAH2	ORF	0.512	10.24
SLC33A1	ORF	-0.419	10.24
TMEM17	BOTH	0.297	10.24
TTLL12	BOTH	-0.361	10.24
USP28	ORF	1.372	10.24
MCCC1	NON_ORF	-0.392	10.24
RIPK2	NON_ORF	0.958	10.24
DIAPH3	ORF	1.952	10.2273
EPS8	ORF	1.453	10.2273
HMMR	BOTH	0.512	10.2273
MLLT3	ORF	-0.908	10.2273
MPP1	ORF	-0.289	10.2273
MTPAP	ORF	0	10.2273
NR3C2	ORF	-1.285	10.2273
RNF146	ORF	-0.406	10.2273
S100A7	ORF	-0.179	10.2273
SP100	ORF	0.195	10.2273
USP22	BOTH	0.516	10.2273
USP54	ORF	-1.141	10.2273
ALDH2	ORF	-1.935	10.125
CLIC4	ORF	-0.078	10.125
ILVBL	ORF	0.289	10.125
TUBB1	ORF	-1.073	10.125
ARMC7	ORF	0.38	10.0833
CAMK1D	ORF	-0.191	10.0833
HOXA1	ORF	1.11	10.0833
NLRX1	ORF	-1.38	10.0833
P4HA3	ORF	0.659	10.0833
SPTLC2	ORF	-0.956	10.0833
XPO6	BOTH	1.455	10.0833
MADD	ORF	1.288	10.0833
CLPX	ORF	0.804	10
SLC30A6	ORF	-0.108	10
ATOH1	ORF	0.011	9.96552
E2F6	ORF	0.738	9.96552
MYEF2	ORF	0.11	9.96552
PPEF1	ORF	1.39	9.96552
VAV1	ORF	1.39	9.96552
LARP4	ORF	0.401	9.96552
MBIP	ORF	-1.863	9.96552
PDE4DIP	ORF	-0.024	9.96552
TUBA3C	ORF	0	9.96552
APOB	ORF	0.089	9.94118
BHLHA15	BOTH	0	9.94118
CASC5	ORF	0.258	9.94118
CSRP1	NON_ORF	-0.198	9.94118
DCAF5	ORF	0	9.94118
FAM60A	ORF	0.955	9.94118
IFIT5	ORF	-1.427	9.94118
KLHL20	ORF	0.484	9.94118
NPRL3	ORF	0	9.94118
POM121	ORF	0.725	9.94118
PTPN3	ORF	0.056	9.94118
QPCTL	BOTH	0.9	9.94118
RAD54L2	ORF	0.377	9.94118
RNMT	ORF	1.487	9.94118
SWAP70	ORF	-1.32	9.94118
TRIM9	ORF	-0.908	9.94118
UMPS	ORF	0.429	9.94118
PIK3R4	ORF	-1.27	9.94118
SBF1	ORF	0.591	9.94118
SBNO1	ORF	-0.076	9.94118
TRIO	ORF	1.062	9.94118
AARS2	ORF	0.523	9.84615
MRPL14	ORF	0.243	9.84615
MRPS21	ORF	1.055	9.84615
USP13	ORF	0.196	9.84615
VAV2	ORF	-0.017	9.84615
CYB5R1	ORF	0.141	9.84615
MYCBP2	ORF	-1.588	9.81818
CARD9	ORF	0.367	9.8
CDK5RAP3	ORF	-0.272	9.8
CPD	ORF	-0.985	9.8
GPATCH8	ORF	0.216	9.8
HIC1	ORF	-0.867	9.8
LRRC49	ORF	-1.53	9.8
MST1R	BOTH	0.632	9.8
NCKAP5L	ORF	0	9.8
PDE4D	ORF	-0.063	9.8
PHACTR4	ORF	-1.014	9.8
SETD2	BOTH	0.841	9.8
SLC30A5	BOTH	-1.567	9.8
TRAPPC9	BOTH	0	9.8
ULK1	ORF	0.146	9.8
ZBTB24	ORF	0.361	9.8
ZCCHC10	ORF	-1.159	9.8
ZNF668	ORF	1.496	9.8
CHD2	ORF	-0.012	9.8
FAM129B	BOTH	-0.501	9.8
TNNT1	ORF	1.482	9.8
BID	ORF	-0.47	9.78261
FBXL18	ORF	1.492	9.78261
HAUS7	ORF	0	9.78261
KATNA1	ORF	-1.156	9.78261
MCC	ORF	-0.894	9.78261
TRIM39	ORF	0.022	9.78261
UBLCP1	ORF	0.784	9.78261
ANXA6	ORF	1.463	9.78261
MYOF	ORF	0	9.78261
MED8	ORF	-0.474	9.75676
POLDIP2	ORF	-0.105	9.7561
DPPA4	ORF	-1.168	9.63333
HSPBP1	ORF	1.238	9.63333
LETM1	ORF	0.773	9.63333
MRPL1	ORF	0.02	9.63333
MTCH1	ORF	0.117	9.63333
OTUD4	ORF	0.322	9.63333
ACSL4	ORF	1.037	9.6
DCX	ORF	-1.278	9.6
PPP2R3A	ORF	-1.424	9.6
PTDSS1	ORF	-0.546	9.6
RLF	ORF	-0.147	9.6
SPSB1	ORF	-0.993	9.6
ZBTB17	ORF	0.113	9.6
CTNNA2	BOTH	-1.872	9.6
INADL	BOTH	0.945	9.6
KIF3A	ORF	-0.658	9.6
KIF5C	ORF	-0.614	9.6
PTPN4	ORF	1.742	9.6
SEC24D	ORF	-0.774	9.6
WIBG	ORF	-0.193	9.58696
EIF4A2	ORF	-0.381	9.5
ALDOC	ORF	1.728	9.48148
FLCN	BOTH	-0.035	9.48148
DIS3	ORF	-0.837	9.48148
TIAM1	ORF	-1.262	9.48148
ANK3	ORF	-0.289	9.38889
CCDC93	ORF	0.467	9.38889
EID1	ORF	0.766	9.38889
FANCM	ORF	1.039	9.38889
GADD45G	ORF	0.416	9.38889
KRT77	ORF	-0.708	9.38889
LYPD3	ORF	1.069	9.38889
MAP2K6	ORF	-0.19	9.38889
MED19	ORF	1.785	9.38889
NUB1	ORF	0.951	9.38889
[truncated: 8,220 more rows]
