# Supplementary material for: CancerHubs: a systematic data mining and elaboration approach for identifying novel cancer-related protein interaction hubs
Source: Brief Bioinform. 2024 Dec 7;26(1):bbae635. doi: 10.1093/bib/bbae635 (PMC11631132; doi:10.1093/bib/bbae635)
Supplement: Table_S4_bribio_bbae635 [file table_s4_bribio_bbae635.xlsx]

## Sheet: MM
CancerHubs_outlier	CancerGeneNet	NCG7.1		PERCENTAGE CancerGeneNet		PERCENTAGE NCG7.1
KIAA1429	ABL1	ABCF1		12.3288		16.9231
MYC	AR	ACTG1
ESR2	ARAF	ALOX12
EFTUD2	ATM	BCL7A
RECQL4	ATR	BHLHE41
NR2C2	ATRIP	DIS3
ELAVL1	AURKA	DTX1
BRCA1	BCR-ABL	DUSP2
KRAS	BIRC2	EGR1
CUL3	BIRC3	H1-3
EGLN3	BRAF	H1-4
XPO1	BRCA1	H1-5
TP53	CASP9	H2BC12
EGFR	CCAR2	HLA-A
APP	CCND3	IGLL5
PHB	CD68	IRF1
MCM2	CDK4	KLHL6
HSPA8	CDK6	KMT2B
ESR1	CDKN2A	LCE1D
COPS5	CDKN2C	LTB
CUL7	CDS1	MAGED1
OBSL1	CHEK1	NFKBIA
EZH2	CHEK2	PNRC1
CFTR	CILK1	PRKD2
FN1	CREB1	RASA2
CAND1	DAB2IP	RFTN1
CHD3	DBF4	RPRD1B
CUL1	DIABLO	RPS3A
UBE2M	DLG3	SAMHD1
CDH1	DNMT3A	SP140
PRPF8	E2F1	TBC1D29P
RC3H2	ELF4	TGDS
HNRNPU	ELK3	TRAF2
CSNK2A1	ERG	TRAF3
CYLD	ETS1	XBP1
MDM2	ETS2	ZFP36L1
SUZ12	ETV6	ZNF292
RC3H1	FANCA	ARID2
FBXO6	FANCD2	BRAF
EP300	FBXL2	BTG1
HDAC1	FCER2	CCND1
RPA3	FGF1	CDKN1B
HUWE1	FGF2	CYLD
EWSR1	FGFR3	EP300
GRB2	FLI1	FGFR3
YWHAZ	GLI1	FUBP1
CUL4B	GLO1	IRF4
USP14	GOLGA7	KDM6A
HSPD1	GSK3A	KRAS
YAP1	GSK3B	LRP1B
NRAS	H3C1	MAX
HSP90AB1	HOXA1	NFKB2
VCAM1	HOXA10	NRAS
NCL	HOXA11	PABPC1
YWHAB	HOXA13	PIM1
STAU1	HOXA5	PRDM1
PARK2	HOXA7	PTPN11
WWOX	HOXA9	RB1
FBXW11	HOXC11	RPL10
DLD	HOXC13	RPL5
TMPO	HOXC4	SETD2
TGOLN2	HOXC6	TCL1A
HSPA4	HOXC8	TENT5C
CUL2	HOXD12	TET2
RBX1	IL4	TP53
HIF1A	IRF4
IFI16	IRF5
HDAC6	KDM6A
SHMT2	KDM6B
ZNF598	KIFC1
RELA	KLF1
YWHAG	KMT2A
HDAC4	MAF
IQGAP1	MAFB
BTRC	MAP3K14
TP53BP1	MCC
CUL5	MCM2
PRKDC	MCM4
CLTC	MCM6
RNF123	MDM2
SQSTM1	MEN1
PDHA1	MMP13
PSMD14	MUTYH
ACTB	MVD
SRPK2	MYB
PARP1	MYOD1
PTEN	NBEA
ILF3	NBN
ENO1	NEK1
UNK	NFKB1
RPL10	NOTCH1
FBXW7	NRAS
DCPS	NSD2
MDC1	PACS2
EZR	PARP1
XRCC5	PELI1
PPP1CA	PI3K
SMURF1	PI4K2A
PAN2	PIK3CA
CCT2	PIK3CB
TRIM14	PIK3CG
AURKA	POLH
RUVBL2	PP1
CREBBP	PPP1CA
PPP1CB	PRKDC
EEF2	PRRX1
FLNA	PTEN
TUBB	PTPN11
ZNF746	RAD17
AR	RAF1
VDAC1	RAPGEF5
NIN	RAPGEF6
CUL4A	RASGEF1A
GSK3B	RASGEF1B
POLR2A	RASGEF1C
CCT3	RBBP8
FAF1	RIPK1
UBE3A	RIPK2
GOLGA2	RIPK3
DDX5	RIPK4
ATP5A1	ROBO
TRIM28	ROCK2
VIM	RPA2
GBF1	SIAH1
SOD1	SMARCAL1
RUVBL1	SOS1
DHX9	SPI1
BARD1	STAT1
HSD17B10	STAT3
PSMC5	STK19
BICD2	TET2
CBL	TOPBP1
LIMA1	TP53
DISC1	TRAF2
ILF2	USP20
KPNB1	USP28
HERC2	WDHD1
RIPK4	WRN
ABCE1	XAF1
CCT6A	XPA
CDC37	XPC
SRRM2	XRCC3
CDKN1A	ZBTB16
PABPC1	ZDHHC13
HNRNPK	ZDHHC9
CDK1	ZNF804A
JUN
ERBB2
TES
CCT4
GAPDH
SMAD2
CCT5
NOTCH1
CCT7
COPS6
EIF4A3
USP15
CDC73
MCM5
CAPZA2
AIFM1
ATP5B
PRMT5
SHC1
CCND1
RB1
NOP56
SMARCA4
PSMD4
UBE2D1
SERBP1
RAD18
WDR76
TOP1
NEDD4
PPARG
HECW2
TRAF2
DHX15
NR3C1
NCOR1
ATM
PSMA1
RPL4
LRRK2
HGS
AP2M1
SIRT1
TUFM
NINL
UNC93B1
HADHA
RPLP0
RUNX1
YWHAH
RPS3A
PSMD1
PSMC3
MCM7
STAT3
RAF1
RPTOR
	TOTAL GENES	TOTAL GENES
	146	65

## Sheet: BC
CANCERHUBS_outlier	CancerGeneNet	NCG7.1		PERCENTAGE CancerGeneNet		PERCENTAGE NCG7.1
KIAA1429	CSNK1G2	ACTG1		25.8065		14.652
NTRK1	STUB1	ACTL6B
MYC	IRS4	ADAMTS6
ESR2	APC-c	AFF2
NR2C2	PPM1D	AGTR2
EGLN3	CDK1	AK8
EGFR	BARD1	ALDOA
EFTUD2	SALL4	ANLN
BRCA1	TFEB	AQP12A
ELAVL1	ACSS2	ARHGAP35
SIRT7	POU5F1	ATAD2
RNF4	SOX2	AZI2
RECQL4	CRBN	CACNA1E
TP53	INSR	CALB2
XPO1	PRKACA	CASZ1
CUL3	CDK1	CCNI
UBC	HIPK2	CDKN2B
KRAS	APOBEC3B	CIAO2A
APP	IGF1R	CILP2
NXF1	STAT3	CITED2
HNRNPL	MDM2	CLEC19A
VCP	KEAP1	CTNNA1
HSP90AA1	DPP3	CTSS
ESR1	BAP1	CYP2A7
EZH2	SSH1	DCAF4L2
HSPA8	BAX	DCTD
OBSL1	RPS6KA3	ELMO3
HDAC2	H2AX	EML5
MCM2	KDM1A	ENC1
CTNNB1	BARD1	EPPK1
TNIP2	BRCA1	EXOC2
RNF2	NANOG	FBXO32
HIST1H3A	ZEB1	FLG
MOV10	SALL1	FNBP1L
CHD4	RBM38	FRMPD2
HEXIM1	UNG	GAL3ST1
CDC5L	CDKN1B	GLI3
XRCC6	ATM	GPR32
CFTR	ABCA3	GPRIN2
CHD3	MDM4	GPS2
APEX1	TP53	GRHL2
CUL7	MAPK12	GRIA2
SNW1	BRCA1	GRIN1
LARP7	HOXA9	HECW2
COPS5	CHEK1	HLA-DRB1
CAND1	CHEK2	HRNR
LMNA	RUNX2	IGF1R
CDK2	FEN1	IL22
EP300	TP53BP1	IRAK4
PIH1D1	PTEN	IRF2BP2
FN1	GPI	ITCH
HDAC1	CDH1	KCNN3
HNRNPU	MAPK14	LGALS1
YWHAZ	ABCG2	LONRF3
PPP1CC	POLQ	LRIG2
RC3H2	CECR2	LRRC66
RC3H1	CUL3	MAMLD1
EWSR1	NFE2L2	MED23
HSPA5	PGAM5	MMAB
YWHAQ	RBX1	MST1
ACTC1	Skp1	MTHFD2
CUL1	CUL3	MYO1H
YWHAB		NADK
CANX		NBL1
PRPF8		NCOA3
TGOLN2		NDST4
HUWE1		NEK2
SNAI1		NES
SOX2		NOL9
YWHAE		ODC1
CSNK2A1		OR2D2
CDH1		OR6A2
HIST1H2AB		OSR2
UBE2M		PARP4
MYH9		PAX2
CDK9		PIGY
HSPD1		PIK3AP1
AKT1		PIK3C3
UBE2I		PLA2G4D
IFI16		PLEKHS1
HSP90AB1		POC5
HNRNPA1		POLR1G
YWHAG		PPM1L
CYLD		PRICKLE2
RNF123		PRKD1
RIOK1		PTGFR
ACTB		PTPN22
CUL4B		RAB42
H2AFX		RBMX
NCL		RHBG
FBL		RIMBP2
STAU1		RIPOR2
MAPK6		RNF213
HRAS		RO60
MDM2		RPGR
HIST1H2BB		RSBN1
DCPS		SEMA6D
EEF1A1		SEPTIN9
HDAC5		SLC13A1
RPS6		SMURF2
NRAS		STAB1
GOLGA2		TBC1D12
PDHA1		TCP11
USP7		TEX44
WWOX		TMEM199
HDAC6		TRAF5
P2RY6		TTC21B
YAP1		USH2A
HIF1A		USP9X
CLTC		WDR74
PPP1CA		XBP1
U2AF2		ZCCHC24
PTEN		ZFP36L1
TUBA1A		ZNF143
IQGAP1		ZNF217
ITGA4		ZNF28
RUVBL2		ZNF33A
PPP2R1A		ZNF362
TMPO		ZNF462
PRKDC		CHD8
GRWD1		PCNX4
SRPK2		SYNE1
CREBBP		AURKA
MDC1		DIS3
PARP1		DNMT3B
PARK2		EPHA6
GSK3B		EPHB1
PIK3R1		MCL1
TP53BP1		NOTCH3
SRC		PIK3CD
ILF2		RPTOR
SHMT2		SHQ1
BTRC		TBK1
TUBB		ACVR1B
ZNF746		AFDN
POU5F1		AKT1
UNC93B1		AKT2
VCAM1		APC
KDM1A		ARID1A
DDB1		ARID1B
PCNA		ARID2
UBQLN2		ASXL1
PPP1CB		ATM
ERBB2		ATR
CSK		ATRX
POLR2A		AXIN1
NIN		BAP1
CDC34		BCOR
AR		BRAF
DDX5		BRCA1
SMAD3		BRCA2
PPP2CA		BRIP1
HDAC4		BUB1B
HSPA4		CASP8
HSPA1A		CBFB
RELA		CBLB
AURKA		CCND1
PSMD14		CCND3
DHX9		CCNE1
BAG6		CDH1
CUL5		CDK6
VHL		CDKN1B
ILF3		CDKN2A
EZR		CHEK2
ENO1		CIC
EIF4A3		CIITA
SP1		CNOT3
FBXO7		CREBBP
NR3C1		CTCF
VDAC1		CTNNB1
RPL10		CUX1
NOP56		DNMT3A
MCM5		ECT2L
LAMP1		EGFR
CSNK2B		EP300
NINL		ERBB2
SMARCA4		ERBB3
FLNA		ERCC4
HNRNPD		ESR1
CUL4A		EXT2
DISC1		FBXW7
RIPK4		FGFR2
SMURF1		FOXA1
DHX15		FOXO3
HERC2		FOXP1
MAPK1		GATA3
PAN2		GNAS
STAT3		H3C2
SHC1		HRAS
TRIM28		IRS4
JUN		KDM6A
ATXN3		KMT2A
TRAF6		KMT2C
NOTCH1		KMT2D
FBXW7		KRAS
LGR4		LEPROTL1
HSPA9		MAP2K4
METTL14		MAP3K1
SYNCRIP		MAP3K13
CCT2		MDM2
HNRNPK		MEN1
ATP5A1		MLH1
DYRK1A		MSH2
FAF1		MYB
CBL		MYC
RUVBL1		NCOR1
ATP5B		NF1
PML		NF2
SQSTM1		NOTCH1
SSX2IP		NOTCH2
EEF2		NRAS
PPARG		NTRK3
HIST3H3		PALB2
PSMA3		PBRM1
CCT3		PDGFRA
WDR76		PHF6
EMD		PIK3CA
DLST		PIK3R1
SIRT1		PMS2
PRMT5		POLD1
CTBP1		PRDM1
MCM7		PREX2
FAF2		PRKAR1A
PLK1		PTEN
LIMA1		PTPRD
MB21D1		RB1
OFD1		RET
MYO6		RHOA
SEC16A		RUNX1
MECOM		SETD2
RB1		SF3B1
SRRM2		SMAD3
CDK1		SMAD4
GAPDH		SMARCA4
PSMC5		SMARCD1
FUS		SPEN
RNF31		STAG2
TUBA1C		STK11
BARD1		TBL1XR1
PABPC1		TBX3
HGS		TET2
CCND1		TP53
RBBP4		ZMYM3
NF2		MED12
HSD17B10		AKT3
LATS2		ALK
CCT5		CBL
TRIM14		DAXX
PCM1		DDR2
TERF2		DICER1
HSP90B1		EPHA7
KAT2B		ERBB4
BAG3		ERG
NCOR1		ETV6
AURKB		FAS
GNB2L1		FGFR1
CEP250		FH
NEDD4		GATA2
UQCRC2		GRIN2A
CDC37		KIT
TCP1		KLF6
CDK4		MET
APC		MITF
SNRNP200		NCOA2
FBXO25		NTRK1
MAPK14		PIK3CB
MTDH		PTPN11
CCT4		SPOP
HECW2		TGFBR2
AP2M1		TNFAIP3
VDAC2		TP63
TUBG1		TSC1
ABCE1		WT1
RAB7A
SFN
KHDRBS1
CCT6A
RAF1
PHB2
YWHAH
RPN1
FOXA1
HNRNPM
CALM1
PRPF19
HDGF
SDHA
RUNX1
MED23
PYHIN1
CAD
CCT7
SLC15A3
SRRM1
RPTOR
PSMC3
RPS2
SMAD2
RAD21
MAPK8
NOP2
METTL3
UNK
RPL14
RPL4
CDKN2A
PPT1
RPL18
RPL5
BICD1
H2AFY
WDR5
MTOR
RPS3
DNAJA1
MMS19
MYO1C
LNX1
UBR5
ATP5C1
TGFBR2
IGF1R
MCM3
PTPN11
TNF
RPL3
ATM
SNRPD1
CRK
TOP1
AIFM1
USP9X
SPTAN1
KPNA2
JUP
UBE3A
DDX17
CBX3
CCT8
MAPK3
CTDP1
DBN1
RPL7
SOD1
FTSJ3
	TOTAL GENES	TOTAL GENES
	62	273

## Sheet: PrC
CANCERHUBS_outlier	CancerGeneNet	NCG7.1		PERCENTAGE CancerGeneNet		PERCENTAGE NCG7.1
NTRK1	ABCA3	AKAP9		19.4444		23.2143
KIAA1429	ABCG2	CDKN2B
ESR2	BMI1	CHD1
EFTUD2	BRMS1	ERF
TRIM25	CD209	NIPA2
NR2C2	CD274	NKX3-1
BRCA1	CDH1	SCN11A
CUL3	CECR2	SYNE3
TP53	CRBN	TFDP1
KRAS	CUL3	THSD7B
EGFR	DAXX	TMPRSS2
UBC	DEK	VPS13B
HEXIM1	EGLN2	ZNF595
XPO1	ETV4	AKT1
CTNNB1	GLI2	APC
MCM2	GLI3	AR
HSPA8	GLYR1	ARID1A
FN1	GMNN	ATM
NXF1	HDAC6	BRAF
CUL7	HOXA9	BRCA1
VCP	INF2	BRCA2
ESR1	MACROH2A1	CCND1
CAND1	NANOG	CDK12
CDK2	NCOA3	CDKN1B
OBSL1	PDX1	CDKN2A
COPS5	POU5F1	CTNNB1
PIH1D1	PTEN	EPHA7
HSP90AA1	SALL1	ERG
MEPCE	SALL4	FOXA1
MOV10	SOX2	GNAS
CFTR	POU5F1	HRAS
CHD4	SPOP	IDH1
UBE2M	STAT3	KDM6A
CHD3	TRIM24	KMT2A
CUL1	VIM	KMT2C
TNIP2	ZEB1	KMT2D
HNRNPL		MED12
CDC5L		MLH1
HDAC2		MSH2
CCDC8		MYC
XRCC6		NCOR1
EZH2		NCOR2
PRPF8		PIK3CA
HNRNPU		PIK3CB
ACTC1		PIK3R1
RPA1		PTEN
HNRNPA1		RAF1
SNW1		RB1
HUWE1		RNF43
RC3H2		RSPO2
HSPA5		SPOP
RC3H1		TP53
ITGA4		ZBTB16
CDH1		ZFHX3
VCAM1		ZMYM3
SNAI1		ZNRF3
LMNA
YAP1
NCL
HSP90AB1
APEX1
EWSR1
YWHAZ
EEF1A1
PARK2
EP300
HSPD1
ATXN3
USP14
TMPO
CUL4B
HDAC1
U2AF2
STAU1
TARDBP
HDAC5
WWOX
FUS
CUL2
PRKDC
CUL5
HSPA4
UBE2I
ILF3
ZNF598
MYH9
UBQLN2
ACTB
HIF1A
AKT1
ARRB2
DLD
ENO1
METTL14
YWHAB
TUBB
RPS8
HDAC6
IQGAP1
YWHAG
TUBA1A
EEF2
USP7
CLTC
SOX2
PAN2
PARP1
DDX5
SMURF1
VHL
PTEN
GRWD1
DHX9
RUVBL2
TP53BP1
ZNF746
RPL6
HDAC4
SOD1
HRAS
FAF1
PCNA
CDC73
ATP5A1
FBXW11
FLNA
PABPC1
SRRM2
DDB1
YBX1
BTRC
MDC1
MAPK6
KPNB1
HSPA9
SYNCRIP
VIM
BAG3
SHMT2
TRIM28
FBXO7
CREBBP
DCPS
PPP2R1A
CCT2
RUVBL1
CUL4A
AURKA
SQSTM1
CCT3
ATP5B
RNF123
DLST
RELA
TGOLN2
SMAD3
RPL18
IFI16
RPL5
P2RY6
AR
GOLGA2
GNB2L1
LIMA1
WDR77
MCM5
RPS3A
RPL7
LAMP1
DNAJA1
CBL
RPS6KB2
PPP1CA
FBXW7
TUBG1
HNRNPR
HNRNPH1
PIK3R1
NF2
TRAF6
SRC
HSP90B1
KDM1A
MATR3
RPLP0
PML
TOP1
UNK
EMD
SDHA
SMARCA4
HERC2
RPL11
SHC1
DHX15
PRMT5
PSMD2
DBN1
RIPK4
CDC37
SF3B1
CDKN1A
CCT8
GSK3B
WDR76
CALM1
UBE3A
RNF31
TCP1
GBF1
MCM7
ARRB1
MAPK1
BARD1
PPARG
HNRNPF
RPTOR
RPSA
RPL7A
ILK
MECOM
TERF2
SF3B3
NONO
RPL10A
POLR2A
SRPK2
SLC25A5
CCT5
CCT4
DDX3X
DDX17
RAD21
LRPPRC
ERBB2
CCT7
DYRK1A
RPS5
COPS6
ATP5C1
RBM14
KPNA2
REST
CEP250
EEF1G
ADRB2
LRRK2
SNRNP200
MAPT
STAT3
ABCE1
RB1
LDHA
RPS9
DNM1L
ATF2
AHSA1
JUN
RUNX1
AURKB
SUPT16H
AURKAIP1
PSMD1
USP15
CAD
HADHB
DISC1
ISG15
RAD18
SMAD2
SP1
PYHIN1
SNRNP70
NOTCH1
MTOR
SMARCC2
DCTN1
SPTAN1
PPP2CA
NEDD4
PABPC4
AP2M1
JUP
UPF1
SF3A1
LATS2
PRPF40A
NFATC2
RAF1
NIN
HIST1H3E
NOP2
SMARCB1
SLC25A3
PPIE
IMMT
DYNC1H1
CDKN2A
PAXIP1
PRKCZ
RPL19
DDX1
LGR4
EIF4B
FAF2
PRPF19
RBM39
ARNT
NDUFS3
UNC93B1
SNCA
SIN3A
NAP1L1
USP9X
DDX24
SEC16A
PLK1
DKC1
CSK
PSMD3
RNPS1
P4HB
SIRT1
PRDX1
CSNK2A2
ATP2A2
WDR5
PTBP1
ACTG1
SMC1A
SRRM1
MRE11A
NCOR1
PSMC1
TUBA4A
MYO6
EEF1D
BICD2
HGS
ABL1
CRK
DPF2
FOXA1
TRIM27
CTCF
THRAP3
	TOTAL GENES	TOTAL GENES
	36	56

## Sheet: CRC
CANCERHUBS_Outlier	CancerGeneNet	NCG7.1		PERCENTAGE CancerGeneNet		PERCENTAGE NCG7.1
NTRK1	AATF	ABCA13		9.75		9.33333
KIAA1429	ABCA3	ABCF2
EFTUD2	ABCG2	ACOXL
RECQL4	ABL1	ADAMTS3
NR2C2	ACLY	ADD2
BRCA1	ACP1	AHI1
TP53	ACVR1B	ARPC1B
EGFR	ACVR2B	ASTN2
LARP7	AFAP1	BRINP3
MCM2	AIFM1	C6orf136
UBC	AKT	C7orf31
HEXIM1	AKT1	CCDC102A
FN1	AMOTL2	CCDC168
ELAVL1	ANXA1	CDC27
XPO1	ANXA2	CHD7
VCP	AP2B1	CNTNAP2
KRAS	APC	COL5A1
CAND1	AR	CSMD3
CUL7	ARAF	DAO
ESR1	AREG	DGKA
TNIP2	ARHGAP35	DIAPH1
CTNNB1	ARHGAP5	DMD
MEPCE	ARHGDIA	DNAAF5
CFTR	ARHGDIB	DRD3
PIH1D1	ARHGEF2	DUSP16
APP	ARHGEF4	EDNRB
CUL1	ARRB1	EI24
CHD4	ATG9A	EVC2
HSP90AA1	AXIN1	FAM171B
OBSL1	AXIN2	FLYWCH1
CHD3	B2M	FZD3
CYLD	BAIAP2L1	GDF5
RC3H2	BAX	GORASP1
RC3H1	BBC3	GPC6
PRPF8	BCAR1	GRHPR
NXF1	BCKDK	HMCN1
CDC5L	BCL2	HSPA1L
HNRNPU	BCL2L1	HTR3C
HUWE1	BCL2L11	HYDIN
CCDC8	BCL2L2	IL13RA1
ITGA4	BCL3	ING1
MOV10	BDKRB2	IRAG1
SNW1	BID	ITIH1
ATG16L1	BMP2	KCNB2
EZH2	BMX	KIF2B
HDAC2	BTK	KLF5
FBXO6	BTRC	KTN1
XRCC6	CACNA1C	LIMK1
RPA1	CAMK2A	LRRC7
VCAM1	CAPN2	MAGEC2
RIOK1	CASP8	MAP2K7
HNRNPL	CASP9	MAP7
EED	CAV1	MARK2
LMNA	CAV2	MGAT3
U2AF2	CBLC	MIER3
PARK2	CBP/p300	MOV10
NCL	CDC25A	MSH3
ATXN3	CDC42	MTUS2
SUZ12	CDCP1	MUC16
HSP90AB1	CDH1	MUC17
PCBP1	CDH2	MUC4
TMPO	CDH5	MYBL2
CUL4B	CDK2	MYO18B
HDAC5	CDK4	MYO1B
MDM2	CDK5	NAT10
USP14	CDK8	NCAPD3
CUL2	CDK9	NEK2
STAU1	CDKN1B	NKTR
G3BP1	CDKN2B	OBSCN
EP300	CEACAM1	OCRL
FUS	CEBPA	OR10A7
WWOX	CEBPB	OR2W3
CUL5	CECR2	PABPC1L
CDH1	CELF2	PACSIN1
ILF3	CFL1	PAK5
METTL14	CHKA	PAN3
ZNF598	CHN2	PERM1
HDAC1	CHRNA7	PIEZO2
HIF1A	CLTC	PRKCQ
PAN2	CNKSR1	PTPN12
HSPA4	CORO7	RANBP9
ARRB2	CRBN	RBM12
HNRNPM	CREB1	RUFY1
PDHA1	CSK	SACS
EEF2	CSMD1	SALL1
PRKDC	CSNK1G2	SAMM50
MYH9	CTDSP1	SERPING1
BMI1	CTDSP2	SIN3A
HSD17B10	CTDSPL	SOAT1
MAPK6	CTNNB1	SRRT
ZNF746	CTNND1	SSH1
DHX9	CTTN	STK26
HDAC6	CYCS	SYNCRIP
ATP5A1	CYP19A1	SYNE1
PABPC1	DAB1	SYNGR2
GRWD1	DAG1	TCERG1
HDAC4	DAPK1	TCF7
SMURF1	DAPP1	TDRD1
IQGAP1	DCC	TEX14
HSPA9	DDR2	TGIF1
DDX5	DGKA	THBS2
FBXO7	DIABLO	TMEM201
FAF1	DLG4	TMPRSS11A
BTRC	DNM1	TPTE2
AKT1	DNM2	TRPS1
CLTC	DOK4	UBR1
PTEN	EBNA1	USP5
SYNCRIP	EGFR	WDR86
TP53BP1	EID2	ZFP36L2
USP7	EMD	ZNF208
TRIM14	ENDOG	ACVR1B
ATP5B	ENG	ACVR2A
BAG3	ENO1	AMER1
XRCC5	EP300	APC
CCT3	EPHA2	ARID1A
RNF123	EPHA3	ASXL1
FBXW11	EPHB2	ATM
PPP2R1A	ERK1/2	AXIN2
TRIM28	ESR1	BCL9L
AURKA	ETS1	BRAF
RNF31	EZR	CASP8
WDR77	FBN1	CDH1
SRRM2	FBXO5	CHD4
RELA	FBXW11	CTCF
SQSTM1	FCRL3	CTNNB1
NOP56	FERMT2	ELF3
CDC73	FGR	ERBB3
DDB1	FHIT	FAT1
MCM5	FHOD1	FAT4
HNRNPA2B1	Fibrosis	FBXW7
RUVBL1	FLOT1	GNAS
PARP1	FLT4	IL7R
VIM	FOXA1	KDM6A
DHX15	FOXH1	KRAS
SFPQ	FOXP3	LRP1B
RPS6KB2	FXN	MAP2K1
UBE3A	FYN	MSH6
AIFM1	FZD2	NRAS
RIPK4	FZD4	PCBP1
SDHA	FZD5	PIK3CA
HNRNPF	FZD6	PTEN
TES	FZD8	RB1
TCP1	G6PD	RBM10
FBXW7	GAB1	RNF43
GSK3B	GAK	SMAD2
MDC1	Gbeta	SMAD4
SMAD3	GFI1	SOX9
AR	GGCX	TCF7L2
SF3B1	GIT1	TGFBR2
CCT6A	GJA1	TP53
UNK	GLO1
MECOM	GLRB
RPSA	GlyR
GOLGA2	GNAI1
CREBBP	GNAS
MATR3	GNB1
SRPK2	GNG2
IFI16	GRB10
HERC2	GRB2
PSMC5	GREB1
RPTOR	GRIK2
HSP90B1	GRIN2A
POLR2A	GRIN2B
DDX17	GRK2
SHMT2	GSK3B
HADHA	GSN
REST	GTF2I
CCT7	HCN2
LRPPRC	HCN4
POU5F1	HDAC3
EZR	HGS
CEP250	HK1
CCT5	HLA-A
SF3B3	HNF4A
NF2	HNRNPH1
BARD1	HNRNPK
CDC37	HOXA9
RPN1	HRAS
PARK7	HSP90AB1
DDX39B	HTRA2
DNM1L	IGF1R
DYRK1A	IKBKB
CBL	IKBKG
PSMC2	ING1
RUNX1	INPPL1
LIMA1	IQGAP1
KDM1A	ITCH
PSMD1	ITGAL
TGOLN2	ITGB2
SLC25A5	ITGB3
TOP1	JNK
SNRNP200	JUN
ADRB2	JUP
MCM7	KAT2A
CAD	KAT2B
PML	KCNA3
RB1	KCNB1
AHSA1	KCND3
ABCE1	KCNJ1
ATF2	KHSRP
RAD21	KIT
RBBP4	KLF16
HDGF	KPNB1
PABPC4	KRAS
DBN1	KRT19
PTBP1	LASP1
SMARCA4	LATS1
NOTCH1	LATS2
EEF1D	LEF1
TGFB1	LPIN1
WDR76	LRP1
RBM14	LRP6
PRPF19	MAPK1
SLC25A3	MAPK10
MAPT	MAPK11
ATP1A1	MAPK14
SRC	MAPK3
SF3A1	MAPK7
RBM39	MAPK8
LDHA	MAPK9
USP15	MCL1
NR3C1	MECOM
JUP	MEF2A
SPTAN1	MMP14
GBF1	MMP3
PAXIP1	MPZL1
TRAF2	MTMR4
RAD18	MUC1
UPF1	MYC
CDKN2A	MYCT1
NRAS	MYLK
DKC1	MYOD1
SMAD2	N
NIN	NANOG
NOP2	NDUFV2
DDX21	NECTIN2
EPRS	NEDD4
SP1	NEDD4L
THRAP3	NELFCD
DYNC1H1	NFKBIA
EIF4B	NKX2-1
PSMD3	NOS2
PLK1	NOS3
STAT3	NOTCH
NAP1L1	NOTCH1
IMMT	NOXA1
ZC3HAV1	NPTX1
DDX1	NR4A3
AMBRA1	NUP214
SEC16A	PAK2
SFXN1	PANX1
SIRT1	PAX6
SRSF7	PAX8
RPL22	PBK
AURKB	PDCD6IP
FASN	PDGFRA
IQCB1	PDGFRB
SRRM1	PDHA1
SF3B2	PDPK1
UBR5	PIAS3
BAG6	PIAS4
RAF1	PIK3CG
OFD1	PIP5K1C
DISC1	PKP3
H2AFY	PLCG1
LRRK2	PLEKHG2
LATS2	PLK1
TOMM22	PLSCR1
NOS2	PML
PSMD11	POLE
CTBP1	PPM1A
MCM3	PPM1D
ISG15	PPP2CA
VRK1	PPP2R2C
ICAM1	PRKAA2
SIN3A	PRKACA
PHGDH	PRKCA
LUC7L2	PRKCD
ERBB2	PRKCI
PRPF40A	PRKCZ
USP9X	PRKD1
TRIP4	PRMT5
P4HB	PROM1
SMC3	PTBP2
LARS	PTEN
PPP6C	PTK2
ARNT	PTK2B
TRIM27	PTPN1
FTSJ3	PTPN11
PRMT1	PTPN12
NCOR1	PTPN13
SMARCC2	PTPN2
NEDD4	PTPN21
KRT17	PTPN5
PIK3R1	PTPN6
ATP2A2	PTPRA
LARP1	PTPRB
LDHB	PTPRE
IGSF8	PTPRG
DCTN1	PTPRJ
IARS	PTPRK
PYHIN1	PTPRO
CRY2	PTPRT
TKT	PTTG1IP
EBNA1BP2	PXN
SPTBN1	PYCARD
SMARCB1	RAC1
COPE	RACK1
HGS	RAF1
MYO6	RANBP3
CAPZA2	RAPGEF1
GRK5	RASA1
	RELA
	RERE
	RGS16
	RHOA
	RHOU
	RNF111
	RNF146
	ROBO2
	ROR1
	RPS6KA3
	RPS6KB2
	RRAS
	RSPO1
	RUNX2
	SALL1
	SALL4
	SCARB1
	SDHA
	SH3GL1
	SH3GLB1
	SH3PXD2A
	SH3PXD2B
	SHC1
	SHC3
	SIRPA
	SIRT2
	SKI
	SKIL
	SLC6A4
	SLIT2
	SMAD2
	SMAD3
	SMAD4
	SMAD6
	SMAD7
	SMO
	SMURF
	SMURF2
	SOCS1
	POU5F1
	SOX2
	SPRY2
	SPTAN1
	SRC
	SRCIN1
	STAG1
	STAP2
	STAT1
	STAT3
	STAT5A
	STAT5B
	TBL1XR1
	TERT
	TGFA
	TGFb
	TGFBR1
	TGFBR2
	TIAM1
	TNK2
	TNKS
	TNKS2
	TNS3
	TP53
	TRIM25
	TRIM33
	TUBB
	TXK
	UCHL5
	UGT2B7
	UNC80
	USF1
	USF2
	USP24
	VAMP7
	VAV3
	VCL
	VDAC1
	VIL1
	WASF1
	WBP2
	WNK4
	WWOX
	WWTR1
	YAP1
	YY1
	ZEB1
	ZFYVE9
	ZNRF3
	TOTAL GENES	TOTAL GENES
	400	150

## Sheet: PaC
CANCERHUBS_thr_1	CancerGeneNet	NCG7.1		PERCENTAGE CancerGeneNet		PERCENTAGE NCG7.1
KIAA1429	ACVR1	CALD1		7.69231		9.52381
MYC	ACVR1B	DISP2
NTRK1	ACVR2A	HIVEP1
BRCA1	ADCY1	ITPR3
RECQL4	ADORA2A	JAG1
NR2C2	ADORA2B	KALRN
CUL3	ADRA1A	MACF1
TP53	ADRA1B	MARK2
TRIM25	ADRA1D	MYCBP2
PHB	ADRB1	PLXNB2
ESR1	ADRB2	SDK2
ESR2	ADRB3	SIN3B
CTNNB1	AIRE	SPTB
CHD4	ATM	TGFBR1
MCM2	ATRX	TLE4
LARP7	AVPR1A	TP53BP2
CDK2	AVPR1B	ABCA7
CHD3	AVPR2	ABCC5
HDAC2	AXIN1	ABLIM2
HSPA8	BDKRB1	ACSM1
FN1	BMP7	ADAMTS20
CUL7	CCKAR	ADGRB3
OBSL1	CCKBR	ADGRD1
CDC5L	CDC42	ADGRL1
EGFR	CDH10	AKAP11
HNRNPU	CDKN1B	AKAP13
PRPF8	CDKN2C	ALMS1
ELAVL1	CRHR1	ASL
CAND1	CSNK2A1	ATP10A
HSPA5	CTNNB1	ATXN1
HNRNPL	DAXX	BICRA
XRCC6	DRD1	CACNA2D1
KRAS	DRD5	CARD10
MEPCE	EDNRA	CDC42BPB
RNF2	EDNRB	CDC42BPG
XPO1	ELF3	CDH13
RPA1	F2RL1	CEP83
HSP90AB1	F2RL2	CFAP74
CYLD	F2RL3	CIBAR2
CUL1	FANCD2	CLCN4
NXF1	FAS	CLIP1
EP300	FFAR1	CNTNAP1
SUZ12	FFAR2	CNTNAP2
CDK9	FFAR4	COL14A1
HUWE1	FZD7	COL5A1
HNRNPK	GATA4	CYFIP1
CSNK2A1	GCGR	DACH2
TMPO	GHSR	DCSTAMP
HDAC1	GNAS	DLC1
HDAC5	GNRHR	DLEC1
HIF1A	GPER1	DLG3
MDM2	GPR119	DNAH9
ACTC1	GPR132	DOCK2
UBE2M	GPR161	DPP6
LMNA	GPR174	ELN
CFTR	GRM1	EPC1
H2AFX	GRM2	EVPL
RC3H1	GRM3	EXOC8
FUS	GRM4	EXPH5
ITGA4	GRM5	F8
YAP1	GRM6	FAT2
HSPB1	GRM7	FCSK
RIOK1	GRM8	FLG
HSPA4	GRPR	FMN2
PCBP1	HCK	FMNL3
RPA3	HIPK1	GALNT13
EEF1A1	HOXA9	GIGYF2
WWOX	HRH1	GLI3
RC3H2	HRH2	GRIA3
SYNCRIP	HTR4	GRM8
YWHAE	HTR6	GUCY1A2
YWHAQ	HTR7	HDAC2
PRKDC	INHBA	HINFP
ATXN3	KMT2A	HMCN1
DDX5	KRT4	IGF2R
PARP1	LPAR2	IGSF10
SMAD3	LPAR4	IL1B
ILF3	MAP3K5	IL2RG
YWHAZ	MC1R	IRF6
EWSR1	MC2R	ITGAE
RUVBL2	MC3R	KBTBD11
HNRNPM	MC4R	KLHDC4
EIF4A3	MC5R	LRFN5
USP14	MCHR1	LRRN3
ENO1	MCHR2	LRRTM4
CREBBP	MDM2	MAGEA6
MCM5	MEN1	MEP1A
ILF2	MRGPRX1	MINAR1
MYH9	MRGPRX2	MTUS2
HDAC6	NMBR	MYH2
METTL14	OXGR1	MYH4
RPS3	OXTR	MYOM3
ARRB2	P2RY1	NALCN
TRIM28	P2RY11	NIN
HSPA9	P2RY2	NRG2
HNRNPA2B1	P2RY6	OR10R2
ACTB	PAK1	OR4L1
HNRNPR	PAK1	OVCH1
PARK2	PAK2	PCDH15
SRRM2	PI3K	PCDH17
TUBA1A	PIK3R1	PCDH18
YBX1	PLCB1	PCSK6
PIN1	PPP1CA	PDCD6
EEF2	PPP2CA	PDZRN3
DHX9	PREX2	PEAR1
BMI1	PTAFR	PHF3
NF2	PTEN	PPP1R3A
DCPS	PTGDR	PRKCG
DDX17	PTGER1	PRSS1
SFPQ	PTGER2	PXDN
PPP1CA	PTGER4	RASSF6
UBQLN2	PTGFR	RNF207
MCM7	PTGIR	RP1L1
IQGAP1	PTH1R	RREB1
YWHAG	RAC1	SAGE1
PABPC1	RELA	SCN5A
RBX1	RHOA	SEMA5B
RPS4X	S1PR3	SFXN4
DHX15	SPOP	SLC16A4
CCT3	SPRR1B	SLC1A6
HNRNPH1	SPRR2A	SLC6A15
GAPDH	SRC	SLITRK5
FAF1	TACR1	SON
KPNA2	TACR3	SORCS1
SMARCA4	TDGF1	SOX5
HIST1H2AB	TERT	SPTA1
RPS2	TGFBR2	ST6GAL2
RPL4	TSHR	TBX18
POLR2A	UTS2R	TMTC3
VHL	ZBED1	TNR
TP53BP1		TPO
CDH1		TYSND1
RPL10		UNC13C
GSK3B		USH2A
CCT2		USP10
G3BP1		UTP20
CUL5		VWF
RPLP0		WDR75
CANX		ZAN
METTL3		ZIM2
CDC73		ZNF638
RNF31		ACVR1B
RPS3A		ACVR2A
IFI16		ARID1A
CDC37		ATM
CCT5		BCORL1
H2AFY		CDKN2A
HNRNPF		FBLN2
RBBP4		FBXW7
TUBG1		KDM6A
KPNB1		KMT2C
SHMT2		KRAS
AR		MAP2K4
PSMD2		NBEA
RPL3		NF2
NOTCH1		PBRM1
HIST1H2BB		RBM10
PML		RNF43
MATR3		SETD2
SIRT1		SF3B1
TCP1		SMAD3
SF3B1		SMAD4
SOX2		SMARCA4
RNF123		TGFBR2
PRPF40A		TP53
FLNA		U2AF1
FBXW7		ARID2
HDAC4		AXIN1
TRAF6		BCLAF1
TERF2		BRCA2
MDC1		CDH10
PDHA1		CTNNA2
SQSTM1		EP300
RBM39		GNAS
RBM14		KMT2A
RPL11		KMT2D
SF3B2		NFE2L2
RPS14		PABPC1
MECOM		PALB2
DDX3X		PIK3CA
ZNF746		PREX2
SMARCC2		PTPRD
RPS16		CTNNB1
SMARCA5		VHL
CDKN2A		ATRX
RPTOR		DAXX
BARD1		MEN1
SMARCB1		PTEN
PAN2		TSC2
RPL7A
PTBP1
SUPT16H
NONO
SP1
WDR77
SMAD2
PSMD14
PSMC5
BAG3
RPL13
UBR5
SMARCC1
SRRM1
UPF1
CTBP1
PHB2
NOP56
SF3B3
RPL30
CRY2
KHDRBS1
USP15
RIPK4
FBXW11
SF3A1
RPS9
SNRNP200
JUN
RBMX
TUFM
CAD
CCT6A
AURKB
SNRNP70
CDK1
KDM1A
SMC3
CFL1
PRPF19
NEDD4
NCOR1
RPS11
ITCH
RPN1
PSMC3
CHEK2
PTEN
DNAJA2
THRAP3
ARRB1
RNPS1
BTRC
DDX1
ACTG1
LATS2
LRPPRC
PPP1CB
HERC2
PPARG
MAPK1
CTCF
JUP
NR3C1
RAD21
PPP2R1A
EZR
CEP250
UBE3A
ATM
SMC1A
SSRP1
RPS25
RPL8
SPTBN1
SDHA
EPRS
RPS18
CCT7
RB1
NFKB1
RAN
RBM10
ANXA2
CSNK2A2
REST
USP9X
FXR2
POU5F1
TGFB1
SF1
ZBTB7A
PRMT1
HNRNPA0
SEC16A
PLK1
BAG6
BAG2
STAT3
SMARCE1
SPTAN1
RPLP2
PIK3R1
GTF2I
SHC1
E2F1
KAT5
HIST1H1C
PCBP2
SRC
CSNK2B
IGF2BP1
LUC7L2
SNRPA1
CBL
TRIM14
DYNC1H1
RPL24
KAT2B
FASN
EEF1G
CAPZB
HIST3H3
LARS
TP63
DNM1L
PPIE
CHUK
HNRNPAB
TRAF2
PSMD4
NFATC2
PRMT5
DISC1
GANAB
RAD18
MCM3
CALR
MYH10
RANBP2
SART3
DCAF7
RPL22
EEF1D
DDX21
PSMC1
ACTN4
COPA
DAXX
HDGF
NCOR2
YWHAH
MYO1C
AHNAK
HSPA1L
TNF
HNRNPUL1
PUF60
FTSJ3
ABL1
ACTN1
TBK1
UBE2L3
STIP1
IKBKB
HADHA
EEF1A2
NINL
LRRK2
PLEC
HSPH1
SMARCAD1
TP73
IGSF8
SUPT5H
AIFM1
ACTBL2
WWP2
NOP2
MTF1
IRS4
PSMD11
FAF2
ISG15
CSE1L
NAT10
IRAK1
RPS20
SMARCA2
WDR76
RPL28
TOP2A
RPS24
PSMC4
AP2M1
SUV39H1
ICAM1
NIN
SENP3
ATP2A2
LDHB
NBN
AMBRA1
CBX5
SART1
PRPF3
CSK
SND1
RAF1
ATAD3A
PYHIN1
BRAF
SNRPB
RALY
P2RY6
MAP3K1
DNAJC7
KRT18
NKX2-1
MTDH
ACTA1
ARAF
DBN1
DKC1
ATR
MAGED1
TRAP1
MTOR
HIST1H1E
LGALS3BP
IGF1R
ARNT
CDC20
	TOTAL GENES	TOTAL GENES
	130	189

## Sheet: MEAN ALL CANCERS
	CANCER	PERCENTAGE CancerGeneNet		PERCENTAGE NCG7.1
	PaC	7.69231		9.52381
	CRC	9.75		9.33333
	PrC	19.4444		23.2143
	BC	25.8065		14.652
	MM	12.3288		16.9231
	MEAN	15.0044		14.7293
	dev	7.49388		5.76687
