# Supplementary material for: CancerHubs: a systematic data mining and elaboration approach for identifying novel cancer-related protein interaction hubs
Source: Brief Bioinform. 2024 Dec 7;26(1):bbae635. doi: 10.1093/bib/bbae635 (PMC11631132; doi:10.1093/bib/bbae635)
Supplement: Table_S5_bribio_bbae635 [file table_s5_bribio_bbae635.xlsx]

## Sheet: MM
NAME	GS<br> follow link to MSigDB	SIZE	ES	NES	NOM p-val	FDR q-val	FWER p-val	RANK AT MAX	LEADING EDGE
HALLMARK_MYC_TARGETS_V1	HALLMARK_MYC_TARGETS_V1	90	0.843671	15318364	0	0.002	0.002	599	tags=71%, list=9%, signal=77%
HALLMARK_WNT_BETA_CATENIN_SIGNALING	HALLMARK_WNT_BETA_CATENIN_SIGNALING	15	0.867905	1474185	0.00201613	0.009	0.018	579	tags=53%, list=8%, signal=58%
HALLMARK_PI3K_AKT_MTOR_SIGNALING	HALLMARK_PI3K_AKT_MTOR_SIGNALING	56	0.794128	14326994	0	0.021	0.062	832	tags=57%, list=12%, signal=64%
HALLMARK_APICAL_SURFACE	HALLMARK_APICAL_SURFACE	18	0.819506	14037144	0.011011	0.02825	0.109	350	tags=17%, list=5%, signal=18%
HALLMARK_ANGIOGENESIS	HALLMARK_ANGIOGENESIS	15	0.821207	14004569	0.0191339	0.0232	0.111	414	tags=13%, list=6%, signal=14%
HALLMARK_G2M_CHECKPOINT	HALLMARK_G2M_CHECKPOINT	121	0.751433	1376867	0	0.0298403	0.167	1258	tags=64%, list=18%, signal=77%
HALLMARK_APOPTOSIS	HALLMARK_APOPTOSIS	61	0.752838	1364101	0.002	0.0311488	0.194	1283	tags=61%, list=19%, signal=74%
HALLMARK_E2F_TARGETS	HALLMARK_E2F_TARGETS	127	0.728356	13353966	0.001	0.0461484	0.306	1488	tags=69%, list=22%, signal=86%
HALLMARK_MTORC1_SIGNALING	HALLMARK_MTORC1_SIGNALING	88	0.73196	13352712	0	0.0410208	0.306	887	tags=45%, list=13%, signal=52%
HALLMARK_MYC_TARGETS_V2	HALLMARK_MYC_TARGETS_V2	39	0.744567	13259834	0.007	0.0418229	0.342	715	tags=44%, list=10%, signal=48%
HALLMARK_TGF_BETA_SIGNALING	HALLMARK_TGF_BETA_SIGNALING	23	0.74733	12930087	0.058	0.0627599	0.507	867	tags=52%, list=13%, signal=60%
HALLMARK_PEROXISOME	HALLMARK_PEROXISOME	42	0.720452	1283528	0.008	0.0664518	0.56	399	tags=24%, list=6%, signal=25%
HALLMARK_ALLOGRAFT_REJECTION	HALLMARK_ALLOGRAFT_REJECTION	69	0.702363	12739835	0.009	0.0701945	0.608	366	tags=19%, list=5%, signal=20%
HALLMARK_IL6_JAK_STAT3_SIGNALING	HALLMARK_IL6_JAK_STAT3_SIGNALING	37	0.709299	12574573	0.034	0.0843995	0.711	909	tags=30%, list=13%, signal=34%
HALLMARK_P53_PATHWAY	HALLMARK_P53_PATHWAY	73	0.694467	12568955	0.008	0.0791062	0.712	956	tags=34%, list=14%, signal=39%
HALLMARK_APICAL_JUNCTION	HALLMARK_APICAL_JUNCTION	92	0.681768	1238359	0.005	0.0986792	0.803	674	tags=26%, list=10%, signal=29%
HALLMARK_MITOTIC_SPINDLE	HALLMARK_MITOTIC_SPINDLE	122	0.67	12268705	0.004	0.110005	0.859	1645	tags=61%, list=24%, signal=79%
HALLMARK_HYPOXIA	HALLMARK_HYPOXIA	76	0.676727	12241303	0.018	0.108398	0.87	1527	tags=47%, list=22%, signal=60%
HALLMARK_GLYCOLYSIS	HALLMARK_GLYCOLYSIS	87	0.668664	12157304	0.014	0.115331	0.897	1624	tags=47%, list=24%, signal=61%
HALLMARK_OXIDATIVE_PHOSPHORYLATION	HALLMARK_OXIDATIVE_PHOSPHORYLATION	73	0.66887	12075989	0.033	0.12307	0.915	1918	tags=71%, list=28%, signal=98%
HALLMARK_PROTEIN_SECRETION	HALLMARK_PROTEIN_SECRETION	40	0.679725	12011808	0.083	0.12845	0.942	1560	tags=60%, list=23%, signal=77%
HALLMARK_INFLAMMATORY_RESPONSE	HALLMARK_INFLAMMATORY_RESPONSE	80	0.659253	11974801	0.023	0.128748	0.952	1561	tags=29%, list=23%, signal=37%
HALLMARK_IL2_STAT5_SIGNALING	HALLMARK_IL2_STAT5_SIGNALING	80	0.649413	11860425	0.035	0.14351	0.97	1494	tags=39%, list=22%, signal=49%
HALLMARK_TNFA_SIGNALING_VIA_NFKB	HALLMARK_TNFA_SIGNALING_VIA_NFKB	65	0.6505	11740148	0.066	0.161457	0.984	1738	tags=46%, list=25%, signal=61%
HALLMARK_INTERFERON_GAMMA_RESPONSE	HALLMARK_INTERFERON_GAMMA_RESPONSE	67	0.646152	11718582	0.061	0.159601	0.987	932	tags=33%, list=14%, signal=38%
HALLMARK_SPERMATOGENESIS	HALLMARK_SPERMATOGENESIS	58	0.644994	1167755	0.075	0.161508	0.989	1684	tags=41%, list=25%, signal=54%
HALLMARK_UV_RESPONSE_DN	HALLMARK_UV_RESPONSE_DN	92	0.637234	11623961	0.044	0.167423	0.992	1655	tags=46%, list=24%, signal=59%
HALLMARK_UV_RESPONSE_UP	HALLMARK_UV_RESPONSE_UP	58	0.643284	11606886	0.079	0.165195	0.993	1902	tags=59%, list=28%, signal=80%
HALLMARK_DNA_REPAIR	HALLMARK_DNA_REPAIR	60	0.638753	11594248	0.086	0.16188	0.993	1529	tags=53%, list=22%, signal=68%
HALLMARK_FATTY_ACID_METABOLISM	HALLMARK_FATTY_ACID_METABOLISM	53	0.641646	11580712	0.096	0.159386	0.994	1830	tags=57%, list=27%, signal=77%
HALLMARK_UNFOLDED_PROTEIN_RESPONSE	HALLMARK_UNFOLDED_PROTEIN_RESPONSE	41	0.647328	11538787	0.127	0.162637	0.994	1084	tags=46%, list=16%, signal=55%
HALLMARK_ESTROGEN_RESPONSE_EARLY	HALLMARK_ESTROGEN_RESPONSE_EARLY	94	0.624181	11424329	0.071	0.182537	0.999	872	tags=22%, list=13%, signal=25%
HALLMARK_COMPLEMENT	HALLMARK_COMPLEMENT	79	0.628388	11393405	0.088	0.184132	0.999	1496	tags=33%, list=22%, signal=42%
HALLMARK_REACTIVE_OXYGEN_SPECIES_PATHWAY	HALLMARK_REACTIVE_OXYGEN_SPECIES_PATHWAY	21	0.640424	11233885	0.233	0.216581	1	1768	tags=52%, list=26%, signal=70%
HALLMARK_XENOBIOTIC_METABOLISM	HALLMARK_XENOBIOTIC_METABOLISM	67	0.606852	10938594	0.198	0.298063	1	1894	tags=45%, list=28%, signal=61%
HALLMARK_ADIPOGENESIS	HALLMARK_ADIPOGENESIS	77	0.601495	10861875	0.222	0.313683	1	1385	tags=40%, list=20%, signal=50%
HALLMARK_INTERFERON_ALPHA_RESPONSE	HALLMARK_INTERFERON_ALPHA_RESPONSE	28	0.590165	10451123	0.372	0.455937	1	1898	tags=43%, list=28%, signal=59%
HALLMARK_ESTROGEN_RESPONSE_LATE	HALLMARK_ESTROGEN_RESPONSE_LATE	88	0.574337	10434036	0.334	0.451046	1	1788	tags=43%, list=26%, signal=58%
HALLMARK_EPITHELIAL_MESENCHYMAL_TRANSITION	HALLMARK_EPITHELIAL_MESENCHYMAL_TRANSITION	101	0.566272	10336748	0.364	0.480114	1	1541	tags=25%, list=22%, signal=31%
HALLMARK_PANCREAS_BETA_CELLS	HALLMARK_PANCREAS_BETA_CELLS	17	0.606627	10327408	0.426854	0.471838	1	1368	tags=29%, list=20%, signal=37%
HALLMARK_CHOLESTEROL_HOMEOSTASIS	HALLMARK_CHOLESTEROL_HOMEOSTASIS	34	0.578951	10212164	0.45	0.50718	1	1832	tags=41%, list=27%, signal=56%
HALLMARK_BILE_ACID_METABOLISM	HALLMARK_BILE_ACID_METABOLISM	47	0.542825	0.975984	0.55	0.673375	1	1177	tags=19%, list=17%, signal=23%
HALLMARK_HEME_METABOLISM	HALLMARK_HEME_METABOLISM	99	0.528912	0.966021	0.635	0.694846	1	2048	tags=38%, list=30%, signal=54%
HALLMARK_MYOGENESIS	HALLMARK_MYOGENESIS	95	0.517818	0.947861	0.712	0.744712	1	2379	tags=44%, list=35%, signal=67%
HALLMARK_ANDROGEN_RESPONSE	HALLMARK_ANDROGEN_RESPONSE	44	0.520015	0.923737	0.718	0.805395	1	2458	tags=55%, list=36%, signal=84%
HALLMARK_COAGULATION	HALLMARK_COAGULATION	51	0.507708	0.902358	0.794	0.84765	1	2319	tags=37%, list=34%, signal=56%
HALLMARK_HEDGEHOG_SIGNALING	HALLMARK_HEDGEHOG_SIGNALING	17	0.510367	0.875317	0.737212	0.889558	1	2490	tags=53%, list=36%, signal=83%
HALLMARK_KRAS_SIGNALING_UP	HALLMARK_KRAS_SIGNALING_UP	75	0.471673	0.857023	0.924	0.903604	1	2130	tags=33%, list=31%, signal=48%
HALLMARK_KRAS_SIGNALING_DN	HALLMARK_KRAS_SIGNALING_DN	64	0.470024	0.849062	0.907	0.896577	1	2441	tags=28%, list=36%, signal=43%

## Sheet: BC
NAME	GS<br> follow link to MSigDB	SIZE	ES	NES	NOM p-val	FDR q-val	FWER p-val	RANK AT MAX	LEADING EDGE
HALLMARK_MYC_TARGETS_V1	HALLMARK_MYC_TARGETS_V1	142	0.838902	15248159	0	0.002	0.002	1196	tags=73%, list=9%, signal=79%
HALLMARK_WNT_BETA_CATENIN_SIGNALING	HALLMARK_WNT_BETA_CATENIN_SIGNALING	38	0.860625	15130174	0	0.001	0.002	1019	tags=45%, list=8%, signal=49%
HALLMARK_PI3K_AKT_MTOR_SIGNALING	HALLMARK_PI3K_AKT_MTOR_SIGNALING	73	0.813621	14471995	0	0.00233333	0.007	1658	tags=68%, list=13%, signal=78%
HALLMARK_G2M_CHECKPOINT	HALLMARK_G2M_CHECKPOINT	172	0.759056	13855441	0	0.01225	0.047	1631	tags=54%, list=13%, signal=61%
HALLMARK_E2F_TARGETS	HALLMARK_E2F_TARGETS	166	0.739366	13475637	0	0.0186	0.089	2144	tags=61%, list=17%, signal=72%
HALLMARK_MYC_TARGETS_V2	HALLMARK_MYC_TARGETS_V2	48	0.767564	13457447	0.002	0.0161667	0.093	2147	tags=65%, list=17%, signal=78%
HALLMARK_APOPTOSIS	HALLMARK_APOPTOSIS	112	0.740253	13343229	0	0.0164286	0.11	1816	tags=43%, list=14%, signal=50%
HALLMARK_TGF_BETA_SIGNALING	HALLMARK_TGF_BETA_SIGNALING	43	0.747713	1324903	0.008	0.0165	0.124	1333	tags=42%, list=11%, signal=47%
HALLMARK_MTORC1_SIGNALING	HALLMARK_MTORC1_SIGNALING	160	0.7221	13135645	0	0.0178889	0.152	1378	tags=41%, list=11%, signal=46%
HALLMARK_APICAL_SURFACE	HALLMARK_APICAL_SURFACE	32	0.720217	12566476	0.042	0.046	0.371	827	tags=13%, list=7%, signal=13%
HALLMARK_APICAL_JUNCTION	HALLMARK_APICAL_JUNCTION	144	0.687095	12475022	0	0.050182	0.437	1754	tags=32%, list=14%, signal=37%
HALLMARK_NOTCH_SIGNALING	HALLMARK_NOTCH_SIGNALING	24	0.721239	1246516	0.056	0.0466668	0.443	664	tags=25%, list=5%, signal=26%
HALLMARK_MITOTIC_SPINDLE	HALLMARK_MITOTIC_SPINDLE	175	0.681042	1243736	0.001	0.0453079	0.462	2578	tags=59%, list=20%, signal=74%
HALLMARK_UNFOLDED_PROTEIN_RESPONSE	HALLMARK_UNFOLDED_PROTEIN_RESPONSE	82	0.684783	12240937	0.009	0.0584289	0.565	2960	tags=63%, list=23%, signal=82%
HALLMARK_OXIDATIVE_PHOSPHORYLATION	HALLMARK_OXIDATIVE_PHOSPHORYLATION	131	0.674643	12238241	0.003	0.0547336	0.568	2886	tags=63%, list=23%, signal=81%
HALLMARK_P53_PATHWAY	HALLMARK_P53_PATHWAY	139	0.672407	12194184	0.003	0.0553128	0.589	2404	tags=40%, list=19%, signal=48%
HALLMARK_UV_RESPONSE_UP	HALLMARK_UV_RESPONSE_UP	124	0.6697	12158962	0.005	0.0564709	0.621	2831	tags=44%, list=22%, signal=57%
HALLMARK_ANGIOGENESIS	HALLMARK_ANGIOGENESIS	29	0.698631	12115629	0.071	0.0577226	0.65	1717	tags=24%, list=14%, signal=28%
HALLMARK_ALLOGRAFT_REJECTION	HALLMARK_ALLOGRAFT_REJECTION	122	0.664005	1198566	0.008	0.068211	0.721	1879	tags=25%, list=15%, signal=30%
HALLMARK_UV_RESPONSE_DN	HALLMARK_UV_RESPONSE_DN	119	0.657111	11907953	0.015	0.0736005	0.775	2338	tags=40%, list=19%, signal=49%
HALLMARK_IL6_JAK_STAT3_SIGNALING	HALLMARK_IL6_JAK_STAT3_SIGNALING	58	0.669285	11901097	0.057	0.0710481	0.782	696	tags=22%, list=6%, signal=24%
HALLMARK_PROTEIN_SECRETION	HALLMARK_PROTEIN_SECRETION	67	0.656556	11658762	0.062	0.106546	0.92	2339	tags=49%, list=19%, signal=60%
HALLMARK_IL2_STAT5_SIGNALING	HALLMARK_IL2_STAT5_SIGNALING	142	0.643763	1164792	0.02	0.104131	0.926	2029	tags=29%, list=16%, signal=34%
HALLMARK_PEROXISOME	HALLMARK_PEROXISOME	78	0.648849	11622008	0.051	0.104584	0.934	1307	tags=21%, list=10%, signal=23%
HALLMARK_ANDROGEN_RESPONSE	HALLMARK_ANDROGEN_RESPONSE	73	0.645358	11540645	0.082	0.115081	0.951	2486	tags=42%, list=20%, signal=53%
HALLMARK_DNA_REPAIR	HALLMARK_DNA_REPAIR	96	0.634567	11446085	0.069	0.131039	0.973	3681	tags=68%, list=29%, signal=95%
HALLMARK_HEDGEHOG_SIGNALING	HALLMARK_HEDGEHOG_SIGNALING	32	0.653371	11382359	0.175	0.140667	0.977	2176	tags=41%, list=17%, signal=49%
HALLMARK_HYPOXIA	HALLMARK_HYPOXIA	159	0.6264	11379242	0.031	0.136536	0.977	2930	tags=39%, list=23%, signal=50%
HALLMARK_TNFA_SIGNALING_VIA_NFKB	HALLMARK_TNFA_SIGNALING_VIA_NFKB	140	0.623229	11322945	0.037	0.145069	0.986	3025	tags=39%, list=24%, signal=50%
HALLMARK_GLYCOLYSIS	HALLMARK_GLYCOLYSIS	160	0.610955	1108675	0.079	0.202667	0.998	2886	tags=37%, list=23%, signal=47%
HALLMARK_COMPLEMENT	HALLMARK_COMPLEMENT	150	0.606332	11022208	0.095	0.218097	0.998	2702	tags=31%, list=21%, signal=39%
HALLMARK_SPERMATOGENESIS	HALLMARK_SPERMATOGENESIS	102	0.609853	11009299	0.133	0.215688	0.998	2809	tags=35%, list=22%, signal=45%
HALLMARK_INTERFERON_ALPHA_RESPONSE	HALLMARK_INTERFERON_ALPHA_RESPONSE	66	0.614944	10930079	0.202	0.236182	0.999	2719	tags=35%, list=22%, signal=44%
HALLMARK_INTERFERON_GAMMA_RESPONSE	HALLMARK_INTERFERON_GAMMA_RESPONSE	134	0.600604	109095	0.137	0.236765	0.999	2604	tags=35%, list=21%, signal=44%
HALLMARK_ADIPOGENESIS	HALLMARK_ADIPOGENESIS	142	0.593348	10815464	0.143	0.2636	1	1966	tags=29%, list=16%, signal=34%
HALLMARK_FATTY_ACID_METABOLISM	HALLMARK_FATTY_ACID_METABOLISM	121	0.59416	10774301	0.178	0.273444	1	3570	tags=44%, list=28%, signal=61%
HALLMARK_ESTROGEN_RESPONSE_EARLY	HALLMARK_ESTROGEN_RESPONSE_EARLY	156	0.58914	10673684	0.17	0.307108	1	2002	tags=21%, list=16%, signal=25%
HALLMARK_INFLAMMATORY_RESPONSE	HALLMARK_INFLAMMATORY_RESPONSE	136	0.576843	10473754	0.266	0.389	1	3286	tags=27%, list=26%, signal=36%
HALLMARK_ESTROGEN_RESPONSE_LATE	HALLMARK_ESTROGEN_RESPONSE_LATE	144	0.568989	10404199	0.317	0.411692	1	2833	tags=34%, list=22%, signal=43%
HALLMARK_MYOGENESIS	HALLMARK_MYOGENESIS	152	0.570862	10359696	0.305	0.422275	1	1774	tags=20%, list=14%, signal=23%
HALLMARK_EPITHELIAL_MESENCHYMAL_TRANSITION	HALLMARK_EPITHELIAL_MESENCHYMAL_TRANSITION	158	0.569039	10337605	0.307	0.422707	1	3364	tags=34%, list=27%, signal=45%
HALLMARK_REACTIVE_OXYGEN_SPECIES_PATHWAY	HALLMARK_REACTIVE_OXYGEN_SPECIES_PATHWAY	33	0.592477	10312028	0.425	0.425666	1	4800	tags=79%, list=38%, signal=127%
HALLMARK_CHOLESTEROL_HOMEOSTASIS	HALLMARK_CHOLESTEROL_HOMEOSTASIS	53	0.574701	10170876	0.438	0.484976	1	2815	tags=30%, list=22%, signal=39%
HALLMARK_HEME_METABOLISM	HALLMARK_HEME_METABOLISM	139	0.555267	1004567	0.476	0.537659	1	2970	tags=34%, list=24%, signal=44%
HALLMARK_XENOBIOTIC_METABOLISM	HALLMARK_XENOBIOTIC_METABOLISM	145	0.545845	0.993828	0.536	0.580911	1	3551	tags=33%, list=28%, signal=46%
HALLMARK_PANCREAS_BETA_CELLS	HALLMARK_PANCREAS_BETA_CELLS	27	0.522705	0.912383	0.714	0.902871	1	3275	tags=30%, list=26%, signal=40%
HALLMARK_KRAS_SIGNALING_UP	HALLMARK_KRAS_SIGNALING_UP	133	0.48914	0.88374	0.931	0.952683	1	4444	tags=41%, list=35%, signal=62%
HALLMARK_BILE_ACID_METABOLISM	HALLMARK_BILE_ACID_METABOLISM	88	0.452949	0.814959	0.983	1	1	5110	tags=38%, list=41%, signal=63%
HALLMARK_COAGULATION	HALLMARK_COAGULATION	105	0.452303	0.81284	0.981	0.991225	1	3364	tags=24%, list=27%, signal=32%
HALLMARK_KRAS_SIGNALING_DN	HALLMARK_KRAS_SIGNALING_DN	135	0.429668	0.781113	0.998	0.984119	1	5652	tags=38%, list=45%, signal=68%

## Sheet: PrC
NAME	GS<br> follow link to MSigDB	SIZE	ES	NES	NOM p-val	FDR q-val	FWER p-val	RANK AT MAX	LEADING EDGE
HALLMARK_MYC_TARGETS_V1	HALLMARK_MYC_TARGETS_V1	94	0.882424	15661327	0	0	0	825	tags=80%, list=8%, signal=86%
HALLMARK_WNT_BETA_CATENIN_SIGNALING	HALLMARK_WNT_BETA_CATENIN_SIGNALING	32	0.856274	14616681	0	0.001	0.002	777	tags=44%, list=8%, signal=47%
HALLMARK_PI3K_AKT_MTOR_SIGNALING	HALLMARK_PI3K_AKT_MTOR_SIGNALING	68	0.79994	1407045	0	0.00733333	0.022	1229	tags=60%, list=12%, signal=68%
HALLMARK_E2F_TARGETS	HALLMARK_E2F_TARGETS	124	0.787284	13994803	0	0.0065	0.026	1014	tags=57%, list=10%, signal=63%
HALLMARK_TGF_BETA_SIGNALING	HALLMARK_TGF_BETA_SIGNALING	39	0.796141	13810692	0	0.009	0.045	1344	tags=59%, list=13%, signal=68%
HALLMARK_G2M_CHECKPOINT	HALLMARK_G2M_CHECKPOINT	138	0.766291	13750273	0	0.00866666	0.051	1719	tags=66%, list=17%, signal=78%
HALLMARK_NOTCH_SIGNALING	HALLMARK_NOTCH_SIGNALING	24	0.789318	13411973	0.015	0.0171428	0.112	777	tags=29%, list=8%, signal=31%
HALLMARK_APOPTOSIS	HALLMARK_APOPTOSIS	95	0.752021	13396761	0	0.015375	0.115	1414	tags=43%, list=14%, signal=50%
HALLMARK_OXIDATIVE_PHOSPHORYLATION	HALLMARK_OXIDATIVE_PHOSPHORYLATION	65	0.744689	13111494	0.002	0.0243333	0.198	1970	tags=68%, list=19%, signal=83%
HALLMARK_MTORC1_SIGNALING	HALLMARK_MTORC1_SIGNALING	111	0.7275	12994375	0	0.0272	0.241	1040	tags=40%, list=10%, signal=44%
HALLMARK_MITOTIC_SPINDLE	HALLMARK_MITOTIC_SPINDLE	164	0.702797	12621741	0	0.0485456	0.422	2403	tags=70%, list=23%, signal=89%
HALLMARK_UV_RESPONSE_UP	HALLMARK_UV_RESPONSE_UP	93	0.70174	1253206	0.005	0.0531669	0.482	1934	tags=43%, list=19%, signal=52%
HALLMARK_UNFOLDED_PROTEIN_RESPONSE	HALLMARK_UNFOLDED_PROTEIN_RESPONSE	54	0.70986	1242349	0.014	0.0596926	0.556	1104	tags=41%, list=11%, signal=45%
HALLMARK_ALLOGRAFT_REJECTION	HALLMARK_ALLOGRAFT_REJECTION	119	0.695348	12376355	0.003	0.0602146	0.588	1229	tags=25%, list=12%, signal=28%
HALLMARK_APICAL_JUNCTION	HALLMARK_APICAL_JUNCTION	142	0.693058	1237231	0.001	0.0564003	0.591	1439	tags=31%, list=14%, signal=35%
HALLMARK_MYC_TARGETS_V2	HALLMARK_MYC_TARGETS_V2	38	0.712802	12349632	0.048	0.0556891	0.609	1188	tags=45%, list=11%, signal=50%
HALLMARK_INTERFERON_ALPHA_RESPONSE	HALLMARK_INTERFERON_ALPHA_RESPONSE	52	0.694919	12259238	0.033	0.0612958	0.671	952	tags=21%, list=9%, signal=23%
HALLMARK_INTERFERON_GAMMA_RESPONSE	HALLMARK_INTERFERON_GAMMA_RESPONSE	117	0.677056	12072113	0.008	0.0808362	0.795	1087	tags=27%, list=10%, signal=30%
HALLMARK_ADIPOGENESIS	HALLMARK_ADIPOGENESIS	102	0.67975	12062083	0.008	0.0781606	0.803	1672	tags=39%, list=16%, signal=46%
HALLMARK_PROTEIN_SECRETION	HALLMARK_PROTEIN_SECRETION	53	0.690309	1205004	0.052	0.0758525	0.811	2285	tags=60%, list=22%, signal=77%
HALLMARK_PEROXISOME	HALLMARK_PEROXISOME	64	0.686248	11984316	0.035	0.0802406	0.841	1652	tags=30%, list=16%, signal=35%
HALLMARK_P53_PATHWAY	HALLMARK_P53_PATHWAY	112	0.670873	11973716	0.012	0.0778206	0.843	1480	tags=32%, list=14%, signal=37%
HALLMARK_FATTY_ACID_METABOLISM	HALLMARK_FATTY_ACID_METABOLISM	81	0.676749	11968786	0.027	0.0750893	0.845	1112	tags=22%, list=11%, signal=25%
HALLMARK_DNA_REPAIR	HALLMARK_DNA_REPAIR	68	0.672948	11829498	0.042	0.0910041	0.903	2189	tags=59%, list=21%, signal=74%
HALLMARK_HYPOXIA	HALLMARK_HYPOXIA	123	0.662336	11798902	0.015	0.0921248	0.912	1862	tags=35%, list=18%, signal=42%
HALLMARK_HEDGEHOG_SIGNALING	HALLMARK_HEDGEHOG_SIGNALING	30	0.674229	11560279	0.167	0.129583	0.962	1532	tags=37%, list=15%, signal=43%
HALLMARK_SPERMATOGENESIS	HALLMARK_SPERMATOGENESIS	88	0.654656	11505294	0.048	0.137006	0.973	2144	tags=36%, list=21%, signal=45%
HALLMARK_IL6_JAK_STAT3_SIGNALING	HALLMARK_IL6_JAK_STAT3_SIGNALING	50	0.653574	11429583	0.122	0.149149	0.98	1087	tags=22%, list=10%, signal=24%
HALLMARK_GLYCOLYSIS	HALLMARK_GLYCOLYSIS	128	0.634213	11326759	0.057	0.171007	0.994	1974	tags=32%, list=19%, signal=39%
HALLMARK_REACTIVE_OXYGEN_SPECIES_PATHWAY	HALLMARK_REACTIVE_OXYGEN_SPECIES_PATHWAY	24	0.659906	1131626	0.209419	0.16784	0.995	2935	tags=71%, list=28%, signal=99%
HALLMARK_APICAL_SURFACE	HALLMARK_APICAL_SURFACE	33	0.660215	11299886	0.173	0.16662	0.995	1792	tags=18%, list=17%, signal=22%
HALLMARK_UV_RESPONSE_DN	HALLMARK_UV_RESPONSE_DN	110	0.626022	11141325	0.11	0.205632	1	1912	tags=41%, list=18%, signal=50%
HALLMARK_ANGIOGENESIS	HALLMARK_ANGIOGENESIS	23	0.646953	1105883	0.286	0.225281	1	1615	tags=30%, list=16%, signal=36%
HALLMARK_ANDROGEN_RESPONSE	HALLMARK_ANDROGEN_RESPONSE	66	0.630155	11050903	0.168	0.220979	1	2123	tags=44%, list=21%, signal=55%
HALLMARK_CHOLESTEROL_HOMEOSTASIS	HALLMARK_CHOLESTEROL_HOMEOSTASIS	38	0.625308	10895882	0.274	0.267896	1	1837	tags=32%, list=18%, signal=38%
HALLMARK_IL2_STAT5_SIGNALING	HALLMARK_IL2_STAT5_SIGNALING	115	0.607703	1080562	0.175	0.294983	1	1724	tags=28%, list=17%, signal=33%
HALLMARK_TNFA_SIGNALING_VIA_NFKB	HALLMARK_TNFA_SIGNALING_VIA_NFKB	106	0.600033	10662198	0.239	0.345418	1	2044	tags=35%, list=20%, signal=43%
HALLMARK_COMPLEMENT	HALLMARK_COMPLEMENT	120	0.590826	10537007	0.251	0.392569	1	1618	tags=23%, list=16%, signal=27%
HALLMARK_EPITHELIAL_MESENCHYMAL_TRANSITION	HALLMARK_EPITHELIAL_MESENCHYMAL_TRANSITION	144	0.584249	1039977	0.308	0.446581	1	1994	tags=24%, list=19%, signal=29%
HALLMARK_MYOGENESIS	HALLMARK_MYOGENESIS	131	0.55959	10032501	0.5	0.614103	1	2364	tags=30%, list=23%, signal=38%
HALLMARK_HEME_METABOLISM	HALLMARK_HEME_METABOLISM	123	0.558018	0.995423	0.504	0.636858	1	2352	tags=33%, list=23%, signal=42%
HALLMARK_XENOBIOTIC_METABOLISM	HALLMARK_XENOBIOTIC_METABOLISM	136	0.555196	0.994339	0.531	0.626575	1	2358	tags=26%, list=23%, signal=34%
HALLMARK_ESTROGEN_RESPONSE_LATE	HALLMARK_ESTROGEN_RESPONSE_LATE	132	0.550492	0.982106	0.591	0.667261	1	2713	tags=40%, list=26%, signal=54%
HALLMARK_BILE_ACID_METABOLISM	HALLMARK_BILE_ACID_METABOLISM	76	0.536362	0.948097	0.691	0.796033	1	1652	tags=18%, list=16%, signal=22%
HALLMARK_INFLAMMATORY_RESPONSE	HALLMARK_INFLAMMATORY_RESPONSE	114	0.528632	0.947222	0.733	0.782166	1	3358	tags=33%, list=32%, signal=49%
HALLMARK_ESTROGEN_RESPONSE_EARLY	HALLMARK_ESTROGEN_RESPONSE_EARLY	134	0.53246	0.94605	0.734	0.769554	1	3176	tags=41%, list=31%, signal=58%
HALLMARK_KRAS_SIGNALING_DN	HALLMARK_KRAS_SIGNALING_DN	129	0.49849	0.888509	0.925	0.91723	1	2248	tags=16%, list=22%, signal=21%
HALLMARK_COAGULATION	HALLMARK_COAGULATION	90	0.495445	0.873329	0.899	0.926976	1	3822	tags=37%, list=37%, signal=58%
HALLMARK_KRAS_SIGNALING_UP	HALLMARK_KRAS_SIGNALING_UP	118	0.458684	0.8199	0.982	0.970631	1	3848	tags=40%, list=37%, signal=63%
HALLMARK_PANCREAS_BETA_CELLS	HALLMARK_PANCREAS_BETA_CELLS	25	0.453578	0.773249	0.912	0.977659	1	3990	tags=40%, list=39%, signal=65%

## Sheet: CRC
NAME	GS<br> follow link to MSigDB	SIZE	ES	NES	NOM p-val	FDR q-val	FWER p-val	RANK AT MAX	LEADING EDGE
HALLMARK_MYC_TARGETS_V1	HALLMARK_MYC_TARGETS_V1	67	0.874773	1559552	0	0	0	641	tags=76%, list=7%, signal=81%
HALLMARK_WNT_BETA_CATENIN_SIGNALING	HALLMARK_WNT_BETA_CATENIN_SIGNALING	34	0.851712	14902885	0	0.0035	0.007	649	tags=44%, list=7%, signal=47%
HALLMARK_E2F_TARGETS	HALLMARK_E2F_TARGETS	105	0.795136	14331378	0	0.00966667	0.029	904	tags=56%, list=9%, signal=61%
HALLMARK_TGF_BETA_SIGNALING	HALLMARK_TGF_BETA_SIGNALING	35	0.794859	13878907	0.002	0.0165	0.064	1360	tags=60%, list=14%, signal=70%
HALLMARK_PI3K_AKT_MTOR_SIGNALING	HALLMARK_PI3K_AKT_MTOR_SIGNALING	50	0.784498	13839176	0	0.015	0.071	1338	tags=58%, list=14%, signal=67%
HALLMARK_G2M_CHECKPOINT	HALLMARK_G2M_CHECKPOINT	115	0.751622	13639891	0	0.0186667	0.105	1411	tags=58%, list=15%, signal=67%
HALLMARK_OXIDATIVE_PHOSPHORYLATION	HALLMARK_OXIDATIVE_PHOSPHORYLATION	73	0.75475	13516086	0	0.0194286	0.127	1233	tags=58%, list=13%, signal=65%
HALLMARK_APOPTOSIS	HALLMARK_APOPTOSIS	73	0.753899	13481832	0	0.018625	0.139	1199	tags=44%, list=12%, signal=50%
HALLMARK_NOTCH_SIGNALING	HALLMARK_NOTCH_SIGNALING	21	0.769894	13200654	0.031	0.0274467	0.222	766	tags=29%, list=8%, signal=31%
HALLMARK_APICAL_SURFACE	HALLMARK_APICAL_SURFACE	28	0.744658	12923858	0.03	0.042502	0.351	25	tags=7%, list=0%, signal=7%
HALLMARK_MTORC1_SIGNALING	HALLMARK_MTORC1_SIGNALING	92	0.716634	12903707	0	0.0404564	0.366	986	tags=39%, list=10%, signal=43%
HALLMARK_MYC_TARGETS_V2	HALLMARK_MYC_TARGETS_V2	32	0.718154	12478746	0.044	0.0757522	0.613	497	tags=41%, list=5%, signal=43%
HALLMARK_UV_RESPONSE_UP	HALLMARK_UV_RESPONSE_UP	70	0.694284	12401841	0.013	0.0802329	0.666	827	tags=27%, list=9%, signal=29%
HALLMARK_MITOTIC_SPINDLE	HALLMARK_MITOTIC_SPINDLE	160	0.678113	1236351	0.001	0.0790735	0.69	2214	tags=64%, list=23%, signal=81%
HALLMARK_ANGIOGENESIS	HALLMARK_ANGIOGENESIS	22	0.715879	12279284	0.095	0.0836019	0.728	1735	tags=36%, list=18%, signal=44%
HALLMARK_UNFOLDED_PROTEIN_RESPONSE	HALLMARK_UNFOLDED_PROTEIN_RESPONSE	56	0.687017	1224915	0.031	0.0826268	0.747	1897	tags=59%, list=20%, signal=73%
HALLMARK_PROTEIN_SECRETION	HALLMARK_PROTEIN_SECRETION	47	0.686602	12139337	0.056	0.09259	0.807	2023	tags=57%, list=21%, signal=72%
HALLMARK_ALLOGRAFT_REJECTION	HALLMARK_ALLOGRAFT_REJECTION	101	0.671701	12136338	0.01	0.087835	0.809	1074	tags=24%, list=11%, signal=26%
HALLMARK_P53_PATHWAY	HALLMARK_P53_PATHWAY	100	0.667627	12103565	0.01	0.0877922	0.824	1329	tags=32%, list=14%, signal=37%
HALLMARK_APICAL_JUNCTION	HALLMARK_APICAL_JUNCTION	133	0.647696	1176035	0.008	0.144853	0.952	2224	tags=41%, list=23%, signal=53%
HALLMARK_SPERMATOGENESIS	HALLMARK_SPERMATOGENESIS	74	0.654379	11760328	0.04	0.137955	0.952	2073	tags=38%, list=22%, signal=48%
HALLMARK_HEDGEHOG_SIGNALING	HALLMARK_HEDGEHOG_SIGNALING	27	0.67199	11663791	0.166	0.15323	0.978	1569	tags=37%, list=16%, signal=44%
HALLMARK_FATTY_ACID_METABOLISM	HALLMARK_FATTY_ACID_METABOLISM	80	0.644411	11557449	0.063	0.174264	0.99	1184	tags=26%, list=12%, signal=30%
HALLMARK_HYPOXIA	HALLMARK_HYPOXIA	95	0.641761	11536	0.057	0.172545	0.99	2148	tags=42%, list=22%, signal=54%
HALLMARK_INTERFERON_GAMMA_RESPONSE	HALLMARK_INTERFERON_GAMMA_RESPONSE	107	0.633779	11488299	0.046	0.177723	0.994	1441	tags=34%, list=15%, signal=39%
HALLMARK_DNA_REPAIR	HALLMARK_DNA_REPAIR	51	0.641782	11397896	0.134	0.196657	0.998	2621	tags=67%, list=27%, signal=91%
HALLMARK_ADIPOGENESIS	HALLMARK_ADIPOGENESIS	105	0.613916	11118081	0.096	0.280597	1	1558	tags=32%, list=16%, signal=38%
HALLMARK_IL6_JAK_STAT3_SIGNALING	HALLMARK_IL6_JAK_STAT3_SIGNALING	40	0.63024	11114699	0.204	0.271648	1	1074	tags=23%, list=11%, signal=25%
HALLMARK_TNFA_SIGNALING_VIA_NFKB	HALLMARK_TNFA_SIGNALING_VIA_NFKB	96	0.614543	11043775	0.129	0.28973	1	1850	tags=36%, list=19%, signal=45%
HALLMARK_CHOLESTEROL_HOMEOSTASIS	HALLMARK_CHOLESTEROL_HOMEOSTASIS	35	0.627374	11013168	0.251	0.290639	1	1412	tags=23%, list=15%, signal=27%
HALLMARK_INTERFERON_ALPHA_RESPONSE	HALLMARK_INTERFERON_ALPHA_RESPONSE	56	0.611279	10875648	0.233	0.336748	1	2158	tags=38%, list=22%, signal=48%
HALLMARK_HEME_METABOLISM	HALLMARK_HEME_METABOLISM	114	0.597673	10812052	0.168	0.351162	1	2166	tags=37%, list=22%, signal=47%
HALLMARK_UV_RESPONSE_DN	HALLMARK_UV_RESPONSE_DN	106	0.600293	10803328	0.202	0.343763	1	1940	tags=40%, list=20%, signal=49%
HALLMARK_REACTIVE_OXYGEN_SPECIES_PATHWAY	HALLMARK_REACTIVE_OXYGEN_SPECIES_PATHWAY	16	0.632321	10736753	0.356356	0.36127	1	2992	tags=69%, list=31%, signal=100%
HALLMARK_GLYCOLYSIS	HALLMARK_GLYCOLYSIS	106	0.594181	10714068	0.216	0.361291	1	2690	tags=42%, list=28%, signal=58%
HALLMARK_ANDROGEN_RESPONSE	HALLMARK_ANDROGEN_RESPONSE	54	0.60168	10633763	0.308	0.384479	1	2045	tags=39%, list=21%, signal=49%
HALLMARK_EPITHELIAL_MESENCHYMAL_TRANSITION	HALLMARK_EPITHELIAL_MESENCHYMAL_TRANSITION	128	0.585709	10631055	0.215	0.374979	1	1808	tags=24%, list=19%, signal=29%
HALLMARK_ESTROGEN_RESPONSE_LATE	HALLMARK_ESTROGEN_RESPONSE_LATE	105	0.5789	10443459	0.308	0.444717	1	3045	tags=53%, list=32%, signal=77%
HALLMARK_PEROXISOME	HALLMARK_PEROXISOME	56	0.587839	10424479	0.351	0.441725	1	2556	tags=39%, list=27%, signal=53%
HALLMARK_XENOBIOTIC_METABOLISM	HALLMARK_XENOBIOTIC_METABOLISM	112	0.568228	10321846	0.365	0.477209	1	2946	tags=37%, list=31%, signal=52%
HALLMARK_IL2_STAT5_SIGNALING	HALLMARK_IL2_STAT5_SIGNALING	112	0.567921	10311917	0.369	0.470326	1	1993	tags=30%, list=21%, signal=38%
HALLMARK_MYOGENESIS	HALLMARK_MYOGENESIS	120	0.564253	10225822	0.398	0.495676	1	2586	tags=37%, list=27%, signal=49%
HALLMARK_COMPLEMENT	HALLMARK_COMPLEMENT	126	0.549555	0.994261	0.531	0.606035	1	1850	tags=27%, list=19%, signal=33%
HALLMARK_PANCREAS_BETA_CELLS	HALLMARK_PANCREAS_BETA_CELLS	22	0.568132	0.979206	0.546	0.654717	1	2684	tags=32%, list=28%, signal=44%
HALLMARK_ESTROGEN_RESPONSE_EARLY	HALLMARK_ESTROGEN_RESPONSE_EARLY	122	0.520404	0.937622	0.75	0.801304	1	2929	tags=40%, list=30%, signal=57%
HALLMARK_INFLAMMATORY_RESPONSE	HALLMARK_INFLAMMATORY_RESPONSE	103	0.513028	0.927568	0.79	0.818081	1	1516	tags=17%, list=16%, signal=19%
HALLMARK_COAGULATION	HALLMARK_COAGULATION	89	0.497589	0.893416	0.864	0.891998	1	1601	tags=13%, list=17%, signal=16%
HALLMARK_BILE_ACID_METABOLISM	HALLMARK_BILE_ACID_METABOLISM	74	0.491865	0.877879	0.872	0.905561	1	1439	tags=16%, list=15%, signal=19%
HALLMARK_KRAS_SIGNALING_UP	HALLMARK_KRAS_SIGNALING_UP	106	0.483971	0.872596	0.919	0.897835	1	3596	tags=42%, list=37%, signal=67%
HALLMARK_KRAS_SIGNALING_DN	HALLMARK_KRAS_SIGNALING_DN	114	0.413965	0.748032	0.998	0.982618	1	3575	tags=26%, list=37%, signal=41%

## Sheet: PaC
NAME	GS<br> follow link to MSigDB	SIZE	ES	NES	NOM p-val	FDR q-val	FWER p-val	RANK AT MAX	LEADING EDGE
HALLMARK_WNT_BETA_CATENIN_SIGNALING	HALLMARK_WNT_BETA_CATENIN_SIGNALING	27	0.897842	15234245	0	0	0	793	tags=52%, list=7%, signal=56%
HALLMARK_MYC_TARGETS_V1	HALLMARK_MYC_TARGETS_V1	97	0.864287	15189841	0	0	0	831	tags=73%, list=7%, signal=78%
HALLMARK_G2M_CHECKPOINT	HALLMARK_G2M_CHECKPOINT	120	0.802195	14205992	0	0.002	0.006	1659	tags=70%, list=15%, signal=81%
HALLMARK_E2F_TARGETS	HALLMARK_E2F_TARGETS	113	0.804463	14203072	0	0.0015	0.006	1453	tags=67%, list=13%, signal=76%
HALLMARK_PI3K_AKT_MTOR_SIGNALING	HALLMARK_PI3K_AKT_MTOR_SIGNALING	58	0.802013	13838742	0	0.0034	0.017	1320	tags=57%, list=12%, signal=64%
HALLMARK_TGF_BETA_SIGNALING	HALLMARK_TGF_BETA_SIGNALING	40	0.790654	13581685	0.002	0.00683333	0.039	1080	tags=50%, list=10%, signal=55%
HALLMARK_MYC_TARGETS_V2	HALLMARK_MYC_TARGETS_V2	33	0.785031	13304889	0.003	0.0107143	0.073	1076	tags=45%, list=10%, signal=50%
HALLMARK_NOTCH_SIGNALING	HALLMARK_NOTCH_SIGNALING	22	0.779977	13040482	0.025	0.02025	0.153	1135	tags=36%, list=10%, signal=40%
HALLMARK_MTORC1_SIGNALING	HALLMARK_MTORC1_SIGNALING	118	0.729319	12860209	0	0.0245555	0.204	1345	tags=40%, list=12%, signal=45%
HALLMARK_APOPTOSIS	HALLMARK_APOPTOSIS	88	0.73436	12838029	0.001	0.0227	0.209	1834	tags=44%, list=16%, signal=52%
HALLMARK_MITOTIC_SPINDLE	HALLMARK_MITOTIC_SPINDLE	159	0.708705	12592467	0	0.0341818	0.318	2060	tags=62%, list=18%, signal=75%
HALLMARK_OXIDATIVE_PHOSPHORYLATION	HALLMARK_OXIDATIVE_PHOSPHORYLATION	76	0.709679	12434915	0.005	0.0438335	0.415	1771	tags=50%, list=16%, signal=59%
HALLMARK_UV_RESPONSE_UP	HALLMARK_UV_RESPONSE_UP	95	0.699071	12277423	0.003	0.0550772	0.525	2280	tags=43%, list=20%, signal=54%
HALLMARK_APICAL_JUNCTION	HALLMARK_APICAL_JUNCTION	142	0.687587	12176785	0.001	0.0612147	0.586	1616	tags=32%, list=14%, signal=37%
HALLMARK_UNFOLDED_PROTEIN_RESPONSE	HALLMARK_UNFOLDED_PROTEIN_RESPONSE	64	0.697922	12038653	0.016	0.0741339	0.677	2313	tags=58%, list=20%, signal=72%
HALLMARK_PROTEIN_SECRETION	HALLMARK_PROTEIN_SECRETION	55	0.68177	11834136	0.045	0.101751	0.816	2603	tags=62%, list=23%, signal=80%
HALLMARK_DNA_REPAIR	HALLMARK_DNA_REPAIR	65	0.677825	11815459	0.048	0.0989418	0.825	2602	tags=57%, list=23%, signal=74%
HALLMARK_P53_PATHWAY	HALLMARK_P53_PATHWAY	105	0.667939	11797887	0.01	0.0967229	0.835	1924	tags=38%, list=17%, signal=45%
HALLMARK_ALLOGRAFT_REJECTION	HALLMARK_ALLOGRAFT_REJECTION	127	0.666176	11764627	0.005	0.0974218	0.858	1238	tags=20%, list=11%, signal=23%
HALLMARK_APICAL_SURFACE	HALLMARK_APICAL_SURFACE	32	0.687992	11708604	0.109	0.103101	0.888	1225	tags=16%, list=11%, signal=17%
HALLMARK_IL6_JAK_STAT3_SIGNALING	HALLMARK_IL6_JAK_STAT3_SIGNALING	43	0.674639	11572685	0.081	0.125429	0.924	2470	tags=40%, list=22%, signal=50%
HALLMARK_HEDGEHOG_SIGNALING	HALLMARK_HEDGEHOG_SIGNALING	26	0.68352	11539241	0.172	0.12891	0.943	2759	tags=54%, list=24%, signal=71%
HALLMARK_UV_RESPONSE_DN	HALLMARK_UV_RESPONSE_DN	99	0.66101	1152326	0.033	0.127218	0.947	2021	tags=40%, list=18%, signal=49%
HALLMARK_INTERFERON_GAMMA_RESPONSE	HALLMARK_INTERFERON_GAMMA_RESPONSE	116	0.650842	11481328	0.016	0.131417	0.956	1926	tags=32%, list=17%, signal=38%
HALLMARK_GLYCOLYSIS	HALLMARK_GLYCOLYSIS	105	0.642942	11373758	0.047	0.15396	0.975	2437	tags=38%, list=22%, signal=48%
HALLMARK_HYPOXIA	HALLMARK_HYPOXIA	120	0.643573	113695	0.027	0.149154	0.977	2652	tags=42%, list=23%, signal=54%
HALLMARK_ADIPOGENESIS	HALLMARK_ADIPOGENESIS	98	0.642208	11294565	0.068	0.162889	0.989	2197	tags=41%, list=19%, signal=50%
HALLMARK_SPERMATOGENESIS	HALLMARK_SPERMATOGENESIS	90	0.627236	11033028	0.128	0.244715	1	3127	tags=41%, list=28%, signal=56%
HALLMARK_ESTROGEN_RESPONSE_EARLY	HALLMARK_ESTROGEN_RESPONSE_EARLY	135	0.617552	10949063	0.086	0.271345	1	2505	tags=36%, list=22%, signal=46%
HALLMARK_ANDROGEN_RESPONSE	HALLMARK_ANDROGEN_RESPONSE	57	0.628468	10908096	0.2	0.280033	1	2822	tags=51%, list=25%, signal=67%
HALLMARK_CHOLESTEROL_HOMEOSTASIS	HALLMARK_CHOLESTEROL_HOMEOSTASIS	43	0.630381	1086131	0.258	0.291419	1	3301	tags=53%, list=29%, signal=75%
HALLMARK_PEROXISOME	HALLMARK_PEROXISOME	65	0.624277	10844773	0.218	0.289562	1	2502	tags=34%, list=22%, signal=43%
HALLMARK_ESTROGEN_RESPONSE_LATE	HALLMARK_ESTROGEN_RESPONSE_LATE	123	0.612675	1081554	0.152	0.293	1	2505	tags=40%, list=22%, signal=51%
HALLMARK_TNFA_SIGNALING_VIA_NFKB	HALLMARK_TNFA_SIGNALING_VIA_NFKB	127	0.60343	10684423	0.171	0.342088	1	2183	tags=35%, list=19%, signal=43%
HALLMARK_INTERFERON_ALPHA_RESPONSE	HALLMARK_INTERFERON_ALPHA_RESPONSE	57	0.604912	10499704	0.332	0.424743	1	2329	tags=30%, list=21%, signal=37%
HALLMARK_IL2_STAT5_SIGNALING	HALLMARK_IL2_STAT5_SIGNALING	128	0.594647	10489773	0.261	0.417833	1	1826	tags=25%, list=16%, signal=29%
HALLMARK_REACTIVE_OXYGEN_SPECIES_PATHWAY	HALLMARK_REACTIVE_OXYGEN_SPECIES_PATHWAY	24	0.623397	10468434	0.403	0.418297	1	3683	tags=75%, list=33%, signal=111%
HALLMARK_MYOGENESIS	HALLMARK_MYOGENESIS	133	0.589206	10431497	0.278	0.426395	1	3528	tags=50%, list=31%, signal=71%
HALLMARK_HEME_METABOLISM	HALLMARK_HEME_METABOLISM	116	0.582805	10250884	0.394	0.510821	1	2386	tags=34%, list=21%, signal=42%
HALLMARK_ANGIOGENESIS	HALLMARK_ANGIOGENESIS	23	0.607919	10192596	0.465	0.529975	1	2252	tags=30%, list=20%, signal=38%
HALLMARK_EPITHELIAL_MESENCHYMAL_TRANSITION	HALLMARK_EPITHELIAL_MESENCHYMAL_TRANSITION	142	0.559407	0.98896	0.572	0.676219	1	2116	tags=23%, list=19%, signal=27%
HALLMARK_COMPLEMENT	HALLMARK_COMPLEMENT	126	0.56017	0.984437	0.573	0.682118	1	3625	tags=44%, list=32%, signal=65%
HALLMARK_XENOBIOTIC_METABOLISM	HALLMARK_XENOBIOTIC_METABOLISM	125	0.555949	0.983415	0.588	0.671255	1	2036	tags=21%, list=18%, signal=25%
HALLMARK_INFLAMMATORY_RESPONSE	HALLMARK_INFLAMMATORY_RESPONSE	120	0.557641	0.981957	0.588	0.662295	1	2004	tags=16%, list=18%, signal=19%
HALLMARK_FATTY_ACID_METABOLISM	HALLMARK_FATTY_ACID_METABOLISM	84	0.555964	0.974324	0.611	0.683667	1	2977	tags=33%, list=26%, signal=45%
HALLMARK_KRAS_SIGNALING_UP	HALLMARK_KRAS_SIGNALING_UP	123	0.508326	0.898875	0.889	0.931914	1	3755	tags=41%, list=33%, signal=61%
HALLMARK_KRAS_SIGNALING_DN	HALLMARK_KRAS_SIGNALING_DN	119	0.496297	0.87557	0.948	0.958257	1	1841	tags=13%, list=16%, signal=16%
HALLMARK_BILE_ACID_METABOLISM	HALLMARK_BILE_ACID_METABOLISM	75	0.488487	0.855225	0.939	0.967919	1	2631	tags=20%, list=23%, signal=26%
HALLMARK_PANCREAS_BETA_CELLS	HALLMARK_PANCREAS_BETA_CELLS	29	0.470909	0.803746	0.912	0.990633	1	4553	tags=38%, list=40%, signal=63%
HALLMARK_COAGULATION	HALLMARK_COAGULATION	87	0.439708	0.771002	0.992	0.983619	1	3817	tags=30%, list=34%, signal=45%
