# Supplementary material for: CancerHubs: a systematic data mining and elaboration approach for identifying novel cancer-related protein interaction hubs
Source: Brief Bioinform. 2024 Dec 7;26(1):bbae635. doi: 10.1093/bib/bbae635 (PMC11631132; doi:10.1093/bib/bbae635)
Supplement: Table_S6_bribio_bbae635 [file table_s6_bribio_bbae635.xlsx]

## Sheet: Common-cancer seeds
Top-50 network scoring seed gene	Number of occurrences among the top-50 scoring seed genes lists of all 5 cancers analysed
FN1	4
UBE2M	4
RECQL4	3
MCM2	3
EZH2	3
YWHAZ	3
HSP90AB1	3
YWHAB	3
TGOLN2	3
IFI16	3
SHMT2	3
HEXIM1	3
ELAVL1	2
KRAS	2
TP53	2
ESR1	2
COPS5	2
CAND1	2
CHD3	2
RC3H1	2
FBXO6	2
NCL	2
STAU1	2
TMPO	2
CUL2	2
HIF1A	2
YWHAG	2
PSMD14	2
PARP1	2
PTEN	2
EGFR	2
BRCA1	2
CUL3	2
NXF1	2
HDAC2	2
PIH1D1	2
RC3H2	2
EWSR1	2
CSNK2A1	2
MAPK6	2
ARRB2	2
MCM5	2
AR	2
SMARCB1	2
ENO1	2
EFTUD2	1
XPO1	1
PHB	1
CUL1	1
CDH1	1
HNRNPU	1
MDM2	1
HDAC1	1
RPA3	1
GRB2	1
CUL4B	1
USP14	1
NRAS	1
VCAM1	1
DLD	1
HSPA4	1
RBX1	1
ZNF598	1
PRKDC	1
PDHA1	1
SRPK2	1
KIAA1429	1
MYC	1
SIRT7	1
RNF4	1
HSP90AA1	1
HSPA8	1
OBSL1	1
CTNNB1	1
SNW1	1
LARP7	1
LMNA	1
YWHAQ	1
CANX	1
HUWE1	1
SNAI1	1
SOX2	1
HIST1H2AB	1
CDK9	1
HSPD1	1
UBE2I	1
CYLD	1
RIOK1	1
ACTB	1
H2AFX	1
TNIP2	1
CFTR	1
EED	1
ATXN3	1
HSD17B10	1
BTRC	1
BAG3	1
WDR77	1
NOP56	1
CDC73	1
UBE3A	1
SMAD3	1
MECOM	1
EZR	1
PARK7	1
RUNX1	1
NOTCH1	1
GBF1	1
CDKN2A	1
EPRS	1
PSMD3	1
FASN	1
OFD1	1
TOMM22	1
NOS2	1
CTBP1	1
ISG15	1
SIN3A	1
ERBB2	1
TRIP4	1
FTSJ3	1
KRT17	1
ATP2A2	1
MYO6	1
PRKCZ	1
RPS15	1
MYBBP1A	1
CHD4	1
CDK2	1
FUS	1
HSPB1	1
YWHAE	1
ILF2	1
HNRNPA2B1	1
TUBA1A	1
PIN1	1
PPP1CA	1
MCM7	1
RPS4X	1
GAPDH	1
KPNA2	1
SMARCA4	1
GSK3B	1
CUL5	1
CCT5	1
PSMD2	1
SIRT1	1
PRPF40A	1
FBXW7	1
TERF2	1
SF3B2	1
SUPT16H	1
PSMC5	1
RPL13	1
UPF1	1
PHB2	1
RPL30	1
TUFM	1
CAD	1
AURKB	1
CFL1	1
RPS11	1
PSMC3	1
RNPS1	1
NTRK1	1
ESR2	1
CUL7	1
MOV10	1
XRCC6	1
ACTC1	1
YAP1	1
EEF1A1	1
TUBB	1
DDX5	1
VHL	1
SOD1	1
HRAS	1
PCNA	1
FLNA	1
YBX1	1
KPNB1	1
HSPA9	1
AURKA	1
RELA	1
RPL18	1
LAMP1	1
PIK3R1	1
SRC	1
PML	1
TOP1	1
RPL11	1
