# Supplementary material for: CancerHubs: a systematic data mining and elaboration approach for identifying novel cancer-related protein interaction hubs
Source: Brief Bioinform. 2024 Dec 7;26(1):bbae635. doi: 10.1093/bib/bbae635 (PMC11631132; doi:10.1093/bib/bbae635)
Supplement: Table_S7_bribio_bbae635 [file table_s7_bribio_bbae635.xlsx]

## Sheet: Common-cancer interactors
Top-50 network scoring interactor gene	Number of occurrences among the top-50 scoring interactorgenes lists of all 5 cancers analysed
NR2C2	5
PRPF8	5
KIAA1429	4
CUL7	4
OBSL1	4
CFTR	4
EP300	4
HUWE1	4
XPO1	4
HNRNPL	4
CDC5L	4
HNRNPU	4
CUL1	4
ESR2	3
BRCA1	3
EGFR	3
APP	3
HSPA8	3
CYLD	3
SUZ12	3
PARK2	3
NTRK1	3
EFTUD2	3
TP53	3
UBC	3
KRAS	3
VCP	3
CHD4	3
XRCC6	3
CHD3	3
CAND1	3
HDAC1	3
RC3H1	3
HSPA5	3
ESR1	3
CTNNB1	3
MEPCE	3
ITGA4	3
RPA1	3
LMNA	3
MYC	2
CUL3	2
EGLN3	2
RC3H2	2
EWSR1	2
HSPD1	2
YAP1	2
HDAC6	2
RNF123	2
TNIP2	2
RNF2	2
MOV10	2
APEX1	2
CDK2	2
ACTC1	2
CDH1	2
HNRNPA1	2
CUL4B	2
MDM2	2
HDAC5	2
LARP7	2
MCM2	2
ELAVL1	2
HSP90AA1	2
NXF1	2
CCDC8	2
SNW1	2
HDAC2	2
VCAM1	2
NCL	2
HSP90AB1	2
TRIM25	2
CSNK2A1	1
WWOX	1
FBXW11	1
RELA	1
HDAC4	1
IQGAP1	1
BTRC	1
TP53BP1	1
CUL5	1
CLTC	1
SQSTM1	1
ACTB	1
UNK	1
RPL10	1
EZR	1
PPP1CA	1
SMURF1	1
TRIM14	1
CREBBP	1
EEF2	1
AR	1
NIN	1
CUL4A	1
GSK3B	1
POLR2A	1
HIST1H3A	1
COPS5	1
PPP1CC	1
YWHAE	1
MYH9	1
AKT1	1
FBL	1
HIST1H2BB	1
GOLGA2	1
USP7	1
RECQL4	1
PIH1D1	1
ATG16L1	1
EZH2	1
RIOK1	1
U2AF2	1
PHB	1
FN1	1
CDK9	1
HNRNPK	1
TMPO	1
HIF1A	1
H2AFX	1
SNAI1	1
ATXN3	1
USP14	1
1
