# Supplementary material for: CancerHubs: a systematic data mining and elaboration approach for identifying novel cancer-related protein interaction hubs
Source: Brief Bioinform. 2024 Dec 7;26(1):bbae635. doi: 10.1093/bib/bbae635 (PMC11631132; doi:10.1093/bib/bbae635)
Supplement: Table_S8_bribio_bbae635 [file table_s8_bribio_bbae635.xlsx]

## Sheet: list
Top-50 network scoring seed/interactor gene	Number of occurrences among the top-50 scoring seed/interactorgenes lists of all 5 cancers analysed
NR2C2	5
PRPF8	5
KIAA1429	5
CUL7	5
OBSL1	5
CFTR	5
HUWE1	5
XPO1	5
HNRNPU	5
CUL1	5
BRCA1	5
EGFR	5
TP53	5
KRAS	5
CHD3	5
CAND1	5
RC3H1	5
ESR1	5
MCM2	5
HSP90AB1	5
FN1	5
EP300	4
HNRNPL	4
CDC5L	4
ESR2	4
HSPA8	4
CYLD	4
NTRK1	4
EFTUD2	4
CHD4	4
XRCC6	4
HDAC1	4
CTNNB1	4
LMNA	4
CUL3	4
RC3H2	4
EWSR1	4
ELAVL1	4
NXF1	4
HDAC2	4
NCL	4
RECQL4	4
EZH2	4
UBE2M	4
APP	3
SUZ12	3
PARK2	3
UBC	3
VCP	3
HSPA5	3
MEPCE	3
ITGA4	3
RPA1	3
MYC	3
HSPD1	3
YAP1	3
TNIP2	3
MOV10	3
CDK2	3
ACTC1	3
CDH1	3
CUL4B	3
MDM2	3
LARP7	3
HSP90AA1	3
SNW1	3
VCAM1	3
CSNK2A1	3
AR	3
COPS5	3
PIH1D1	3
TMPO	3
HIF1A	3
YWHAZ	3
YWHAB	3
TGOLN2	3
IFI16	3
SHMT2	3
HEXIM1	3
EGLN3	2
HDAC6	2
RNF123	2
RNF2	2
APEX1	2
HNRNPA1	2
HDAC5	2
CCDC8	2
TRIM25	2
RELA	2
BTRC	2
CUL5	2
ACTB	2
EZR	2
PPP1CA	2
GSK3B	2
YWHAE	2
RIOK1	2
PHB	2
CDK9	2
H2AFX	2
SNAI1	2
ATXN3	2
USP14	2
FBXO6	2
STAU1	2
CUL2	2
YWHAG	2
PSMD14	2
PARP1	2
PTEN	2
MAPK6	2
ARRB2	2
MCM5	2
SMARCB1	2
ENO1	2
WWOX	1
FBXW11	1
HDAC4	1
IQGAP1	1
TP53BP1	1
CLTC	1
SQSTM1	1
UNK	1
RPL10	1
SMURF1	1
TRIM14	1
CREBBP	1
EEF2	1
NIN	1
CUL4A	1
POLR2A	1
HIST1H3A	1
PPP1CC	1
MYH9	1
AKT1	1
FBL	1
HIST1H2BB	1
GOLGA2	1
USP7	1
ATG16L1	1
U2AF2	1
HNRNPK	1
RPA3	1
GRB2	1
NRAS	1
DLD	1
HSPA4	1
RBX1	1
ZNF598	1
PRKDC	1
PDHA1	1
SRPK2	1
SIRT7	1
RNF4	1
YWHAQ	1
CANX	1
SOX2	1
HIST1H2AB	1
UBE2I	1
EED	1
HSD17B10	1
BAG3	1
WDR77	1
NOP56	1
CDC73	1
UBE3A	1
SMAD3	1
MECOM	1
PARK7	1
RUNX1	1
NOTCH1	1
GBF1	1
CDKN2A	1
EPRS	1
PSMD3	1
FASN	1
OFD1	1
TOMM22	1
NOS2	1
CTBP1	1
ISG15	1
SIN3A	1
ERBB2	1
TRIP4	1
FTSJ3	1
KRT17	1
ATP2A2	1
MYO6	1
PRKCZ	1
RPS15	1
MYBBP1A	1
FUS	1
HSPB1	1
ILF2	1
HNRNPA2B1	1
TUBA1A	1
PIN1	1
MCM7	1
RPS4X	1
GAPDH	1
KPNA2	1
SMARCA4	1
CCT5	1
PSMD2	1
SIRT1	1
PRPF40A	1
FBXW7	1
TERF2	1
SF3B2	1
SUPT16H	1
PSMC5	1
RPL13	1
UPF1	1
PHB2	1
RPL30	1
TUFM	1
CAD	1
AURKB	1
CFL1	1
RPS11	1
PSMC3	1
RNPS1	1
EEF1A1	1
TUBB	1
DDX5	1
VHL	1
SOD1	1
HRAS	1
PCNA	1
FLNA	1
YBX1	1
KPNB1	1
HSPA9	1
AURKA	1
RPL18	1
LAMP1	1
PIK3R1	1
SRC	1
PML	1
TOP1	1
RPL11	1
