# Supplementary material for: CancerHubs: a systematic data mining and elaboration approach for identifying novel cancer-related protein interaction hubs
Source: Brief Bioinform. 2024 Dec 7;26(1):bbae635. doi: 10.1093/bib/bbae635 (PMC11631132; doi:10.1093/bib/bbae635)
Supplement: Table_S9_bribio_bbae635 [file table_s9_bribio_bbae635.xlsx]

## Sheet: cancer-specific seeds 
		Cancer-specific seed gene	Network score	Cancer type
		EFTUD2	600.445
		XPO1	492.771
		PHB	409.232
		CUL1	291.848
		CDH1	281.903
		HNRNPU	252.194
		MDM2	249.449
		HDAC1	226.133
		RPA3	223.751
		GRB2	217.007
		CUL4B	212.497
		USP14	206.738
		NRAS	203.755
		VCAM1	200.853
		DLD	187.529
		HSPA4	184.34
		RBX1	183.045
		ZNF598	174.09
		PRKDC	169.996
		PDHA1	167.577
		KIAA1429	648.764
		MYC	575.491
		SIRT7	282.886
		RNF4	282.36
		HSP90AA1	228.792
		HSPA8	215.207
		OBSL1	201.468
		CTNNB1	200.29
		SNW1	177.466
		LARP7	176.538
		LMNA	169.866
		YWHAQ	137.931
		CANX	131.696
		HUWE1	130.391
		SNAI1	129.784
		SOX2	128.398
		HIST1H2AB	126.201
		CDK9	123.968
		HSPD1	123.923
		UBE2I	123.41
		NTRK1	895.014
		ESR2	727.937
		CUL7	393.573
		MOV10	355.599
		XRCC6	320.449
		ACTC1	302.524
		YAP1	269.18
		EEF1A1	243.584
		TUBB	192.42
		DDX5	184.794
		VHL	183.969
		SOD1	177.21
		HRAS	175.389
		PCNA	173.621
		FLNA	171.073
		YBX1	169.136
		KPNB1	168.142
		HSPA9	167.507
		AURKA	161.653
		RELA	159.197
		TNIP2	419.147
		CFTR	403.589
		EED	299.52
		ATXN3	279.124
		HSD17B10	207.115
		BTRC	191.046
		BAG3	185.047
		WDR77	176.191
		NOP56	173.424
		CDC73	172.089
		UBE3A	167.023
		SMAD3	158.006
		MECOM	156.006
		EZR	147.026
		PARK7	142.027
		RUNX1	140.007
		NOTCH1	130
		GBF1	124.031
		CDKN2A	123.188
		EPRS	122.189
		CHD4	144.466
		CDK2	135.491
		FUS	91.9532
		HSPB1	89.3538
		YWHAE	85.8325
		ILF2	76.4975
		HNRNPA2B1	73.4722
		TUBA1A	71.5723
		PIN1	71.0459
		PPP1CA	68.097
		MCM7	68.0272
		RPS4X	66.7929
		GAPDH	65.8129
		KPNA2	65.7222
		SMARCA4	65.3986
		GSK3B	64
		CUL5	63.7725
		CCT5	62.2254
		PSMD2	60.7848
		SIRT1	60.0096
