# Supplementary material for: CancerHubs: a systematic data mining and elaboration approach for identifying novel cancer-related protein interaction hubs
Source: Brief Bioinform. 2024 Dec 7;26(1):bbae635. doi: 10.1093/bib/bbae635 (PMC11631132; doi:10.1093/bib/bbae635)
Supplement: Table_S10_bribio_bbae635 [file table_s10_bribio_bbae635.xlsx]

## Sheet: cancer-specific interactors
	Cancer-specific interactor gene	Network score	Cancer type
	CSNK2A1	251.516
	WWOX	192.673
	FBXW11	192.004
	RELA	172.898
	HDAC4	172.199
	IQGAP1	170.992
	BTRC	170.93
	TP53BP1	170.572
	CUL5	170.455
	CLTC	169.306
	SQSTM1	168.491
	ACTB	165.928
	UNK	157.505
	RPL10	156.963
	EZR	154.787
	PPP1CA	154.346
	SMURF1	152.64
	TRIM14	151.704
	CREBBP	151.381
	EEF2	150.728
	HIST1H3A	196.388
	COPS5	170.889
	PPP1CC	140.911
	YWHAE	127.23
	MYH9	125.108
	AKT1	123.577
	FBL	116.004
	HIST1H2BB	112.667
	GOLGA2	110.269
	USP7	109.756
	SNAI1	277.216
	ATXN3	238.618
	USP14	238.185
	RECQL4	711.482
	PIH1D1	395.6
	ATG16L1	314.497
	EZH2	313.195
	RIOK1	301.115
	U2AF2	280.056
	PHB	164.167
	FN1	124.334
	CDK9	102.961
	HNRNPK	101.407
	TMPO	99.5677
	HIF1A	96.9548
	H2AFX	92.5567
